# Supplementary material for: 1-[(Methyl­sulfon­yl)­oxy]pyridin-1-ium methane­sulfonate
Source: IUCrdata. 2021 Oct 19;6(Pt 10):x211026. doi: 10.1107/S2414314621010269 (PMC9462295; doi:10.1107/S2414314621010269)
Supplement: Supplementary file 1 [file x-06-x211026-sup1.cif]

##############################################################################
#                                                                            #
# This CIF contains the data for a data article accepted for                 #
# publication in IUCrData. It conforms to the requirements of                #
# Notes for Authors for IUCrData, and has been                               #
# peer reviewed under the auspices of IUCrData.                              #
#                                                                            #
# Full details of the Crystallographic Information File format               #
# are given in the paper "The Crystallographic Information File (CIF):       #
# a New Standard Archive File for Crystallography" by S. R. Hall, F. H.      #
# Allen and I. D. Brown [Acta Cryst. (1991), A47, 655-685].                  #
#                                                                            #
# The current version of the core CIF dictionary is obtainable from          #
# ftp://ftp.iucr.org/pub/cif_core.dic.                                       #
#                                                                            #
# Software is freely available for graphical display of the structure(s)     #
# in this CIF. For information consult the CIF software page                 #
# http://www.iucr.org/resources/cif/software.                                #
#                                                                            #
# This file may be used for bona fide research purposes within the           #
# scientific community so long as proper attribution is given to the data    # 
# article from which it was obtained.                                        #
#                                                                            #
##############################################################################
data_I
_database_code_depnum_ccdc_archive 'CCDC 2113673'
_audit_creation_method     'SHELXL-2018/3'
_journal_date_recd_electronic     2021-09-13
_journal_date_accepted     2021-10-04
_journal_name_full     'IUCrData'
_journal_year     2021
_journal_volume     6
_journal_issue     10
_journal_page_first     0
_journal_page_last     0
_journal_paper_category     HO
_journal_paper_doi     10.1107/S2414314621010269
_journal_coeditor_code     HB4392
_publ_contact_author_name     'Jola Pospech'
_publ_contact_author_address
;
Leibniz-Institut f\"ur Katalyse e. V.
Albert-Einstein-Str. 29a, 18059 Rostock, Germany
;
_publ_contact_author_email     'jola.pospech@catalysis.de'
_publ_contact_author_fax     '+49(381)1281-5000'
_publ_contact_author_phone     '+49(381)1281-177'
_publ_section_title
;
1-[(Methylsulfonyl)oxy]pyridin-1-ium methanesulfonate
;
loop_
    _publ_author_name
    _publ_author_footnote
    _publ_author_address
    'Taeufer, Tobias' .
;
Leibniz-Institut f\"ur Katalyse e. V.
Albert-Einstein-Str. 29a
18059 Rostock
Germany
;
    'Spannenberg, Anke' .
;
Leibniz-Institut f\"ur Katalyse e. V.
Albert-Einstein-Str. 29a
18059 Rostock
Germany
;
    'Pospech, Jola' .
;
Leibniz-Institut f\"ur Katalyse e. V.
Albert-Einstein-Str. 29a
18059 Rostock
Germany
;
_publ_section_synopsis
;
The title compound is a pyridinium salt that consists of a sulfonated pyridine
<i>N</i>-oxide cation and a methanesulfonate anion.
;
_chemical_name_systematic
;
1-[(Methylsulfonyl)oxy]pyridin-1-ium methanesulfonate
;
_chemical_name_common     ?
_chemical_formula_moiety     'C6 H8 N O3 S +, C H3 O3 S -'
_chemical_formula_sum     'C7 H11 N O6 S2'
_chemical_formula_iupac     'C6 H8 N O3 S +, C H3 O3 S -'
_chemical_formula_weight     269.29
_chemical_melting_point     ?
_space_group_crystal_system     monoclinic
_space_group_name_H-M_alt     'P 21/c'
_space_group_name_Hall     '-P 2ybc'
loop_
    _space_group_symop_operation_xyz
    'x, y, z'
    '-x, y+1/2, -z+1/2'
    '-x, -y, -z'
    'x, -y-1/2, z-1/2'
_cell_length_a     7.9335(3)
_cell_length_b     7.6255(3)
_cell_length_c     18.3875(7)
_cell_angle_alpha     90
_cell_angle_beta     99.0734(14)
_cell_angle_gamma     90
_cell_volume     1098.47(7)
_cell_formula_units_Z     4
_cell_measurement_reflns_used     8765
_cell_measurement_theta_min     2.24
_cell_measurement_theta_max     30.59
_cell_measurement_temperature     150(2)
_exptl_crystal_description     needle
_exptl_crystal_colour     colourless
_exptl_crystal_size_max     0.360
_exptl_crystal_size_mid     0.083
_exptl_crystal_size_min     0.077
_exptl_crystal_density_diffrn     1.628
_exptl_crystal_density_meas     ?
_exptl_crystal_density_method     ?
_exptl_crystal_F_000     560
_exptl_absorpt_coefficient_mu     0.497
_exptl_absorpt_correction_type     multi-scan
_exptl_absorpt_process_details
;
(SADABS; Bruker, 2014)
;
_exptl_absorpt_correction_T_min     0.84
_exptl_absorpt_correction_T_max     0.96
_diffrn_ambient_temperature     150(2)
_diffrn_source     'fine-focus sealed tube'
_diffrn_radiation_type     MoK\a
_diffrn_radiation_wavelength     0.71073
_diffrn_measurement_device_type     'Bruker APEXII CCD'
_diffrn_measurement_method     '\f and \w scans'
_diffrn_detector_area_resol_mean     8.3333
_diffrn_reflns_number     27689
_diffrn_reflns_av_R_equivalents     0.0325
_diffrn_reflns_av_unetI/netI     0.0234
_diffrn_reflns_theta_min     2.243
_diffrn_reflns_theta_max     30.678
_diffrn_reflns_theta_full     25.242
_diffrn_measured_fraction_theta_max     0.999
_diffrn_measured_fraction_theta_full     0.999
_diffrn_reflns_limit_h_min     -11
_diffrn_reflns_limit_h_max     11
_diffrn_reflns_limit_k_min     -10
_diffrn_reflns_limit_k_max     10
_diffrn_reflns_limit_l_min     -26
_diffrn_reflns_limit_l_max     26
_refine_special_details     ?
_reflns_number_total     3400
_reflns_number_gt     2732
_reflns_threshold_expression     'I > 2\s(I)'
_refine_ls_structure_factor_coef     Fsqd
_refine_ls_matrix_type     full
_refine_ls_R_factor_all     0.0484
_refine_ls_R_factor_gt     0.0354
_refine_ls_wR_factor_gt     0.0898
_refine_ls_wR_factor_ref     0.0980
_refine_ls_goodness_of_fit_ref     1.054
_refine_ls_restrained_S_all     1.054
_refine_ls_number_reflns     3400
_refine_ls_number_parameters     147
_refine_ls_number_restraints     0
_refine_ls_hydrogen_treatment     constr
_refine_ls_weighting_scheme     calc
_refine_ls_weighting_details
              'w=1/[\s^2^(Fo^2^)+(0.0491P)^2^+0.5052P] where P=(Fo^2^+2Fc^2^)/3'
_atom_sites_solution_hydrogens     geom
_atom_sites_solution_primary     direct
_atom_sites_solution_secondary     ?
_refine_ls_shift/su_max     0.001
_refine_ls_shift/su_mean     0.000
_refine_diff_density_max     0.477
_refine_diff_density_min     -0.286
_refine_ls_extinction_method     none
_refine_ls_extinction_coef     .
loop_
    _atom_type_symbol
    _atom_type_description
    _atom_type_scat_dispersion_real
    _atom_type_scat_dispersion_imag
    _atom_type_scat_source
    'C' 'C' 0.0033 0.0016
                         'International Tables Vol C Tables 4.2.6.8 and 6.1.1.4'
    'H' 'H' 0.0000 0.0000
                         'International Tables Vol C Tables 4.2.6.8 and 6.1.1.4'
    'N' 'N' 0.0061 0.0033
                         'International Tables Vol C Tables 4.2.6.8 and 6.1.1.4'
    'O' 'O' 0.0106 0.0060
                         'International Tables Vol C Tables 4.2.6.8 and 6.1.1.4'
    'S' 'S' 0.1246 0.1234
                         'International Tables Vol C Tables 4.2.6.8 and 6.1.1.4'
_computing_data_collection
;
APEX2 (Bruker, 2014)
;
_computing_cell_refinement
;
SAINT (Bruker, 2013)
;
_computing_data_reduction
;
SAINT (Bruker, 2013)
;
_computing_structure_solution
;
SHELXS97 (Sheldrick, 2008)
;
_computing_structure_refinement
;
<i>SHELXL2018/3</i> (Sheldrick, 2015)
;
_computing_molecular_graphics
;
ORTEP-3 for Windows (Farrugia, 2012)
;
_computing_publication_material
;
publCIF (Westrip, 2010)
;
loop_
    _atom_site_type_symbol
    _atom_site_label
    _atom_site_fract_x
    _atom_site_fract_y
    _atom_site_fract_z
    _atom_site_U_iso_or_equiv
    _atom_site_adp_type
    _atom_site_calc_flag
    _atom_site_occupancy
    _atom_site_disorder_assembly
    _atom_site_disorder_group
    C C1 0.7438(2) 0.3898(2) 0.41962(9) 0.0246(3) Uani d 1 . .
    H H1 0.710677 0.472427 0.381358 0.030 Uiso calc 1 . .
    C C2 0.6250(2) 0.3078(3) 0.45464(10) 0.0314(4) Uani d 1 . .
    H H2 0.507103 0.332900 0.440638 0.038 Uiso calc 1 . .
    C C3 0.6775(2) 0.1881(2) 0.51058(10) 0.0297(4) Uani d 1 . .
    H H3 0.595713 0.131149 0.534962 0.036 Uiso calc 1 . .
    C C4 0.8495(2) 0.1523(2) 0.53060(9) 0.0248(3) Uani d 1 . .
    H H4 0.886377 0.070444 0.568762 0.030 Uiso calc 1 . .
    C C5 0.96647(19) 0.2354(2) 0.49509(8) 0.0203(3) Uani d 1 . .
    H H5 1.085198 0.213089 0.508170 0.024 Uiso calc 1 . .
    C C6 0.95043(19) 0.3470(2) 0.27306(8) 0.0215(3) Uani d 1 . .
    H H6A 0.993775 0.324167 0.226919 0.032 Uiso calc 1 . .
    H H6B 0.886302 0.457327 0.268887 0.032 Uiso calc 1 . .
    H H6C 0.875225 0.250804 0.282868 0.032 Uiso calc 1 . .
    C C7 0.5041(2) 0.4202(3) 0.19949(11) 0.0349(4) Uani d 1 . .
    H H7A 0.549811 0.518471 0.174279 0.052 Uiso calc 1 . .
    H H7B 0.583596 0.321159 0.202500 0.052 Uiso calc 1 . .
    H H7C 0.489657 0.456406 0.249278 0.052 Uiso calc 1 . .
    N N1 0.90840(16) 0.34870(16) 0.44154(7) 0.0182(2) Uani d 1 . .
    O O1 1.02878(14) 0.45125(15) 0.41284(6) 0.0228(2) Uani d 1 . .
    O O2 1.18327(14) 0.19494(16) 0.36976(7) 0.0269(3) Uani d 1 . .
    O O3 1.23496(15) 0.50071(17) 0.33542(7) 0.0295(3) Uani d 1 . .
    O O4 0.33727(14) 0.30518(17) 0.07686(6) 0.0259(3) Uani d 1 . .
    O O5 0.24872(14) 0.20919(15) 0.19056(6) 0.0252(2) Uani d 1 . .
    O O6 0.19265(15) 0.50693(16) 0.14815(7) 0.0285(3) Uani d 1 . .
    S S1 1.12073(5) 0.36235(5) 0.34493(2) 0.01954(10) Uani d 1 . .
    S S2 0.30549(4) 0.35686(5) 0.15000(2) 0.01779(10) Uani d 1 . .
loop_
    _atom_site_aniso_label
    _atom_site_aniso_U_11
    _atom_site_aniso_U_22
    _atom_site_aniso_U_33
    _atom_site_aniso_U_12
    _atom_site_aniso_U_13
    _atom_site_aniso_U_23
    C1 0.0256(7) 0.0232(8) 0.0244(8) 0.0051(6) 0.0019(6) -0.0025(6)
    C2 0.0202(7) 0.0375(10) 0.0370(9) 0.0025(7) 0.0063(7) -0.0092(8)
    C3 0.0301(8) 0.0286(9) 0.0345(9) -0.0074(7) 0.0174(7) -0.0081(7)
    C4 0.0364(9) 0.0188(7) 0.0211(7) -0.0004(6) 0.0103(6) -0.0008(6)
    C5 0.0234(7) 0.0191(7) 0.0185(7) 0.0017(6) 0.0037(5) -0.0021(5)
    C6 0.0213(7) 0.0232(8) 0.0196(7) -0.0004(6) 0.0018(5) -0.0006(6)
    C7 0.0247(8) 0.0409(11) 0.0374(10) -0.0099(8) -0.0006(7) -0.0060(8)
    N1 0.0205(6) 0.0158(6) 0.0191(6) -0.0019(5) 0.0058(5) -0.0019(5)
    O1 0.0279(5) 0.0188(5) 0.0228(5) -0.0065(4) 0.0080(4) -0.0023(4)
    O2 0.0254(6) 0.0273(6) 0.0288(6) 0.0067(5) 0.0068(5) 0.0053(5)
    O3 0.0290(6) 0.0309(7) 0.0301(6) -0.0125(5) 0.0092(5) 0.0003(5)
    O4 0.0234(5) 0.0336(7) 0.0218(5) 0.0011(5) 0.0066(4) -0.0027(5)
    O5 0.0286(6) 0.0198(6) 0.0284(6) -0.0039(5) 0.0082(5) 0.0022(5)
    O6 0.0326(6) 0.0242(6) 0.0304(6) 0.0097(5) 0.0098(5) 0.0047(5)
    S1 0.01875(17) 0.01993(19) 0.02037(18) -0.00212(13) 0.00443(13) 0.00094(13)
    S2 0.01614(16) 0.01827(18) 0.01905(18) -0.00070(12) 0.00307(12) 0.00026(13)
_geom_special_details
;
 All esds (except the esd in the dihedral angle between two l.s. planes)
 are estimated using the full covariance matrix.  The cell esds are taken
 into account individually in the estimation of esds in distances, angles
 and torsion angles; correlations between esds in cell parameters are only
 used when they are defined by crystal symmetry.  An approximate (isotropic)
 treatment of cell esds is used for estimating esds involving l.s. planes.
;
loop_
    _geom_bond_atom_site_label_1
    _geom_bond_atom_site_label_2
    _geom_bond_site_symmetry_2
    _geom_bond_distance
    _geom_bond_publ_flag
    C1 N1 . 1.3418(19) ?
    C1 C2 . 1.373(2) ?
    C1 H1 . 0.9500 ?
    C2 C3 . 1.389(3) ?
    C2 H2 . 0.9500 ?
    C3 C4 . 1.383(3) ?
    C3 H3 . 0.9500 ?
    C4 C5 . 1.371(2) ?
    C4 H4 . 0.9500 ?
    C5 N1 . 1.336(2) ?
    C5 H5 . 0.9500 ?
    C6 S1 . 1.7384(15) ?
    C6 H6A . 0.9800 ?
    C6 H6B . 0.9800 ?
    C6 H6C . 0.9800 ?
    C7 S2 . 1.7586(17) ?
    C7 H7A . 0.9800 ?
    C7 H7B . 0.9800 ?
    C7 H7C . 0.9800 ?
    N1 O1 . 1.4004(15) ?
    O1 S1 . 1.6847(11) ?
    O2 S1 . 1.4188(12) ?
    O3 S1 . 1.4195(12) ?
    O4 S2 . 1.4610(12) ?
    O5 S2 . 1.4605(12) ?
    O6 S2 . 1.4500(12) ?
loop_
    _geom_angle_atom_site_label_1
    _geom_angle_atom_site_label_2
    _geom_angle_atom_site_label_3
    _geom_angle_site_symmetry_1
    _geom_angle_site_symmetry_3
    _geom_angle
    _geom_angle_publ_flag
    N1 C1 C2 . . 117.39(15) ?
    N1 C1 H1 . . 121.3 ?
    C2 C1 H1 . . 121.3 ?
    C1 C2 C3 . . 119.94(15) ?
    C1 C2 H2 . . 120.0 ?
    C3 C2 H2 . . 120.0 ?
    C4 C3 C2 . . 119.65(16) ?
    C4 C3 H3 . . 120.2 ?
    C2 C3 H3 . . 120.2 ?
    C5 C4 C3 . . 119.68(16) ?
    C5 C4 H4 . . 120.2 ?
    C3 C4 H4 . . 120.2 ?
    N1 C5 C4 . . 117.98(14) ?
    N1 C5 H5 . . 121.0 ?
    C4 C5 H5 . . 121.0 ?
    S1 C6 H6A . . 109.5 ?
    S1 C6 H6B . . 109.5 ?
    H6A C6 H6B . . 109.5 ?
    S1 C6 H6C . . 109.5 ?
    H6A C6 H6C . . 109.5 ?
    H6B C6 H6C . . 109.5 ?
    S2 C7 H7A . . 109.5 ?
    S2 C7 H7B . . 109.5 ?
    H7A C7 H7B . . 109.5 ?
    S2 C7 H7C . . 109.5 ?
    H7A C7 H7C . . 109.5 ?
    H7B C7 H7C . . 109.5 ?
    C5 N1 C1 . . 125.35(14) ?
    C5 N1 O1 . . 117.54(12) ?
    C1 N1 O1 . . 116.47(13) ?
    N1 O1 S1 . . 117.09(9) ?
    O2 S1 O3 . . 120.71(7) ?
    O2 S1 O1 . . 107.09(7) ?
    O3 S1 O1 . . 98.72(7) ?
    O2 S1 C6 . . 111.99(8) ?
    O3 S1 C6 . . 113.03(8) ?
    O1 S1 C6 . . 102.42(7) ?
    O6 S2 O5 . . 112.42(7) ?
    O6 S2 O4 . . 112.76(7) ?
    O5 S2 O4 . . 111.97(7) ?
    O6 S2 C7 . . 107.14(9) ?
    O5 S2 C7 . . 105.72(9) ?
    O4 S2 C7 . . 106.25(8) ?
loop_
    _geom_torsion_atom_site_label_1
    _geom_torsion_atom_site_label_2
    _geom_torsion_atom_site_label_3
    _geom_torsion_atom_site_label_4
    _geom_torsion_site_symmetry_1
    _geom_torsion_site_symmetry_2
    _geom_torsion_site_symmetry_3
    _geom_torsion_site_symmetry_4
    _geom_torsion
    _geom_torsion_publ_flag
    O1 N1 C1 C2 . . . . -171.14(14) ?
    N1 C1 C2 C3 . . . . 0.2(3) ?
    C1 C2 C3 C4 . . . . 0.0(3) ?
    C2 C3 C4 C5 . . . . 0.1(3) ?
    C3 C4 C5 N1 . . . . -0.3(2) ?
    C4 C5 N1 C1 . . . . 0.6(2) ?
    C4 C5 N1 O1 . . . . 171.09(13) ?
    C2 C1 N1 C5 . . . . -0.5(2) ?
    C2 C1 N1 O1 . . . . -171.14(14) ?
    C5 N1 O1 S1 . . . . 85.36(14) ?
    C1 N1 O1 S1 . . . . -103.28(13) ?
    N1 O1 S1 O2 . . . . -51.23(11) ?
    N1 O1 S1 O3 . . . . -177.23(10) ?
    N1 O1 S1 C6 . . . . 66.72(11) ?
loop_
    _geom_hbond_atom_site_label_D
    _geom_hbond_atom_site_label_H
    _geom_hbond_atom_site_label_A
    _geom_hbond_site_symmetry_A
    _geom_hbond_distance_DH
    _geom_hbond_distance_HA
    _geom_hbond_distance_DA
    _geom_hbond_angle_DHA
    C1 H1 O5 2_655 0.95 2.29 3.1745(19) 154
    C3 H3 O4 4_566 0.95 2.35 3.132(2) 139
    C4 H4 O2 3_756 0.95 2.42 3.254(2) 146
    C5 H5 O4 4_666 0.95 2.19 3.1008(19) 159
    C6 H6A O5 1_655 0.98 2.39 3.1840(19) 137
    C6 H6B O5 2_655 0.98 2.38 3.3023(19) 157
    C6 H6C O6 2_645 0.98 2.36 3.261(2) 152
_shelx_space_group_comment
;
The symmetry employed for this shelxl refinement is uniquely defined
by the following loop, which should always be used as a source of
symmetry information in preference to the above space-group names.
They are only intended as comments.
;
_shelx_estimated_absorpt_T_min     0.841
_shelx_estimated_absorpt_T_max     0.963
_shelx_hkl_file
;
   1   0   0  288.73    6.02
   1   0   0  301.85    5.96
  -1   0   0  295.68    6.00
   1   0   0  306.29    5.98
  -1   0   0  294.26    5.98
  -1   0   0  287.90    5.96
  -1   0   0  299.45    6.01
  -1   0   0  292.67    5.98
  -2   0   0  241.13    5.03
  -2   0   0  233.47    5.02
  -2   0   0  248.33    5.07
  -2   0   0  243.10    5.00
   2   0   0  245.84    5.01
   2   0   0  239.36    5.02
   2   0   0  246.35    5.02
  -2   0   0  245.04    5.08
  -2   0   0  240.84    5.07
   2   0   0  243.63    4.99
   2   0   0  243.58    5.09
  -2   0   0  239.08    5.02
  -3   0   0    7.30    0.43
   3   0   0    6.70    0.40
   3   0   0    6.58    0.49
  -3   0   0    6.61    0.42
  -3   0   0    6.70    0.45
   3   0   0    6.41    0.40
   3   0   0    6.79    0.41
  -3   0   0    7.56    0.44
  -3   0   0    7.27    0.39
  -3   0   0    6.15    0.47
  -3   0   0    6.29    0.45
   3   0   0    5.67    0.46
   4   0   0    1.08    0.23
  -4   0   0    0.74    0.23
  -4   0   0    0.70    0.26
   4   0   0    0.90    0.29
   4   0   0    1.07    0.30
  -4   0   0    0.60    0.23
  -4   0   0    0.59    0.23
  -4   0   0    0.54    0.19
  -4   0   0    0.83    0.26
   4   0   0    0.83    0.22
   4   0   0    0.79    0.19
  -5   0   0   67.51    1.95
  -5   0   0   68.28    1.89
  -5   0   0   65.87    1.93
  -5   0   0   68.36    1.88
  -5   0   0   71.18    1.80
   5   0   0   68.34    1.83
   5   0   0   69.57    1.86
   5   0   0   66.86    2.01
   5   0   0   68.05    2.01
  -5   0   0   67.64    1.87
   5   0   0   64.72    1.70
   6   0   0   12.75    0.85
   6   0   0   11.50    0.82
  -6   0   0   14.08    0.68
  -6   0   0   12.39    0.78
   6   0   0   12.99    0.70
   6   0   0   12.03    0.68
  -6   0   0   13.55    0.75
  -6   0   0   12.17    0.75
  -6   0   0   13.57    0.82
  -6   0   0   13.01    0.75
   7   0   0    0.84    0.29
  -7   0   0    1.15    0.35
  -7   0   0    1.11    0.36
  -7   0   0    1.60    0.38
  -7   0   0    1.01    0.37
   7   0   0    1.13    0.32
  -7   0   0    1.14    0.42
   7   0   0    0.88    0.42
   7   0   0    0.34    0.37
  -8   0   0    0.50    0.35
   8   0   0    0.06    0.35
  -8   0   0    0.77    0.41
   8   0   0    0.50    0.30
  -8   0   0    0.89    0.37
  -9   0   0    3.10    0.64
   9   0   0    3.26    0.69
  -9   0   0    2.62    0.57
 -10   0   0    4.10    0.73
  10   0   0    3.63    0.77
 -10   0   0    3.62    0.73
 -11   0   0    7.71    1.07
  11   0   0    7.31    1.09
 -11   0   0   10.48    1.14
   0  -1   0   -0.01    0.07
  -1  -1   0  171.45    3.51
   1  -1   0  168.97    3.42
   1  -1   0  168.10    3.42
  -1  -1   0  167.39    3.50
   1  -1   0  171.84    3.51
  -1  -1   0  167.65    3.54
   1   1   0  170.85    3.54
   1   1   0  171.79    3.54
  -1   1   0  168.44    3.50
   1   1   0  169.14    3.55
   1   1   0  166.50    3.51
   1   1   0  166.44    3.51
  -1   1   0  166.82    3.41
  -1   1   0  167.63    3.40
  -2  -1   0    0.17    0.19
  -2  -1   0   -0.26    0.18
   2  -1   0    0.15    0.10
   2  -1   0   -0.08    0.14
  -2  -1   0   -0.12    0.17
   2  -1   0    0.08    0.15
  -2  -1   0    0.19    0.18
  -2  -1   0   -0.05    0.16
  -2  -1   0   -0.03    0.17
   2  -1   0    0.24    0.17
  -2  -1   0   -0.07    0.20
   2  -1   0   -0.21    0.20
   2  -1   0   -0.13    0.10
  -2  -1   0    0.03    0.19
  -2   1   0    0.00    0.12
   2   1   0   -0.17    0.16
  -2   1   0    0.32    0.22
   2   1   0   -0.28    0.20
  -2   1   0    0.10    0.15
   2   1   0   -0.05    0.17
   2   1   0   -0.12    0.18
  -2   1   0   -0.15    0.14
   2   1   0    0.09    0.20
  -2   1   0    0.27    0.19
  -2   1   0    0.11    0.12
   2   1   0   -0.10    0.17
   2   1   0    0.11    0.16
  -2   1   0   -0.15    0.14
   3  -1   0   94.20    2.09
  -3  -1   0   93.34    2.22
   3  -1   0   94.24    2.23
   3  -1   0   95.60    2.08
  -3  -1   0   91.90    2.22
  -3  -1   0   91.88    2.25
   3  -1   0   95.66    2.09
   3  -1   0   89.98    2.31
   3  -1   0   99.18    2.16
  -3  -1   0   92.51    2.20
  -3  -1   0   94.31    2.32
  -3  -1   0   94.44    2.24
  -3   1   0   94.43    2.19
  -3   1   0   92.04    2.15
   3   1   0   94.31    2.18
  -3   1   0   93.45    2.15
  -3   1   0   93.61    2.30
  -3   1   0   93.95    2.15
  -3   1   0   95.81    2.20
  -3   1   0   93.83    2.13
   3   1   0   95.72    2.35
  -3   1   0   95.21    2.20
   3   1   0   92.65    2.23
   3   1   0   93.03    2.25
   3   1   0   97.48    2.33
   4  -1   0    1.26    0.20
  -4  -1   0    1.11    0.27
  -4  -1   0    0.86    0.23
   4  -1   0    1.08    0.27
  -4  -1   0    1.08    0.27
   4  -1   0    1.22    0.19
   4  -1   0    1.45    0.21
   4  -1   0    0.96    0.30
  -4  -1   0    0.77    0.27
  -4  -1   0    0.97    0.26
  -4  -1   0    1.51    0.28
  -4   1   0    1.65    0.29
   4   1   0    0.37    0.21
   4   1   0    1.27    0.24
  -4   1   0    1.14    0.23
  -4   1   0    1.06    0.24
  -4   1   0    1.04    0.25
   4   1   0    1.80    0.33
  -4   1   0    1.17    0.24
  -4   1   0    1.27    0.31
   4   1   0    1.54    0.27
  -4   1   0    0.95    0.25
   5  -1   0   22.90    0.79
  -5  -1   0   18.59    0.87
  -5  -1   0   22.11    0.94
  -5  -1   0   23.29    0.88
  -5  -1   0   21.89    0.93
  -5  -1   0   20.78    0.99
  -5  -1   0   22.40    0.95
   5  -1   0   22.02    0.72
   5  -1   0   22.95    0.80
   5  -1   0   21.09    0.95
   5  -1   0   22.02    1.01
  -5   1   0   23.31    0.84
  -5   1   0   20.88    0.88
  -5   1   0   21.66    0.88
   5   1   0   20.84    0.92
   5   1   0   20.85    0.89
  -5   1   0   23.34    0.87
  -5   1   0   22.62    0.98
   5   1   0   23.16    1.06
   5   1   0   22.99    0.83
  -5   1   0   23.19    1.02
  -5   1   0   22.94    0.92
   6  -1   0   46.36    1.71
   6  -1   0   50.05    1.43
  -6  -1   0   50.67    1.66
  -6  -1   0   50.23    1.63
  -6  -1   0   50.95    1.55
  -6  -1   0   51.17    1.63
   6  -1   0   48.78    1.72
  -6  -1   0   50.50    1.67
   6  -1   0   47.71    1.76
  -6  -1   0   48.15    1.72
  -6   1   0   50.27    1.57
   6   1   0   49.84    1.74
  -6   1   0   50.74    1.74
  -6   1   0   50.36    1.59
   6   1   0   49.49    1.78
   6   1   0   47.83    1.60
  -6   1   0   50.17    1.60
  -6   1   0   47.06    1.59
  -6   1   0   49.12    1.46
   6   1   0   47.16    1.45
   6   1   0   48.73    1.59
  -7  -1   0    0.42    0.35
  -7  -1   0    0.67    0.34
   7  -1   0    1.05    0.42
  -7  -1   0    0.54    0.34
  -7  -1   0    0.20    0.29
  -7  -1   0    0.54    0.34
   7   1   0    0.20    0.27
   7   1   0    0.23    0.36
   7   1   0    0.13    0.27
  -7   1   0    0.41    0.30
  -7   1   0    0.14    0.33
  -7   1   0    0.28    0.27
   7   1   0   -0.08    0.31
  -7   1   0    0.11    0.27
  -7   1   0    0.39    0.27
  -8  -1   0    0.56    0.37
  -8  -1   0    0.26    0.34
   8  -1   0   -0.35    0.32
  -8  -1   0    0.11    0.32
   8   1   0    0.18    0.31
   8   1   0    0.59    0.45
   8   1   0    0.38    0.39
  -8   1   0   -0.06    0.36
  -8   1   0    0.20    0.32
  -8   1   0    0.13    0.32
   8   1   0   -0.04    0.37
  -9  -1   0    3.57    0.63
  -9  -1   0    4.10    0.70
  -9  -1   0    3.06    0.59
   9  -1   0    4.94    0.83
  -9   1   0    3.39    0.61
   9   1   0    4.03    0.75
   9   1   0    4.49    0.60
  -9   1   0    3.36    0.68
 -10  -1   0    7.47    0.97
 -10  -1   0    8.85    0.97
  10  -1   0    9.99    1.21
 -10   1   0    8.31    1.06
  10   1   0    9.16    1.13
 -10   1   0    7.76    0.92
  11  -1   0    3.02    0.81
 -11  -1   0    2.55    0.67
 -11   1   0    4.16    0.83
 -11   1   0    4.28    0.78
  11   1   0    4.40    0.86
   0  -2   0  129.60    2.74
   0  -2   0  130.21    2.89
   0  -2   0  134.01    2.74
   0   2   0  131.53    2.67
   0   2   0  130.80    2.92
   0   2   0  133.49    2.67
   1  -2   0    0.10    0.19
  -1  -2   0    0.15    0.13
  -1  -2   0    0.24    0.20
  -1  -2   0    0.21    0.13
   1  -2   0    0.22    0.18
  -1  -2   0    0.11    0.17
   1  -2   0    0.27    0.20
  -1  -2   0    0.17    0.17
  -1  -2   0    0.19    0.19
   1   2   0    0.04    0.15
   1   2   0    0.33    0.18
   1   2   0    0.11    0.15
   1   2   0    0.28    0.18
  -1   2   0    0.19    0.17
   1   2   0    0.41    0.15
  -2  -2   0    9.24    0.44
   2  -2   0    8.35    0.50
   2  -2   0   10.13    0.48
  -2  -2   0    8.75    0.45
  -2  -2   0    9.21    0.48
  -2  -2   0    9.65    0.49
   2  -2   0    8.97    0.37
  -2  -2   0    8.79    0.51
  -2  -2   0    9.70    0.47
   2  -2   0    9.66    0.48
   2   2   0    9.67    0.47
  -2   2   0    9.49    0.29
   2   2   0    9.02    0.52
   2   2   0    9.58    0.49
  -2   2   0    9.16    0.28
   2   2   0    9.92    0.50
   2   2   0    9.79    0.52
  -2   2   0    9.01    0.47
  -2   2   0    9.18    0.28
  -2   2   0    8.37    0.45
  -2   2   0    9.60    0.30
  -3  -2   0   63.59    1.71
   3  -2   0   66.75    1.81
  -3  -2   0   64.68    1.69
  -3  -2   0   65.62    1.66
  -3  -2   0   68.39    1.76
  -3  -2   0   65.03    1.80
  -3  -2   0   65.87    1.69
   3  -2   0   68.22    1.63
   3  -2   0   65.04    1.67
   3   2   0   65.81    1.74
   3   2   0   66.56    1.72
   3   2   0   62.05    1.80
  -3   2   0   67.82    1.70
  -3   2   0   65.21    1.53
  -3   2   0   64.81    1.53
  -3   2   0   66.52    1.80
  -3   2   0   68.17    1.55
  -3   2   0   65.97    1.55
  -3   2   0   66.71    1.66
  -4  -2   0   50.99    1.56
  -4  -2   0   57.38    1.53
   4  -2   0   56.48    1.53
  -4  -2   0   53.75    1.60
   4  -2   0   55.84    1.23
   4  -2   0   56.87    1.41
  -4  -2   0   53.56    1.53
  -4  -2   0   55.47    1.58
   4  -2   0   54.05    1.22
  -4  -2   0   55.11    1.68
   4  -2   0   54.91    1.69
   4   2   0   52.80    1.59
  -4   2   0   50.70    1.51
   4   2   0   55.49    1.59
  -4   2   0   56.33    1.43
  -4   2   0   54.25    1.44
   4   2   0   54.57    1.53
  -4   2   0   53.83    1.43
  -4   2   0   56.71    1.50
  -4   2   0   54.53    1.41
  -4   2   0   53.64    1.66
  -5  -2   0   14.81    0.87
  -5  -2   0   15.98    0.82
  -5  -2   0   15.82    0.77
  -5  -2   0   15.97    0.81
   5  -2   0   15.91    0.91
   5  -2   0   15.55    0.88
  -5  -2   0   15.94    0.73
  -5  -2   0   14.64    0.78
   5   2   0   16.24    0.81
   5   2   0   14.98    0.89
  -5   2   0   15.28    0.70
  -5   2   0   16.02    0.77
   5   2   0   15.56    0.80
  -5   2   0   13.82    0.66
  -5   2   0   16.89    0.73
  -5   2   0   16.13    0.71
   5   2   0   15.31    0.74
  -5   2   0   16.28    0.88
  -6  -2   0    2.02    0.41
  -6  -2   0    1.35    0.32
  -6  -2   0    1.80    0.44
  -6  -2   0    3.00    0.46
   6  -2   0    1.64    0.46
  -6  -2   0    2.19    0.43
  -6  -2   0    2.29    0.43
   6   2   0    1.85    0.40
   6   2   0    2.05    0.47
  -6   2   0    2.29    0.37
  -6   2   0    2.86    0.43
   6   2   0    1.57    0.34
  -6   2   0    2.37    0.48
   6   2   0    2.27    0.42
  -6   2   0    2.24    0.36
  -6   2   0    1.61    0.33
   7  -2   0    0.49    0.39
  -7  -2   0    0.24    0.32
  -7  -2   0    0.63    0.36
  -7  -2   0    0.77    0.40
  -7  -2   0    0.22    0.31
  -7  -2   0    0.38    0.34
   7   2   0    1.29    0.48
   7   2   0    0.30    0.35
  -7   2   0    0.59    0.30
   7   2   0    0.21    0.29
  -7   2   0    0.89    0.31
  -7   2   0    0.00    0.32
  -7   2   0    0.73    0.34
   7   2   0    0.79    0.31
  -7   2   0    0.31    0.27
   7   2   0    0.50    0.33
   8  -2   0    1.39    0.50
  -8  -2   0    0.37    0.38
  -8  -2   0    0.82    0.41
  -8  -2   0    0.88    0.42
  -8   2   0    1.39    0.42
   8   2   0    1.51    0.43
  -8   2   0    0.88    0.45
   8   2   0    1.05    0.46
   8   2   0    1.24    0.55
   9  -2   0    0.14    0.43
  -9  -2   0    0.29    0.39
  -9  -2   0    0.38    0.39
   9   2   0   -0.27    0.33
  -9   2   0    0.01    0.32
   9   2   0    0.18    0.39
  -9   2   0    0.29    0.46
  10  -2   0    0.22    0.45
 -10  -2   0    0.44    0.46
 -10   2   0    0.71    0.46
  10   2   0    0.56    0.43
  10   2   0    0.68    0.51
 -10   2   0   -0.19    0.48
 -11  -2   0    0.32    0.47
  11  -2   0    0.41    0.57
 -11   2   0    0.22    0.55
  11   2   0   -0.72    0.39
   0  -3   0   -0.08    0.14
   0  -3   0   -0.14    0.17
   0  -3   0   -0.50    0.20
   0  -3   0   -0.20    0.12
   0  -3   0   -0.15    0.17
   0   3   0   -0.27    0.08
   0   3   0   -0.28    0.09
   0   3   0   -0.24    0.22
   0   3   0   -0.15    0.18
  -1  -3   0    5.35    0.45
  -1  -3   0    5.76    0.29
  -1  -3   0    5.71    0.47
   1  -3   0    5.09    0.44
  -1  -3   0    5.06    0.35
   1  -3   0    5.64    0.42
  -1  -3   0    5.30    0.28
  -1  -3   0    6.26    0.40
  -1   3   0    5.81    0.37
   1   3   0    6.03    0.36
   1   3   0    6.31    0.38
   1   3   0    5.46    0.34
   1   3   0    6.87    0.46
   1   3   0    5.87    0.34
  -1   3   0    6.14    0.47
  -2  -3   0   -0.04    0.15
   2  -3   0    0.10    0.19
   2  -3   0   -0.19    0.17
  -2  -3   0    0.23    0.23
  -2  -3   0   -0.07    0.17
  -2  -3   0   -0.23    0.17
  -2  -3   0   -0.05    0.15
  -2  -3   0    0.06    0.15
   2  -3   0    0.01    0.10
   2   3   0    0.04    0.16
   2   3   0    0.04    0.17
  -2   3   0   -0.02    0.18
   2   3   0   -0.32    0.18
   2   3   0    0.14    0.19
  -2   3   0   -0.11    0.18
  -3  -3   0   49.98    1.54
  -3  -3   0   51.33    1.39
  -3  -3   0   51.16    1.42
  -3  -3   0   52.34    1.45
  -3  -3   0   50.20    1.55
   3  -3   0   49.81    1.55
  -3  -3   0   54.12    1.50
   3  -3   0   52.28    1.28
   3  -3   0   52.21    1.48
  -3   3   0   51.47    1.45
   3   3   0   50.74    1.46
  -3   3   0   49.96    1.53
  -3   3   0   50.57    1.18
   3   3   0   49.41    1.50
  -3   3   0   51.42    1.45
   3   3   0   51.06    1.49
   3   3   0   51.68    1.56
  -4  -3   0   32.22    1.20
  -4  -3   0   33.12    1.26
   4  -3   0   31.15    1.23
  -4  -3   0   33.23    1.14
  -4  -3   0   32.95    1.09
  -4  -3   0   33.93    1.16
   4  -3   0   32.74    1.12
  -4  -3   0   32.93    1.14
  -4   3   0   31.12    1.23
  -4   3   0   34.56    0.95
  -4   3   0   34.00    1.10
  -4   3   0   33.83    0.93
   4   3   0   34.06    1.18
   4   3   0   33.03    1.17
   4   3   0   33.44    1.20
  -4   3   0   30.82    1.12
  -4   3   0   34.03    0.95
   4   3   0   29.47    1.23
  -4   3   0   34.17    0.89
  -5  -3   0    2.38    0.40
  -5  -3   0    3.16    0.42
  -5  -3   0    2.41    0.45
  -5  -3   0    2.82    0.40
  -5  -3   0    1.93    0.40
   5  -3   0    2.23    0.43
  -5  -3   0    3.22    0.45
   5   3   0    3.01    0.45
   5   3   0    2.68    0.42
  -5   3   0    2.49    0.38
  -5   3   0    2.71    0.39
  -5   3   0    3.68    0.38
  -5   3   0    2.61    0.29
   5   3   0    3.03    0.43
   5   3   0    3.41    0.52
  -5   3   0    3.22    0.50
  -6  -3   0    4.45    0.52
  -6  -3   0    3.43    0.57
  -6  -3   0    4.23    0.58
  -6  -3   0    5.80    0.62
  -6  -3   0    4.75    0.57
   6  -3   0    4.74    0.68
  -6  -3   0    4.87    0.56
  -6   3   0    4.22    0.52
  -6   3   0    4.03    0.41
  -6   3   0    4.11    0.64
   6   3   0    6.31    0.76
   6   3   0    4.37    0.56
   6   3   0    3.89    0.52
  -6   3   0    4.67    0.48
   6   3   0    5.00    0.58
   7  -3   0    1.24    0.47
  -7  -3   0    3.02    0.53
  -7  -3   0    2.56    0.50
  -7  -3   0    2.06    0.45
  -7  -3   0    1.41    0.43
  -7  -3   0    1.40    0.48
   7   3   0    2.85    0.51
  -7   3   0    2.16    0.36
  -7   3   0    2.18    0.55
   7   3   0    1.87    0.54
  -7   3   0    1.68    0.43
   7   3   0    2.10    0.43
   7   3   0    1.71    0.47
  -7   3   0    1.97    0.38
   8  -3   0    3.97    0.68
  -8  -3   0    3.96    0.64
  -8  -3   0    3.73    0.61
  -8   3   0    2.88    0.62
   8   3   0    3.33    0.59
   8   3   0    3.86    0.69
  -8   3   0    4.23    0.67
   9  -3   0   -0.27    0.39
  -9  -3   0   -0.10    0.35
  -9  -3   0   -0.05    0.39
  -9   3   0   -0.13    0.43
   9   3   0   -0.55    0.33
   9   3   0    0.05    0.43
  10  -3   0    7.69    1.10
 -10  -3   0    6.19    0.88
  10   3   0    6.89    0.89
  10   3   0    5.87    0.90
 -10   3   0    5.24    0.92
   0  -4   0   54.97    1.33
   0  -4   0   53.64    1.48
   0  -4   0   52.96    1.59
   0   4   0   53.73    1.24
   0   4   0   53.02    1.24
   0   4   0   52.65    1.60
   0   4   0   52.75    1.51
   1  -4   0    1.53    0.16
  -1  -4   0    1.72    0.27
   1  -4   0    1.13    0.29
  -1  -4   0    2.17    0.36
   1  -4   0    1.60    0.29
  -1  -4   0    1.72    0.26
   1   4   0    1.42    0.30
  -1   4   0    1.51    0.25
   1   4   0    1.45    0.21
   1   4   0    1.35    0.22
   1   4   0    1.30    0.21
  -1   4   0    1.31    0.30
  -2  -4   0    1.12    0.27
  -2  -4   0    0.81    0.28
  -2  -4   0    0.95    0.19
  -2  -4   0    0.65    0.18
  -2  -4   0    0.93    0.27
  -2  -4   0    0.54    0.19
   2  -4   0    0.97    0.29
   2  -4   0    0.52    0.25
   2   4   0    0.69    0.26
   2   4   0    1.10    0.24
  -2   4   0    0.71    0.25
  -2   4   0    0.49    0.19
   2   4   0    1.06    0.25
   2   4   0    0.39    0.19
  -2   4   0    1.24    0.27
  -3  -4   0    0.61    0.28
   3  -4   0    1.02    0.28
  -3  -4   0    0.90    0.22
   3  -4   0    1.11    0.31
  -3  -4   0    1.20    0.31
  -3  -4   0    0.91    0.24
  -3  -4   0    0.54    0.26
  -3  -4   0    1.02    0.24
   3   4   0    0.92    0.27
  -3   4   0    1.06    0.22
  -3   4   0    1.19    0.28
   3   4   0    0.64    0.26
  -3   4   0    0.75    0.26
   3   4   0    0.42    0.23
   3   4   0    0.54    0.27
  -4  -4   0   62.08    1.93
  -4  -4   0   60.03    1.77
  -4  -4   0   60.33    1.76
   4  -4   0   63.84    1.84
  -4  -4   0   60.00    1.71
   4  -4   0   60.09    1.95
  -4  -4   0   60.66    1.85
  -4  -4   0   61.48    1.95
  -4   4   0   61.66    1.81
  -4   4   0   65.05    1.60
   4   4   0   59.15    1.92
  -4   4   0   60.09    1.94
   4   4   0   62.03    1.90
  -4   4   0   60.03    1.78
   4   4   0   61.59    1.85
   4   4   0   62.99    1.84
  -5  -4   0  158.30    3.97
   5  -4   0  168.85    4.25
  -5  -4   0  166.61    4.17
  -5  -4   0  165.27    4.02
  -5  -4   0  167.94    4.24
  -5  -4   0  164.96    4.02
  -5  -4   0  167.59    4.03
   5   4   0  170.11    4.24
  -5   4   0  162.93    3.98
   5   4   0  161.86    4.05
  -5   4   0  161.64    4.19
  -5   4   0  164.69    3.94
   5   4   0  163.68    4.08
   5   4   0  167.66    4.11
  -6  -4   0    0.47    0.29
  -6  -4   0   -0.08    0.26
   6  -4   0    0.17    0.33
  -6  -4   0    0.17    0.36
  -6  -4   0   -0.10    0.25
  -6  -4   0   -0.37    0.29
   6   4   0    0.07    0.35
   6   4   0    0.49    0.33
   6   4   0    0.36    0.33
   6   4   0    0.33    0.33
  -6   4   0    0.49    0.32
  -6   4   0    0.71    0.40
  -7  -4   0   23.81    1.20
  -7  -4   0   25.48    1.82
  -7  -4   0   24.77    1.31
  -7  -4   0   23.59    1.36
   7  -4   0   24.45    1.38
   7   4   0   24.53    1.29
   7   4   0   23.87    1.22
  -7   4   0   25.65    1.40
  -8  -4   0    0.31    0.35
  -8  -4   0    0.11    0.39
   8  -4   0    0.36    0.41
   8   4   0   -0.13    0.32
   8   4   0   -0.14    0.33
   8   4   0    0.14    0.37
  -8   4   0   -0.23    0.38
  -9  -4   0   -0.11    0.41
  -9  -4   0    0.89    0.48
   9  -4   0    0.59    0.48
   9   4   0   -0.14    0.42
  -9   4   0    0.43    0.50
   9   4   0    0.49    0.46
 -10  -4   0    5.50    0.83
 -10  -4   0    5.63    0.87
  10  -4   0    6.92    1.12
 -10   4   0    5.27    0.97
  10   4   0    7.72    0.95
   0  -5   0    0.19    0.24
   0  -5   0   -0.01    0.19
   0   5   0   -0.10    0.19
   0   5   0    0.03    0.23
   0   5   0   -0.21    0.10
   1  -5   0   26.86    1.13
  -1  -5   0   26.27    1.11
  -1  -5   0   27.39    0.95
   1  -5   0   26.33    1.04
  -1   5   0   26.89    1.00
   1   5   0   28.86    1.10
   1   5   0   27.36    0.88
  -1   5   0   27.55    1.13
   1   5   0   26.53    0.86
   1   5   0   26.29    1.14
   2  -5   0    1.13    0.33
  -2  -5   0    0.62    0.27
   2  -5   0    1.25    0.31
  -2  -5   0    1.18    0.25
  -2  -5   0    1.28    0.35
  -2   5   0    1.08    0.32
  -2   5   0    0.93    0.30
  -2   5   0    1.17    0.26
   2   5   0    1.21    0.32
   2   5   0    0.74    0.22
   2   5   0    1.60    0.28
  -3  -5   0    2.09    0.37
   3  -5   0    2.42    0.42
  -3  -5   0    2.43    0.43
   3  -5   0    2.23    0.40
  -3  -5   0    1.51    0.37
  -3  -5   0    3.16    0.34
  -3   5   0    2.38    0.32
  -3   5   0    2.19    0.39
   3   5   0    2.45    0.43
   3   5   0    2.59    0.38
  -3   5   0    2.93    0.44
   3   5   0    2.17    0.36
   3   5   0    1.87    0.34
  -4  -5   0    5.04    0.62
  -4  -5   0    7.19    0.52
   4  -5   0    7.40    0.74
  -4  -5   0    6.22    0.65
   4  -5   0    5.64    0.61
  -4   5   0    5.68    0.65
   4   5   0    5.75    0.59
   4   5   0    5.88    0.63
   4   5   0    5.63    0.62
  -4   5   0    6.44    0.62
   4   5   0    5.81    0.59
  -4   5   0    6.53    0.62
  -5  -5   0   21.90    1.49
  -5  -5   0   21.09    1.17
  -5  -5   0   20.14    1.24
  -5  -5   0   23.99    1.15
   5  -5   0   24.85    1.25
   5  -5   0   20.46    1.07
  -5  -5   0   21.66    1.00
   5   5   0   23.67    1.20
   5   5   0   22.31    1.11
  -5   5   0   22.08    1.19
   5   5   0   24.71    1.16
   5   5   0   21.45    1.12
  -5   5   0   22.10    1.07
  -6  -5   0   40.55    1.54
  -6  -5   0   42.25    1.62
   6  -5   0   36.99    1.71
  -6  -5   0   38.79    1.68
  -6  -5   0   44.93    2.39
  -6   5   0   41.51    1.56
  -6   5   0   41.27    1.77
   6   5   0   40.81    1.64
   6   5   0   41.14    1.65
  -7  -5   0    0.59    0.36
  -7  -5   0    0.61    0.44
   7  -5   0   -0.05    0.41
   7   5   0    0.06    0.36
   7   5   0   -0.04    0.34
  -7   5   0    0.04    0.42
  -8  -5   0    0.49    0.45
   8  -5   0   -0.10    0.42
  -8  -5   0   -0.45    0.31
  -8   5   0   -0.61    0.43
   8   5   0   -0.12    0.36
   8   5   0   -0.37    0.38
   9  -5   0    2.67    0.75
  -9  -5   0    4.29    0.76
  -9  -5   0    4.27    0.72
   9   5   0    3.03    0.67
  -9   5   0    2.60    0.72
 -10  -5   0    9.24    1.10
 -10   5   0    8.54    1.39
   0  -6   0  142.51    3.50
   0  -6   0  139.95    3.67
   0   6   0  141.11    3.56
   0   6   0  144.55    3.72
   1  -6   0    4.85    0.60
  -1  -6   0    5.05    0.49
  -1  -6   0    4.06    0.56
   1  -6   0    4.92    0.54
   1   6   0    3.93    0.51
   1   6   0    4.41    0.58
  -1   6   0    4.12    0.47
   1   6   0    4.80    0.42
  -1   6   0    4.02    0.55
   2  -6   0   42.73    1.60
   2  -6   0   43.14    1.53
  -2  -6   0   41.69    1.60
  -2   6   0   44.16    1.57
   2   6   0   42.03    1.36
   2   6   0   42.28    1.55
   2   6   0   43.47    1.67
  -2   6   0   40.46    1.56
  -2   6   0   40.50    1.37
   2   6   0   38.79    1.31
  -3  -6   0   -0.29    0.27
  -3  -6   0   -0.36    0.27
   3  -6   0   -0.11    0.26
   3  -6   0    0.41    0.31
   3   6   0   -0.13    0.22
   3   6   0    0.17    0.24
   3   6   0    0.37    0.33
  -3   6   0   -0.16    0.25
  -3   6   0   -0.11    0.24
  -4  -6   0   15.64    1.00
   4  -6   0   15.64    0.98
  -4  -6   0   14.49    1.01
   4  -6   0   16.00    0.97
  -4   6   0   14.91    0.91
  -4   6   0   17.43    1.04
   4   6   0   15.27    1.01
  -4   6   0   14.64    0.91
   4   6   0   16.48    0.92
   4   6   0   15.47    0.91
  -5  -6   0    7.85    0.89
   5  -6   0    7.55    0.83
   5  -6   0    8.71    0.84
  -5  -6   0    7.93    0.82
   5   6   0    7.41    0.82
   5   6   0    8.54    0.80
  -5   6   0    7.84    0.85
  -5   6   0    8.57    0.79
  -6  -6   0    1.46    0.48
  -6  -6   0    1.00    0.44
  -6  -6   0    2.07    0.57
   6  -6   0    2.06    0.57
  -6   6   0    1.73    0.53
   6   6   0    0.73    0.43
   6   6   0    1.23    0.45
  -7  -6   0    1.26    0.51
  -7  -6   0    0.93    0.40
   7  -6   0    0.78    0.50
  -7   6   0    1.15    0.56
   7   6   0    1.19    0.50
   7   6   0    1.35    0.50
  -8  -6   0    3.73    0.72
  -8  -6   0    4.54    0.69
   8  -6   0    3.92    0.80
   8   6   0    4.73    0.79
  -8   6   0    3.94    0.83
   8   6   0    2.56    0.62
  -9  -6   0    1.70    0.54
   9  -6   0    1.58    0.66
  -9  -6   0    0.98    0.54
  -9   6   0    1.83    0.69
   9   6   0    2.45    0.65
   9   6   0    1.52    0.60
   0  -7   0   -0.19    0.31
   0   7   0    0.61    0.35
   0   7   0    0.37    0.30
  -1  -7   0    0.11    0.33
   1  -7   0    0.28    0.34
   1  -7   0   -0.10    0.26
  -1   7   0    0.01    0.23
   1   7   0    0.05    0.31
   1   7   0   -0.06    0.27
  -1   7   0   -0.01    0.30
  -2  -7   0    0.32    0.36
   2  -7   0    0.91    0.36
   2  -7   0    0.84    0.39
  -2   7   0    0.13    0.24
  -2   7   0    0.07    0.32
   2   7   0    0.07    0.33
   2   7   0    0.14    0.34
  -2   7   0    0.72    0.38
   2   7   0    0.68    0.28
   3  -7   0    3.15    0.57
  -3  -7   0    3.36    0.59
   3  -7   0    2.47    0.57
  -3   7   0    2.67    0.52
  -3   7   0    3.71    0.58
   3   7   0    2.83    0.46
   3   7   0    2.89    0.59
   4  -7   0    0.14    0.34
  -4  -7   0   -0.28    0.31
  -4  -7   0    0.18    0.35
   4  -7   0   -0.06    0.33
  -4   7   0    0.13    0.31
   4   7   0   -0.01    0.28
   4   7   0    0.12    0.36
  -4   7   0    0.27    0.36
  -4   7   0   -0.12    0.29
   5  -7   0    3.93    0.70
  -5  -7   0    3.59    0.69
   5  -7   0    3.85    0.65
  -5  -7   0    2.84    0.60
   5   7   0    3.45    0.58
  -5   7   0    3.80    0.65
   5   7   0    2.84    0.58
  -5   7   0    2.86    0.55
   6  -7   0    0.87    0.44
  -6  -7   0    1.42    0.55
  -6  -7   0    0.20    0.41
   6   7   0    1.30    0.46
  -6   7   0    1.02    0.49
   6   7   0    0.40    0.48
   7  -7   0    2.25    0.66
  -7  -7   0    1.96    0.61
   7   7   0    1.99    0.55
  -7   7   0    1.54    0.61
   7   7   0    3.53    0.68
  -8  -7   0    1.19    0.56
   8  -7   0    2.39    0.70
   8   7   0    2.28    0.62
   8   7   0    1.98    0.61
  -8   7   0    1.57    0.65
   0  -8   0   12.64    1.02
   0   8   0   12.28    0.90
   1  -8   0    8.21    0.92
  -1  -8   0    7.70    0.90
  -1   8   0    9.36    0.83
   1   8   0    8.18    0.86
  -2  -8   0    4.14    0.72
   2  -8   0    4.22    0.71
   2   8   0    4.16    0.67
  -2   8   0    4.71    0.70
  -3  -8   0    1.26    0.52
   3  -8   0    1.36    0.49
   3   8   0    2.18    0.58
  -3   8   0    3.30    0.61
  -4  -8   0    1.01    0.45
   4  -8   0    0.80    0.44
   4   8   0    0.85    0.48
  -4   8   0    1.09    0.46
  -4   8   0    0.55    0.41
   5  -8   0    9.02    0.96
   5  -8   0    8.27    1.02
  -5  -8   0    8.54    0.98
   5   8   0    7.63    0.87
  -5   8   0    9.76    1.03
   5   8   0    7.95    0.95
   6  -8   0    2.05    0.64
  -6  -8   0    1.94    0.62
  -6  -8   0    2.66    0.64
  -6   8   0    2.29    0.66
   6   8   0    2.34    0.57
   6   8   0    2.23    0.61
   7  -8   0    4.68    0.91
  -7  -8   0    5.02    0.88
   7   8   0    3.44    0.76
   7   8   0    5.23    0.86
  -7   8   0    4.65    0.88
   0  -9   0    0.23    0.41
   0   9   0   -0.11    0.34
  -1  -9   0    5.91    0.86
   1  -9   0    6.99    0.93
  -1   9   0    7.09    0.80
   1   9   0    6.10    0.83
   2  -9   0    1.59    0.59
  -2  -9   0    1.89    0.60
  -2   9   0    2.53    0.63
   2   9   0    0.89    0.47
   3  -9   0    0.60    0.44
  -3  -9   0   -0.40    0.37
   3   9   0    0.22    0.44
  -3   9   0    0.51    0.43
  -4  -9   0    7.73    1.00
   4  -9   0    8.31    1.02
  -4   9   0    9.28    1.03
   4   9   0    8.42    1.03
   5  -9   0    3.43    0.72
  -5  -9   0    5.68    0.89
   5   9   0    3.30    0.73
  -5   9   0    3.57    0.73
  -6  -9   0   23.17    1.55
  -6   9   0   18.20    1.43
   6   9   0   21.91    1.53
   0 -10   0    9.65    1.12
   0  10   0   11.74    1.14
   1 -10   0    9.51    1.12
  -1 -10   0   10.01    1.17
   1  10   0    9.37    1.06
  -1  10   0   11.18    1.17
  -2 -10   0    4.39    0.85
   2 -10   0    5.56    0.93
  -2  10   0    6.19    0.92
   2  10   0    6.37    0.93
  -3 -10   0    2.24    0.68
   3 -10   0    1.42    0.60
   3  10   0    1.89    0.61
  -3  10   0    2.02    0.64
  -4 -10   0    3.39    0.77
   4 -10   0    2.34    0.70
   4  10   0    3.05    0.77
 -11   0   1   -0.52    0.39
 -11   0   1   -0.34    0.49
  11   0  -1    0.18    0.52
 -10   0   1    0.25    0.49
 -10   0   1   -0.59    0.37
  10   0  -1   -0.36    0.44
  -9   0   1    0.15    0.38
   9   0  -1    0.03    0.40
  -9   0   1    0.34    0.39
   8   0  -1   -0.25    0.23
  -8   0   1   -0.22    0.33
  -8   0   1    0.09    0.31
   8   0  -1   -0.01    0.37
  -8   0   1    0.13    0.31
  -7   0   1   -0.25    0.26
  -7   0   1    0.08    0.27
  -7   0   1   -0.31    0.22
  -7   0   1   -0.11    0.23
   7   0  -1    0.11    0.33
   7   0  -1    0.24    0.23
  -7   0   1   -0.05    0.30
   7   0  -1    0.12    0.33
   7   0  -1   -0.23    0.22
  -6   0   1   -0.07    0.25
   6   0  -1   -0.04    0.19
   6   0  -1   -0.22    0.16
  -6   0   1   -0.09    0.21
   6   0  -1    0.19    0.22
   6   0  -1    0.14    0.28
   6   0  -1   -0.02    0.26
  -6   0   1    0.39    0.21
  -6   0   1   -0.23    0.19
  -6   0   1   -0.26    0.22
  -6   0   1    0.25    0.24
  -5   0   1    0.06    0.20
  -5   0   1   -0.09    0.22
  -5   0   1   -0.10    0.20
   5   0  -1    0.00    0.16
   5   0  -1    0.00    0.18
   5   0  -1   -0.23    0.21
  -5   0   1   -0.04    0.18
   5   0  -1    0.12    0.18
  -5   0   1   -0.26    0.19
   5   0  -1    0.11    0.23
  -5   0   1    0.01    0.15
   4   0  -1   -0.02    0.16
  -4   0   1    0.14    0.16
   4   0  -1   -0.01    0.22
   4   0  -1   -0.07    0.15
   4   0  -1   -0.20    0.15
   4   0  -1    0.14    0.22
  -4   0   1    0.22    0.19
  -4   0   1   -0.15    0.19
  -4   0   1   -0.05    0.21
  -4   0   1   -0.02    0.18
  -4   0   1   -0.14    0.17
   4   0  -1    0.09    0.18
   3   0  -1   -0.03    0.14
  -3   0   1   -0.04    0.13
  -3   0   1    0.31    0.22
   3   0  -1    0.05    0.20
   3   0  -1    0.11    0.16
  -3   0   1   -0.23    0.16
  -3   0   1    0.07    0.20
  -3   0   1   -0.09    0.16
   3   0  -1   -0.09    0.21
   3   0  -1   -0.10    0.16
  -3   0   1   -0.10    0.16
  -3   0   1    0.13    0.20
   3   0  -1   -0.23    0.15
  -2   0   1   -0.36    0.18
   2   0  -1   -0.02    0.14
   2   0  -1   -0.10    0.15
   2   0  -1   -0.03    0.12
  -2   0   1    0.01    0.12
  -2   0   1    0.28    0.17
  -2   0   1   -0.10    0.17
  -2   0   1   -0.11    0.13
  -2   0   1    0.09    0.15
  -2   0   1   -0.07    0.18
   2   0  -1    0.12    0.14
   2   0  -1    0.13    0.19
   2   0  -1   -0.06    0.19
   1   0  -1   -0.33    0.08
   1   0  -1   -0.37    0.06
  -1   0   1   -0.19    0.10
   1   0  -1   -0.37    0.11
   1   0  -1   -0.21    0.09
  -1   0   1   -0.36    0.11
  -1   0   1   -0.36    0.12
  -1   0   1   -0.36    0.06
  -1   0   1   -0.23    0.09
   0   0   1   -0.03    0.06
  -1   0  -1   -0.70    0.13
  -1   0  -1   -0.62    0.11
  -1   0  -1   -0.56    0.11
   1   0   1   -0.49    0.13
  -1   0  -1   -0.79    0.13
   1   0   1   -0.86    0.12
   1   0   1   -0.65    0.11
   2   0   1   -0.65    0.19
  -2   0  -1   -0.20    0.17
  -2   0  -1   -0.43    0.14
   2   0   1   -0.46    0.17
   2   0   1   -0.02    0.17
  -2   0  -1   -0.42    0.18
  -2   0  -1   -0.29    0.18
  -2   0  -1   -0.26    0.19
   2   0   1   -0.14    0.15
  -2   0  -1   -0.31    0.18
  -2   0  -1   -0.41    0.16
  -2   0  -1   -0.43    0.18
   2   0   1   -0.22    0.16
  -3   0  -1   -0.29    0.18
  -3   0  -1   -0.24    0.19
  -3   0  -1   -0.12    0.19
   3   0   1    0.04    0.17
   3   0   1    0.02    0.16
   3   0   1   -0.02    0.20
  -3   0  -1    0.06    0.17
  -3   0  -1    0.06    0.18
  -3   0  -1   -0.06    0.16
  -3   0  -1   -0.09    0.19
   3   0   1    0.14    0.18
  -4   0  -1    0.11    0.21
   4   0   1   -0.21    0.15
   4   0   1    0.20    0.22
   4   0   1   -0.23    0.20
  -4   0  -1   -0.04    0.17
  -4   0  -1    0.11    0.19
   4   0   1   -0.13    0.15
  -4   0  -1   -0.05    0.17
   4   0   1    0.05    0.14
  -4   0  -1    0.11    0.21
  -4   0  -1   -0.02    0.21
  -5   0  -1    0.34    0.20
   5   0   1    0.02    0.18
   5   0   1   -0.17    0.13
   5   0   1    0.01    0.23
   5   0   1   -0.18    0.16
  -5   0  -1    0.05    0.20
  -5   0  -1   -0.11    0.21
  -5   0  -1    0.05    0.22
  -5   0  -1   -0.15    0.19
  -5   0  -1    0.14    0.24
   5   0   1    0.12    0.25
   6   0   1   -0.16    0.26
  -6   0  -1   -0.25    0.20
   6   0   1    0.23    0.21
  -6   0  -1   -0.01    0.24
  -6   0  -1    0.23    0.24
   6   0   1   -0.47    0.22
   6   0   1   -0.01    0.20
  -6   0  -1    0.10    0.28
  -6   0  -1    0.10    0.25
  -6   0  -1    0.23    0.23
   7   0   1   -0.23    0.28
  -7   0  -1   -0.01    0.29
   7   0   1   -0.02    0.24
  -7   0  -1   -0.06    0.29
  -7   0  -1   -0.31    0.20
  -7   0  -1   -0.24    0.26
  -7   0  -1    0.02    0.32
   7   0   1   -0.29    0.21
   7   0   1   -0.09    0.33
  -8   0  -1    0.20    0.33
   8   0   1    0.10    0.36
  -8   0  -1   -0.13    0.31
  -8   0  -1    0.01    0.36
   8   0   1    0.22    0.28
  -9   0  -1   -0.39    0.32
  -9   0  -1   -0.37    0.31
  -9   0  -1   -0.15    0.36
   9   0   1   -0.74    0.35
  10   0   1   -0.47    0.38
 -10   0  -1    0.34    0.43
 -10   0  -1   -0.14    0.39
  11   0   1   -0.30    0.43
 -11   0  -1   -0.61    0.48
 -11   0  -1    0.24    0.45
 -11  -1   1    3.67    0.76
  11  -1  -1    1.30    0.65
 -11   1   1    3.30    0.71
  11   1  -1    3.03    0.78
 -11   1   1    1.58    0.65
 -10  -1   1   18.95    1.23
  10  -1  -1   17.60    1.37
 -10  -1   1   16.30    1.28
 -10   1   1   15.30    1.25
 -10   1   1   19.23    1.25
  10   1  -1   18.40    1.40
  -9  -1   1    3.00    0.64
  -9  -1   1    4.24    0.67
   9  -1  -1    3.89    0.72
   9   1  -1    3.48    0.70
  -9   1   1    3.11    0.64
  -9   1   1    3.81    0.65
   9   1  -1    3.98    0.59
  -8  -1   1   23.80    1.24
   8  -1  -1   24.43    1.37
  -8  -1   1   23.89    1.17
  -8  -1   1   21.67    1.21
  -8   1   1   22.99    1.30
   8   1  -1   23.19    1.14
   8   1  -1   23.87    1.52
   8   1  -1   23.64    1.47
  -8   1   1   24.47    1.19
   8   1  -1   26.08    1.35
  -7  -1   1    0.23    0.33
  -7  -1   1    0.93    0.36
  -7  -1   1    0.79    0.34
  -7  -1   1    0.39    0.34
   7  -1  -1    0.58    0.37
  -7  -1   1    0.59    0.35
   7   1  -1    0.35    0.28
   7   1  -1    0.59    0.38
  -7   1   1    0.26    0.29
   7   1  -1    0.97    0.33
  -7   1   1    0.33    0.28
  -7   1   1    0.51    0.39
  -7   1   1    0.35    0.29
  -7   1   1    0.45    0.28
   7   1  -1    0.23    0.34
  -6  -1   1    8.92    0.67
  -6  -1   1    9.11    0.66
  -6  -1   1    8.99    0.57
  -6  -1   1    8.23    0.64
  -6  -1   1    8.35    0.66
  -6  -1   1    8.66    0.70
   6  -1  -1    8.74    0.52
   6  -1  -1    9.71    0.89
   6  -1  -1    8.52    0.74
   6  -1  -1    8.54    0.70
   6   1  -1    8.63    0.79
  -6   1   1    7.84    0.58
  -6   1   1    7.86    0.59
   6   1  -1    9.02    0.63
  -6   1   1    8.36    0.63
   6   1  -1    7.93    0.57
  -6   1   1    8.81    0.71
   6   1  -1    7.77    0.67
  -6   1   1    8.22    0.60
   6   1  -1    8.25    0.63
   5  -1  -1    5.84    0.40
   5  -1  -1    7.25    0.68
  -5  -1   1    5.40    0.52
  -5  -1   1    6.43    0.60
   5  -1  -1    6.29    0.39
  -5  -1   1    5.65    0.51
   5  -1  -1    5.94    0.40
   5  -1  -1    6.80    0.55
  -5  -1   1    6.13    0.46
  -5  -1   1    5.37    0.51
  -5  -1   1    5.52    0.52
  -5   1   1    6.25    0.47
   5   1  -1    4.86    0.57
   5   1  -1    5.84    0.53
  -5   1   1    5.83    0.47
  -5   1   1    6.74    0.64
  -5   1   1    5.83    0.47
   5   1  -1    6.48    0.62
  -5   1   1    6.33    0.41
  -5   1   1    6.43    0.51
   5   1  -1    7.31    0.48
   5   1  -1    6.20    0.51
  -5   1   1    6.01    0.49
   4  -1  -1    0.56    0.27
  -4  -1   1    0.40    0.20
   4  -1  -1    0.75    0.18
   4  -1  -1    0.41    0.23
   4  -1  -1    0.53    0.16
  -4  -1   1    0.27    0.21
   4  -1  -1    0.49    0.17
  -4  -1   1    0.76    0.25
   4  -1  -1    0.64    0.17
  -4  -1   1    0.42    0.22
  -4  -1   1    0.86    0.25
  -4  -1   1    0.26    0.23
   4   1  -1    0.76    0.25
  -4   1   1    0.36    0.26
  -4   1   1    0.43    0.19
  -4   1   1    0.33    0.20
  -4   1   1    0.67    0.23
  -4   1   1    0.77    0.20
  -4   1   1    0.36    0.21
   4   1  -1    0.66    0.27
   4   1  -1    0.25    0.20
   4   1  -1    0.39    0.19
  -4   1   1    0.63    0.21
   3  -1  -1   22.03    0.64
  -3  -1   1   23.35    0.74
  -3  -1   1   22.15    0.69
   3  -1  -1   21.73    0.63
  -3  -1   1   21.19    0.77
  -3  -1   1   20.34    0.74
  -3  -1   1   21.31    0.83
   3  -1  -1   22.21    0.77
   3  -1  -1   22.42    0.64
  -3  -1   1   22.14    0.78
   3  -1  -1   22.18    0.66
   3  -1  -1   23.25    0.85
  -3  -1   1   21.21    0.78
  -3   1   1   22.81    0.73
  -3   1   1   21.29    0.82
  -3   1   1   22.22    0.69
  -3   1   1   22.99    0.70
  -3   1   1   21.26    0.70
   3   1  -1   22.33    0.72
   3   1  -1   21.31    0.74
   3   1  -1   23.27    0.81
  -3   1   1   22.91    0.67
   3   1  -1   21.76    0.86
  -3   1   1   21.50    0.73
   3   1  -1   22.35    0.77
  -3   1   1   22.79    0.74
   2  -1  -1    7.40    0.27
   2  -1  -1    8.04    0.46
   2  -1  -1    7.66    0.37
   2  -1  -1    8.22    0.38
   2  -1  -1    7.84    0.33
  -2  -1   1    7.78    0.42
   2  -1  -1    7.66    0.27
  -2  -1   1    8.00    0.41
  -2  -1   1    8.12    0.42
  -2  -1   1    7.73    0.46
   2   1  -1    7.35    0.42
  -2   1   1    7.59    0.32
  -2   1   1    7.76    0.32
  -2   1   1    7.46    0.36
  -2   1   1    7.70    0.35
   2   1  -1    7.51    0.40
   2   1  -1    7.59    0.41
   2   1  -1    7.88    0.48
  -2   1   1    8.06    0.45
  -2   1   1    7.40    0.32
   2   1  -1    7.72    0.39
   2   1  -1    7.55    0.41
   2   1  -1    7.68    0.46
   1  -1  -1    7.80    0.25
  -1  -1   1    7.87    0.33
   1  -1  -1    7.66    0.25
  -1  -1   1    8.11    0.38
  -1  -1   1    7.55    0.34
   1  -1  -1    7.99    0.30
   1   1  -1    7.94    0.34
  -1   1   1    7.69    0.23
   1   1  -1    7.26    0.37
  -1   1   1    7.55    0.30
   1   1  -1    7.93    0.34
  -1   1   1    7.82    0.22
   1   1  -1    8.40    0.37
   0  -1   1    6.87    0.21
   0  -1  -1    7.21    0.24
   0  -1   1    7.15    0.26
   0  -1   1    6.85    0.21
   0   1   1    7.41    0.20
   0   1   1    6.97    0.20
   0   1  -1    6.91    0.25
   0   1  -1    6.88    0.23
   0   1  -1    7.21    0.32
   0   1  -1    6.59    0.23
   0   1   1    6.84    0.23
  -1  -1  -1  476.93    9.44
   1  -1   1  469.99    9.32
   1  -1   1  463.84    9.40
   1  -1   1  476.24    9.47
  -1  -1  -1  477.13    9.44
   1  -1   1  467.56    9.32
   1   1   1  462.27    9.44
  -1   1  -1  462.83    9.35
   1   1   1  465.04    9.49
  -1   1  -1  468.74    9.35
  -1   1  -1  460.29    9.38
   1   1   1  458.80    9.44
  -1   1  -1  474.19    9.47
   2  -1   1   74.66    1.73
  -2  -1  -1   74.82    1.78
   2  -1   1   75.41    1.73
   2  -1   1   71.18    1.61
  -2  -1  -1   72.36    1.74
  -2  -1  -1   69.99    1.72
  -2  -1  -1   74.34    1.82
  -2  -1  -1   74.11    1.81
   2  -1   1   71.61    1.79
   2  -1   1   74.19    1.63
  -2  -1  -1   70.88    1.77
   2   1   1   74.50    1.75
  -2   1  -1   74.12    1.66
   2   1   1   70.86    1.73
   2   1   1   77.43    1.78
   2   1   1   74.42    1.82
  -2   1  -1   73.83    1.70
  -2   1  -1   73.20    1.79
   2   1   1   72.83    1.75
  -2   1  -1   72.59    1.70
   2   1   1   75.95    1.81
  -2   1  -1   75.77    1.67
  -2   1  -1   77.03    1.75
  -2   1  -1   74.84    1.75
  -3  -1  -1    3.41    0.34
  -3  -1  -1    3.43    0.35
  -3  -1  -1    3.57    0.33
  -3  -1  -1    3.42    0.36
   3  -1   1    3.75    0.28
   3  -1   1    3.63    0.33
   3  -1   1    3.79    0.28
   3  -1   1    3.43    0.40
   3  -1   1    3.60    0.35
   3  -1   1    3.60    0.29
  -3  -1  -1    3.34    0.38
   3   1   1    3.63    0.37
  -3   1  -1    3.23    0.32
  -3   1  -1    3.80    0.31
  -3   1  -1    3.10    0.33
  -3   1  -1    3.71    0.38
   3   1   1    3.75    0.35
  -3   1  -1    3.64    0.32
   3   1   1    3.77    0.33
   3   1   1    3.66    0.41
  -3   1  -1    3.75    0.37
  -3   1  -1    3.53    0.33
  -3   1  -1    3.53    0.30
  -4  -1  -1    8.51    0.54
  -4  -1  -1    7.55    0.52
   4  -1   1    8.76    0.60
  -4  -1  -1    8.76    0.52
   4  -1   1    8.50    0.44
  -4  -1  -1    8.55    0.52
  -4  -1  -1    8.28    0.54
   4  -1   1    8.57    0.45
   4  -1   1    8.80    0.56
  -4  -1  -1    8.09    0.57
  -4   1  -1    9.80    0.52
  -4   1  -1    8.58    0.58
  -4   1  -1    9.28    0.54
   4   1   1    8.39    0.53
  -4   1  -1    8.42    0.52
  -4   1  -1    7.78    0.47
   4   1   1    7.46    0.44
  -4   1  -1    8.97    0.55
   4   1   1    8.09    0.60
  -4   1  -1    8.18    0.51
   4   1   1    7.83    0.53
  -5  -1  -1    2.38    0.42
   5  -1   1    2.64    0.31
  -5  -1  -1    2.81    0.38
  -5  -1  -1    2.38    0.37
   5  -1   1    2.97    0.43
  -5  -1  -1    2.90    0.40
  -5  -1  -1    2.67    0.40
  -5  -1  -1    3.56    0.42
   5  -1   1    2.88    0.46
   5  -1   1    2.77    0.31
  -5   1  -1    2.36    0.40
  -5   1  -1    3.02    0.40
   5   1   1    2.31    0.44
   5   1   1    2.61    0.38
  -5   1  -1    2.90    0.38
  -5   1  -1    2.21    0.37
   5   1   1    2.73    0.33
  -5   1  -1    2.49    0.35
   5   1   1    3.18    0.39
  -5   1  -1    2.87    0.36
  -6  -1  -1   58.77    1.88
   6  -1   1   58.54    1.96
   6  -1   1   58.39    1.98
  -6  -1  -1   62.01    2.00
  -6  -1  -1   62.23    1.82
  -6  -1  -1   61.76    1.91
   6  -1   1   59.77    1.67
  -6  -1  -1   61.78    1.89
   6  -1   1   59.88    2.02
  -6  -1  -1   63.94    1.89
   6   1   1   62.95    1.71
  -6   1  -1   58.70    1.94
  -6   1  -1   59.93    1.82
   6   1   1   60.07    1.99
  -6   1  -1   62.77    1.77
  -6   1  -1   64.46    1.90
  -6   1  -1   60.00    1.85
   6   1   1   59.62    1.84
  -6   1  -1   59.62    1.83
   6   1   1   59.66    1.86
   6   1   1   60.63    2.05
  -7  -1  -1   -0.26    0.27
   7  -1   1    0.07    0.33
   7  -1   1    0.53    0.28
  -7  -1  -1   -0.05    0.29
  -7  -1  -1    0.17    0.29
  -7  -1  -1   -0.28    0.27
  -7  -1  -1   -0.22    0.23
  -7   1  -1   -0.15    0.25
   7   1   1   -0.28    0.33
  -7   1  -1    0.24    0.29
   7   1   1    0.16    0.28
  -7   1  -1   -0.13    0.23
   7   1   1    0.66    0.38
  -7   1  -1    0.61    0.33
   7   1   1    0.13    0.29
  -7   1  -1    0.20    0.35
  -8  -1  -1   16.82    1.04
  -8  -1  -1   17.53    1.06
   8  -1   1   16.87    1.19
  -8  -1  -1   18.82    1.10
   8   1   1   16.91    0.98
   8   1   1   16.07    1.14
  -8   1  -1   18.35    1.05
  -8   1  -1   16.93    1.14
   8   1   1   18.04    1.26
   8   1   1   15.81    1.20
  -8   1  -1   16.47    1.01
  -9  -1  -1    0.21    0.38
  -9  -1  -1   -0.14    0.36
   9  -1   1   -0.27    0.37
  -9  -1  -1    0.00    0.36
  -9   1  -1   -0.18    0.41
  -9   1  -1    0.11    0.34
   9   1   1    0.42    0.43
   9   1   1    0.28    0.35
 -10  -1  -1    1.92    0.58
  10  -1   1    2.03    0.67
  10   1   1    1.78    0.64
 -10   1  -1    3.19    0.64
 -10   1  -1    3.70    0.77
  11  -1   1    7.36    1.12
 -11  -1  -1    7.31    0.98
 -11   1  -1    8.50    1.14
  11   1   1    6.34    1.06
 -11   1  -1    6.47    0.92
 -11  -2   1    4.01    0.80
  11  -2  -1    6.13    1.05
 -11   2   1    5.54    0.96
  11   2  -1    5.03    0.93
 -10  -2   1   20.21    1.35
  10  -2  -1   22.51    1.54
 -10   2   1   20.77    1.46
  10   2  -1   22.27    1.49
  10   2  -1   17.89    1.18
  -9  -2   1   20.83    1.27
   9  -2  -1   21.31    1.45
  -9  -2   1   23.30    1.32
  -9  -2   1   21.02    1.24
   9   2  -1   21.64    1.33
  -9   2   1   22.64    1.22
  -9   2   1   19.49    1.35
   9   2  -1   21.78    1.23
  -8  -2   1    1.25    0.45
  -8  -2   1    1.43    0.43
   8  -2  -1    2.26    0.60
  -8  -2   1    1.97    0.49
  -8   2   1    1.82    0.44
   8   2  -1    0.69    0.41
   8   2  -1    0.77    0.36
   8   2  -1    1.56    0.49
   8   2  -1    0.95    0.47
  -8   2   1    1.91    0.65
  -8   2   1    1.16    0.46
  -7  -2   1    1.69    0.42
  -7  -2   1    1.36    0.40
  -7  -2   1    1.16    0.43
  -7  -2   1    1.02    0.37
  -7  -2   1    0.92    0.37
   7  -2  -1    1.90    0.49
   7   2  -1    1.06    0.34
  -7   2   1    0.75    0.30
  -7   2   1    1.20    0.34
  -7   2   1    1.00    0.32
  -7   2   1    1.55    0.46
   7   2  -1    1.66    0.41
   7   2  -1    1.67    0.43
   7   2  -1    1.84    0.43
  -7   2   1    1.84    0.39
   7   2  -1    0.79    0.42
   6  -2  -1    1.25    0.41
  -6  -2   1    0.85    0.33
  -6  -2   1    1.44    0.37
  -6  -2   1    0.35    0.33
  -6  -2   1    1.06    0.35
  -6  -2   1    1.08    0.34
  -6  -2   1    0.65    0.24
   6   2  -1    1.29    0.35
  -6   2   1    0.68    0.26
   6   2  -1    0.90    0.33
   6   2  -1    0.74    0.31
   6   2  -1    0.99    0.30
  -6   2   1    0.28    0.21
  -6   2   1    0.50    0.25
  -6   2   1    0.52    0.34
   6   2  -1    0.66    0.37
  -6   2   1    1.25    0.33
   5  -2  -1  124.81    3.29
  -5  -2   1  129.53    3.27
  -5  -2   1  129.85    3.38
  -5  -2   1  134.09    3.25
   5  -2  -1  132.57    3.41
  -5  -2   1  130.81    3.10
   5  -2  -1  136.42    3.48
  -5  -2   1  130.64    3.24
  -5  -2   1  130.93    3.24
   5   2  -1  133.21    3.25
   5   2  -1  133.63    3.19
  -5   2   1  131.53    3.08
  -5   2   1  133.50    3.37
   5   2  -1  131.90    3.42
  -5   2   1  132.64    3.07
  -5   2   1  132.05    3.14
  -5   2   1  133.86    3.04
  -5   2   1  129.42    3.08
   5   2  -1  131.17    3.27
   4  -2  -1   64.75    1.53
  -4  -2   1   58.34    1.73
  -4  -2   1   61.54    1.63
   4  -2  -1   61.51    1.85
  -4  -2   1   59.37    1.82
   4  -2  -1   64.79    1.67
  -4  -2   1   60.65    1.72
  -4  -2   1   64.33    1.72
  -4  -2   1   60.16    1.72
   4   2  -1   61.35    1.70
  -4   2   1   64.00    1.66
  -4   2   1   65.68    1.59
  -4   2   1   63.27    1.59
   4   2  -1   62.41    1.76
   4   2  -1   62.28    1.74
  -4   2   1   63.77    1.58
  -4   2   1   61.26    1.55
  -4   2   1   60.00    1.82
  -4   2   1   62.25    1.57
   4   2  -1   65.07    1.89
   3  -2  -1   89.24    2.06
   3  -2  -1   92.91    2.03
   3  -2  -1   87.69    2.10
  -3  -2   1   87.99    2.18
  -3  -2   1   87.82    2.19
  -3  -2   1   86.45    2.15
  -3  -2   1   90.94    2.17
  -3  -2   1   85.77    2.26
  -3  -2   1   88.82    2.12
   3  -2  -1   90.63    2.29
   3  -2  -1   92.46    2.08
   3   2  -1   86.40    2.20
  -3   2   1   93.76    1.99
  -3   2   1   86.08    2.06
  -3   2   1   90.14    1.99
   3   2  -1   89.25    2.19
  -3   2   1   89.45    1.98
  -3   2   1   89.44    2.12
   3   2  -1   87.73    2.28
  -3   2   1   89.79    2.26
  -3   2   1   86.68    1.97
  -2  -2   1  166.98    3.78
  -2  -2   1  170.04    3.73
   2  -2  -1  179.12    3.57
   2  -2  -1  174.66    3.73
  -2  -2   1  172.85    3.72
  -2  -2   1  173.24    3.73
  -2  -2   1  168.74    3.71
   2  -2  -1  173.72    3.84
   2  -2  -1  174.92    3.70
  -2  -2   1  173.58    3.82
   2  -2  -1  173.99    3.57
   2   2  -1  177.34    3.79
  -2   2   1  170.21    3.70
  -2   2   1  170.43    3.80
  -2   2   1  171.87    3.70
   2   2  -1  174.74    3.80
   2   2  -1  171.90    3.82
   2   2  -1  166.94    3.73
   2   2  -1  170.44    3.76
  -1  -2   1    3.22    0.26
  -1  -2   1    2.85    0.30
   1  -2  -1    3.34    0.34
  -1  -2   1    3.49    0.32
  -1  -2   1    3.06    0.29
   1  -2  -1    2.98    0.30
  -1  -2   1    2.96    0.29
  -1  -2   1    2.98    0.31
  -1  -2   1    3.25    0.28
   1   2  -1    2.87    0.27
  -1   2   1    2.77    0.28
   1   2  -1    3.57    0.29
   1   2  -1    3.10    0.31
   1   2  -1    3.32    0.30
   0  -2  -1  685.18   13.60
   0  -2   1  662.79   13.49
   0  -2  -1  676.54   13.47
   0  -2  -1  674.26   13.63
   0  -2   1  673.95   13.59
   0  -2  -1  669.92   13.61
   0  -2   1  676.17   13.63
   0   2   1  687.33   13.40
   0   2   1  659.54   13.59
   0   2  -1  679.16   13.47
   0   2  -1  659.43   13.43
   0   2  -1  680.85   13.66
   0   2   1  671.86   13.40
   0   2   1  672.93   13.43
   0   2  -1  673.68   13.43
   1  -2   1   88.36    2.01
  -1  -2  -1   86.25    1.91
  -1  -2  -1   83.28    2.02
  -1  -2  -1   87.80    2.05
  -1  -2  -1   89.14    2.00
  -1  -2  -1   87.63    2.00
   1  -2   1   86.59    2.04
  -1  -2  -1   87.94    1.91
   1  -2   1   88.63    1.85
   1  -2   1   88.39    2.04
  -1   2  -1   82.76    2.03
   1   2   1   86.84    1.94
   1   2   1   86.60    1.94
   1   2   1   86.42    1.99
  -2  -2  -1   30.06    0.98
  -2  -2  -1   31.52    0.91
   2  -2   1   29.54    0.80
  -2  -2  -1   28.78    0.87
   2  -2   1   29.93    1.01
   2  -2   1   29.82    0.92
  -2  -2  -1   29.59    0.93
  -2  -2  -1   28.59    0.94
   2  -2   1   28.42    0.94
   2   2   1   29.45    0.92
  -2   2  -1   29.96    0.74
  -2   2  -1   29.69    0.73
   2   2   1   29.35    0.90
   2   2   1   28.77    0.97
  -2   2  -1   30.27    0.75
  -2   2  -1   30.36    0.93
   2   2   1   28.33    0.92
  -2   2  -1   29.18    0.92
  -2   2  -1   30.09    0.73
   3  -2   1    0.22    0.17
  -3  -2  -1   -0.42    0.18
  -3  -2  -1   -0.20    0.16
  -3  -2  -1    0.03    0.19
  -3  -2  -1   -0.23    0.15
  -3  -2  -1   -0.30    0.19
  -3  -2  -1    0.01    0.20
   3  -2   1    0.09    0.22
  -3  -2  -1   -0.05    0.18
  -3   2  -1    0.10    0.13
   3   2   1    0.01    0.19
  -3   2  -1    0.17    0.15
   3   2   1    0.15    0.18
   3   2   1   -0.05    0.18
  -3   2  -1    0.19    0.20
   3   2   1   -0.07    0.22
  -3   2  -1    0.13    0.14
  -3   2  -1   -0.03    0.12
  -3   2  -1    0.04    0.13
  -3   2  -1   -0.29    0.20
  -3   2  -1   -0.07    0.20
   4  -2   1    0.20    0.11
  -4  -2  -1    0.54    0.22
  -4  -2  -1    0.19    0.23
  -4  -2  -1    0.12    0.19
   4  -2   1    0.13    0.23
   4  -2   1    0.18    0.10
  -4  -2  -1    0.05    0.19
  -4  -2  -1    0.40    0.21
   4  -2   1    0.22    0.10
   4  -2   1    0.73    0.22
  -4  -2  -1    0.22    0.23
  -4  -2  -1    0.41    0.23
   4   2   1    0.33    0.21
  -4   2  -1    0.30    0.17
  -4   2  -1    0.46    0.25
   4   2   1    0.38    0.26
  -4   2  -1    0.64    0.25
  -4   2  -1    0.25    0.23
   4   2   1    0.13    0.19
   4   2   1    0.06    0.20
  -4   2  -1    0.15    0.18
  -4   2  -1    0.53    0.18
  -4   2  -1    0.68    0.19
   5  -2   1   93.92    2.60
  -5  -2  -1   88.74    2.47
  -5  -2  -1   91.77    2.36
  -5  -2  -1   89.09    2.36
  -5  -2  -1   88.17    2.55
  -5  -2  -1   88.89    2.46
  -5  -2  -1   91.93    2.44
  -5  -2  -1   91.15    2.44
   5  -2   1   87.97    2.97
  -5   2  -1   92.77    2.32
   5   2   1   90.25    2.60
   5   2   1   91.33    2.35
   5   2   1   95.14    2.46
  -5   2  -1   92.26    2.28
  -5   2  -1   91.35    2.41
  -5   2  -1   91.84    2.30
  -5   2  -1   90.75    2.34
   5   2   1   90.31    2.46
  -5   2  -1   92.09    2.55
   6  -2   1    3.76    0.59
  -6  -2  -1    5.41    0.59
  -6  -2  -1    6.39    0.65
  -6  -2  -1    5.66    0.55
  -6  -2  -1    5.89    0.59
  -6  -2  -1    5.65    0.67
  -6  -2  -1    5.66    0.58
  -6  -2  -1    5.95    0.65
  -6   2  -1    6.21    0.53
  -6   2  -1    5.97    0.55
   6   2   1    5.36    0.68
   6   2   1    6.00    0.61
  -6   2  -1    6.72    0.53
  -6   2  -1    5.13    0.65
   6   2   1    5.77    0.55
   6   2   1    5.11    0.56
  -6   2  -1    5.45    0.59
  -6   2  -1    5.98    0.55
  -7  -2  -1   22.10    1.25
  -7  -2  -1   23.21    1.16
   7  -2   1   22.87    1.28
  -7  -2  -1   23.91    1.55
  -7  -2  -1   22.01    1.14
  -7  -2  -1   21.32    1.15
  -7  -2  -1   22.35    1.10
   7   2   1   21.46    1.10
  -7   2  -1   21.98    1.04
   7   2   1   20.77    1.18
  -7   2  -1   23.72    1.25
  -7   2  -1   21.98    1.05
   7   2   1   21.95    1.13
   7   2   1   21.51    1.27
  -7   2  -1   21.98    1.10
  -7   2  -1   24.66    1.07
   8  -2   1    0.11    0.37
  -8  -2  -1   -0.26    0.31
  -8  -2  -1   -0.25    0.32
  -8  -2  -1    0.02    0.32
   8   2   1   -0.02    0.32
  -8   2  -1   -0.23    0.28
  -8   2  -1    0.20    0.30
   8   2   1    0.18    0.39
  -8   2  -1   -0.02    0.36
  -9  -2  -1    5.41    0.78
   9  -2   1    4.13    0.79
  -9  -2  -1    6.13    0.81
  -9   2  -1    4.42    0.77
  -9   2  -1    3.93    0.62
   9   2   1    5.49    0.82
   9   2   1    4.31    0.66
 -10  -2  -1   -0.67    0.35
  10  -2   1   -0.19    0.43
 -10  -2  -1   -0.08    0.43
 -10   2  -1    0.26    0.40
  10   2   1    0.10    0.47
  10   2   1    0.72    0.43
 -10   2  -1    0.42    0.54
 -10  -3   1    7.44    0.95
  10  -3  -1    6.54    1.03
  10   3  -1    6.44    0.85
 -10   3   1    6.89    1.03
  10   3  -1    6.70    0.97
  -9  -3   1    2.37    0.57
  -9  -3   1    3.29    0.64
   9  -3  -1    2.31    0.66
   9   3  -1    2.34    0.56
   9   3  -1    3.97    0.72
  -9   3   1    2.21    0.68
  -8  -3   1   20.56    1.16
  -8  -3   1   19.78    1.17
   8  -3  -1   18.64    1.28
   8   3  -1   16.72    1.10
   8   3  -1   20.78    1.23
   8   3  -1   17.45    1.03
  -8   3   1   16.60    1.19
  -8   3   1   19.01    1.07
  -7  -3   1    2.60    0.49
  -7  -3   1    2.21    0.47
  -7  -3   1    2.40    0.49
  -7  -3   1    2.54    0.56
  -7  -3   1    2.06    0.45
   7  -3  -1    2.79    0.55
   7   3  -1    2.23    0.48
  -7   3   1    2.29    0.35
  -7   3   1    1.31    0.47
   7   3  -1    1.67    0.46
   7   3  -1    2.50    0.53
  -7   3   1    2.07    0.39
   7   3  -1    1.59    0.52
   7   3  -1    2.68    0.47
  -6  -3   1    9.60    0.74
  -6  -3   1   10.47    0.67
  -6  -3   1    9.10    0.87
   6  -3  -1   11.06    0.86
  -6  -3   1   11.22    0.77
  -6  -3   1   10.07    0.75
  -6  -3   1   11.03    0.76
   6   3  -1   10.88    0.79
  -6   3   1   10.37    0.61
  -6   3   1   10.87    0.57
   6   3  -1   10.67    0.73
  -6   3   1   10.56    0.70
   6   3  -1   11.29    0.90
   6   3  -1   10.29    0.75
  -6   3   1   11.33    0.83
  -5  -3   1   45.85    1.47
   5  -3  -1   46.81    1.69
  -5  -3   1   47.25    1.56
  -5  -3   1   45.64    1.51
  -5  -3   1   47.24    1.58
  -5  -3   1   43.77    1.65
  -5  -3   1   49.06    1.55
  -5   3   1   48.00    1.47
   5   3  -1   50.05    1.57
   5   3  -1   46.75    1.68
   5   3  -1   46.14    1.58
  -5   3   1   46.17    1.33
   5   3  -1   45.08    1.54
  -5   3   1   49.32    1.42
  -5   3   1   47.64    1.26
  -5   3   1   47.18    1.68
  -4  -3   1  127.36    3.26
  -4  -3   1  134.40    3.15
   4  -3  -1  133.30    3.13
  -4  -3   1  133.11    3.18
  -4  -3   1  131.27    3.20
   4  -3  -1  132.71    3.36
  -4  -3   1  133.86    3.16
  -4  -3   1  134.20    3.34
  -4   3   1  128.69    3.12
  -4   3   1  136.07    2.92
  -4   3   1  131.56    2.93
   4   3  -1  129.55    3.20
  -4   3   1  135.89    2.91
   4   3  -1  133.69    3.24
  -4   3   1  129.99    2.83
  -4   3   1  133.98    3.09
   4   3  -1  132.17    3.24
  -4   3   1  130.25    3.32
  -4   3   1  137.33    2.83
   4   3  -1  131.06    3.34
   3  -3  -1  162.44    3.38
  -3  -3   1  155.93    3.58
  -3  -3   1  159.27    3.64
  -3  -3   1  155.74    3.59
  -3  -3   1  158.22    3.56
  -3  -3   1  153.76    3.71
   3  -3  -1  159.37    3.77
  -3  -3   1  159.53    3.70
   3  -3  -1  163.36    3.61
   3   3  -1  156.83    3.67
   3   3  -1  153.44    3.61
  -3   3   1  161.98    3.57
  -3   3   1  154.90    3.70
   3   3  -1  155.69    3.71
   3   3  -1  160.24    3.65
  -3   3   1  155.57    3.57
  -3   3   1  160.45    3.27
  -3   3   1  159.58    3.27
  -2  -3   1  126.23    2.91
   2  -3  -1  123.20    2.95
  -2  -3   1  121.82    2.90
  -2  -3   1  123.09    2.94
  -2  -3   1  124.61    2.78
  -2  -3   1  123.22    2.81
   2  -3  -1  123.42    2.89
  -2  -3   1  124.29    2.79
   2   3  -1  125.09    2.82
   2   3  -1  122.27    2.87
   2   3  -1  122.07    2.92
   2   3  -1  121.96    2.89
   2   3  -1  121.96    2.84
  -2   3   1  123.48    2.85
  -2   3   1  129.36    2.88
  -1  -3   1   47.10    1.36
  -1  -3   1   47.84    1.18
  -1  -3   1   48.04    1.13
  -1  -3   1   47.71    1.37
   1  -3  -1   46.30    1.34
  -1  -3   1   48.50    1.28
  -1  -3   1   48.80    1.14
  -1  -3   1   49.78    1.28
   1  -3  -1   47.84    1.36
   1   3  -1   48.10    1.21
   1   3  -1   48.94    1.23
   1   3  -1   46.37    1.40
   1   3  -1   48.56    1.22
   1   3  -1   48.05    1.24
  -1   3   1   48.41    1.29
  -1   3   1   48.85    1.35
   1   3  -1   48.10    1.34
   0  -3  -1   33.77    0.95
   0  -3   1   36.81    0.92
   0  -3  -1   36.35    1.10
   0  -3  -1   35.38    0.89
   0  -3  -1   33.92    1.04
   0  -3   1   33.58    1.07
   0  -3   1   35.65    0.99
   0  -3   1   33.60    1.02
   0   3   1   35.38    1.05
   0   3  -1   36.35    1.13
   0   3  -1   34.68    0.84
   0   3   1   35.20    0.81
   0   3  -1   35.01    0.85
   0   3  -1   34.74    0.84
   0   3  -1   35.41    1.03
   0   3   1   35.65    0.81
  -1  -3  -1    0.10    0.21
  -1  -3  -1    0.04    0.11
   1  -3   1    0.28    0.12
   1  -3   1    0.40    0.22
  -1  -3  -1    0.03    0.15
  -1  -3  -1    0.13    0.21
   1  -3   1    0.28    0.19
  -1  -3  -1    0.24    0.12
  -1  -3  -1    0.04    0.17
   1   3   1    0.11    0.14
  -1   3  -1   -0.04    0.21
   1   3   1    0.24    0.14
  -1   3  -1    0.04    0.15
   1   3   1    0.16    0.15
   1   3   1    0.27    0.18
   1   3   1    0.21    0.21
  -2  -3  -1    0.12    0.19
  -2  -3  -1   -0.05    0.14
   2  -3   1   -0.08    0.19
  -2  -3  -1    0.17    0.16
  -2  -3  -1   -0.10    0.15
   2  -3   1   -0.05    0.11
  -2  -3  -1   -0.08    0.21
  -2  -3  -1   -0.05    0.19
   2  -3   1    0.01    0.19
  -2   3  -1    0.05    0.19
   2   3   1    0.49    0.23
  -2   3  -1   -0.09    0.13
   2   3   1   -0.34    0.15
   2   3   1   -0.31    0.14
   2   3   1    0.27    0.21
  -2   3  -1    0.08    0.20
  -3  -3  -1   12.30    0.67
   3  -3   1   13.01    0.66
  -3  -3  -1   11.93    0.64
   3  -3   1   11.24    0.66
  -3  -3  -1   12.65    0.60
  -3  -3  -1   12.24    0.69
   3  -3   1   13.02    0.52
  -3  -3  -1   11.81    0.53
  -3  -3  -1   11.68    0.60
   3   3   1   12.61    0.63
  -3   3  -1   12.42    0.44
  -3   3  -1   12.92    0.39
  -3   3  -1   13.70    0.66
   3   3   1   12.17    0.64
   3   3   1   12.73    0.70
  -3   3  -1   12.21    0.39
  -3   3  -1   13.07    0.65
   3   3   1   12.81    0.66
  -4  -3  -1   14.19    0.77
  -4  -3  -1   13.06    0.70
   4  -3   1   13.39    0.77
  -4  -3  -1   13.52    0.69
  -4  -3  -1   13.57    0.63
  -4  -3  -1   13.67    0.71
  -4  -3  -1   12.75    0.77
   4   3   1   12.16    0.78
   4   3   1   13.43    0.72
  -4   3  -1   11.89    0.53
  -4   3  -1   13.44    0.77
   4   3   1   11.68    0.69
  -4   3  -1   13.13    0.68
  -4   3  -1   12.53    0.69
  -4   3  -1   14.15    0.52
  -4   3  -1   13.38    0.53
   4   3   1   12.63    0.71
  -5  -3  -1   42.32    1.48
  -5  -3  -1   42.60    1.37
  -5  -3  -1   44.88    1.46
  -5  -3  -1   40.56    1.58
   5  -3   1   43.36    1.60
  -5  -3  -1   42.17    1.52
  -5  -3  -1   42.66    1.46
  -5   3  -1   43.20    1.29
  -5   3  -1   43.71    1.24
  -5   3  -1   42.22    1.43
   5   3   1   42.55    1.50
   5   3   1   40.11    1.57
   5   3   1   43.11    1.46
  -5   3  -1   43.83    1.41
  -5   3  -1   43.23    1.29
   5   3   1   44.73    1.50
  -5   3  -1   45.35    1.61
  -6  -3  -1  236.41    5.50
  -6  -3  -1  239.24    5.55
  -6  -3  -1  228.59    5.44
  -6  -3  -1  228.53    5.32
   6  -3   1  232.31    5.68
  -6  -3  -1  226.98    5.35
  -6  -3  -1  232.11    5.67
   6   3   1  235.64    5.51
  -6   3  -1  226.05    5.39
  -6   3  -1  224.99    5.12
   6   3   1  243.26    5.73
  -6   3  -1  235.27    5.24
   6   3   1  231.29    5.46
   6   3   1  241.33    5.39
  -6   3  -1  222.37    5.61
   7  -3   1    2.46    0.54
  -7  -3  -1    2.40    0.49
  -7  -3  -1    3.29    0.57
  -7  -3  -1    2.50    0.57
  -7  -3  -1    3.29    0.56
  -7   3  -1    2.66    0.42
   7   3   1    2.88    0.48
   7   3   1    1.88    0.51
   7   3   1    1.80    0.53
  -7   3  -1    3.00    0.41
  -7   3  -1    3.02    0.58
   7   3   1    2.41    0.49
  -7   3  -1    2.11    0.49
   8  -3   1   20.37    1.32
  -8  -3  -1   21.14    1.24
  -8  -3  -1   19.71    1.17
   8   3   1   19.69    1.18
  -8   3  -1   17.70    1.24
   8   3   1   17.32    1.22
   9  -3   1    2.04    0.67
  -9  -3  -1    2.54    0.61
  -9  -3  -1    3.10    0.64
   9   3   1    1.86    0.57
  -9   3  -1    2.60    0.68
   9   3   1    2.43    0.58
 -10  -3  -1    6.67    0.91
  10  -3   1    6.77    1.04
 -10  -3  -1    6.25    0.90
  10   3   1    6.95    0.88
  10   3   1    8.48    1.08
 -10   3  -1    7.97    1.07
 -10  -4   1    2.66    0.66
  10  -4  -1    2.89    0.78
  10   4  -1    1.48    0.58
 -10   4   1    1.93    0.70
   9  -4  -1    7.59    1.01
  -9  -4   1    7.02    0.90
  -9  -4   1    7.22    0.89
  -9   4   1    5.96    0.89
   9   4  -1    7.17    0.89
   8  -4  -1    2.65    0.65
  -8  -4   1    1.09    0.46
  -8  -4   1    0.56    0.40
   8   4  -1    1.93    0.49
  -8   4   1    0.63    0.47
   8   4  -1    1.76    0.54
   8   4  -1    0.22    0.39
  -7  -4   1    1.11    0.43
  -7  -4   1    0.48    0.42
  -7  -4   1    0.20    0.34
   7  -4  -1    0.55    0.43
  -7  -4   1    0.35    0.39
   7   4  -1    1.58    0.49
   7   4  -1    0.89    0.38
  -7   4   1    1.39    0.49
  -6  -4   1    3.22    0.55
  -6  -4   1    3.17    0.49
  -6  -4   1    3.09    0.67
  -6  -4   1    3.69    0.54
  -6  -4   1    3.43    0.59
   6  -4  -1    2.52    0.54
  -6  -4   1    3.25    0.48
   6   4  -1    3.17    0.53
   6   4  -1    2.46    0.47
   6   4  -1    3.31    0.58
   6   4  -1    3.93    0.57
  -6   4   1    3.63    0.50
  -6   4   1    3.76    0.62
   5  -4  -1    4.59    0.60
  -5  -4   1    5.37    0.55
  -5  -4   1    6.18    0.60
  -5  -4   1    4.74    0.61
  -5  -4   1    4.73    0.53
   5  -4  -1    4.86    0.53
  -5  -4   1    4.39    0.57
  -5  -4   1    4.41    0.52
  -5   4   1    4.90    0.56
   5   4  -1    5.67    0.62
   5   4  -1    4.78    0.57
  -5   4   1    5.84    0.57
   5   4  -1    4.87    0.64
   5   4  -1    5.41    0.59
  -5   4   1    4.57    0.63
  -4  -4   1   57.73    1.67
  -4  -4   1   56.17    1.82
  -4  -4   1   52.40    1.81
   4  -4  -1   60.88    1.92
  -4  -4   1   56.90    1.75
   4  -4  -1   57.25    1.72
  -4  -4   1   62.73    1.71
  -4  -4   1   53.64    1.67
   4   4  -1   57.17    1.76
   4   4  -1   55.54    1.83
   4   4  -1   58.57    1.74
  -4   4   1   57.30    1.69
  -4   4   1   58.56    1.68
  -4   4   1   56.76    1.83
   4   4  -1   56.25    1.78
  -3  -4   1    3.91    0.47
  -3  -4   1    2.82    0.44
  -3  -4   1    2.21    0.38
   3  -4  -1    4.75    0.54
   3  -4  -1    3.30    0.42
  -3  -4   1    3.04    0.35
  -3  -4   1    4.05    0.41
  -3  -4   1    2.85    0.34
  -3   4   1    2.85    0.37
  -3   4   1    3.36    0.46
   3   4  -1    3.77    0.42
   3   4  -1    3.49    0.41
   3   4  -1    2.85    0.41
   3   4  -1    2.88    0.40
  -3   4   1    3.44    0.41
  -2  -4   1    3.15    0.34
  -2  -4   1    2.78    0.39
   2  -4  -1    2.03    0.37
  -2  -4   1    3.69    0.41
  -2  -4   1    2.57    0.26
  -2  -4   1    3.24    0.42
  -2  -4   1    3.22    0.30
   2  -4  -1    2.77    0.37
   2   4  -1    3.60    0.38
   2   4  -1    2.87    0.40
  -2   4   1    2.86    0.32
  -2   4   1    3.00    0.38
   2   4  -1    2.51    0.31
  -2   4   1    3.06    0.38
   1  -4  -1    9.50    0.59
   1  -4  -1    9.18    0.56
  -1  -4   1   10.01    0.51
  -1  -4   1    8.37    0.58
  -1  -4   1    8.89    0.50
   1   4  -1    9.62    0.58
   1   4  -1   11.04    0.48
   1   4  -1    9.14    0.62
   1   4  -1    9.28    0.46
   1   4  -1    9.35    0.44
  -1   4   1    8.53    0.57
  -1   4   1    9.67    0.53
   0  -4   1    0.05    0.18
   0  -4   1    0.06    0.18
   0  -4  -1    0.07    0.13
   0  -4  -1    0.26    0.22
   0  -4   1    0.16    0.15
   0  -4  -1   -0.01    0.19
   0  -4   1   -0.09    0.21
   0   4   1    0.14    0.10
   0   4  -1    0.04    0.21
   0   4  -1    0.16    0.19
   0   4  -1    0.23    0.12
   0   4  -1    0.25    0.12
   0   4   1    0.40    0.23
   0   4   1    0.14    0.11
   0   4   1    0.46    0.22
  -1  -4  -1   11.11    0.50
  -1  -4  -1   11.28    0.53
   1  -4   1   12.06    0.67
   1  -4   1   11.71    0.42
   1  -4   1   12.29    0.60
  -1  -4  -1   10.56    0.64
  -1  -4  -1   11.25    0.66
  -1   4  -1   11.06    0.66
  -1   4  -1   11.53    0.56
   1   4   1   11.55    0.50
   1   4   1   10.10    0.61
   1   4   1   11.69    0.48
   1   4   1   11.78    0.50
  -2  -4  -1    4.26    0.43
   2  -4   1    3.50    0.43
  -2  -4  -1    3.49    0.44
  -2  -4  -1    3.64    0.30
  -2  -4  -1    4.08    0.47
  -2  -4  -1    3.58    0.31
  -2  -4  -1    3.27    0.31
   2  -4   1    3.81    0.24
   2  -4   1    4.23    0.45
   2   4   1    3.52    0.38
   2   4   1    3.90    0.37
  -2   4  -1    3.31    0.40
  -2   4  -1    4.67    0.35
   2   4   1    3.77    0.45
   2   4   1    4.26    0.39
  -2   4  -1    2.93    0.40
  -3  -4  -1   43.38    1.22
  -3  -4  -1   45.78    1.47
  -3  -4  -1   44.38    1.30
   3  -4   1   42.20    1.45
  -3  -4  -1   42.68    1.47
   3  -4   1   43.53    1.43
  -3  -4  -1   43.91    1.27
  -3  -4  -1   43.89    1.45
   3   4   1   41.49    1.40
  -3   4  -1   41.97    1.17
   3   4   1   44.80    1.45
   3   4   1   43.17    1.37
  -3   4  -1   43.04    1.40
  -3   4  -1   43.00    1.04
  -3   4  -1   43.80    1.41
   3   4   1   43.18    1.36
  -4  -4  -1    6.07    0.63
   4  -4   1    7.45    0.70
   4  -4   1    6.47    0.60
  -4  -4  -1    5.98    0.60
  -4  -4  -1    6.23    0.52
  -4  -4  -1    7.47    0.59
  -4  -4  -1    5.86    0.47
  -4  -4  -1    6.36    0.52
  -4   4  -1    5.04    0.61
  -4   4  -1    6.95    0.38
   4   4   1    6.56    0.61
   4   4   1    7.03    0.66
  -4   4  -1    7.27    0.58
  -4   4  -1    6.97    0.56
   4   4   1    6.51    0.65
   4   4   1    7.49    0.57
  -5  -4  -1   12.09    0.75
   5  -4   1   10.94    0.81
  -5  -4  -1   11.60    0.77
  -5  -4  -1   10.69    0.72
  -5  -4  -1   12.43    0.88
  -5  -4  -1   11.29    0.83
   5   4   1   12.25    0.78
   5   4   1   12.03    0.87
  -5   4  -1   11.87    0.75
   5   4   1   10.23    0.74
  -5   4  -1   11.69    0.77
   5   4   1   12.92    0.82
  -5   4  -1   11.58    0.86
  -6  -4  -1    8.52    0.88
  -6  -4  -1    7.10    0.69
   6  -4   1    7.95    0.87
  -6  -4  -1    7.67    0.77
  -6  -4  -1    8.11    0.74
  -6  -4  -1    7.18    0.71
  -6   4  -1    6.80    0.68
  -6   4  -1    8.36    0.88
   6   4   1    6.69    0.67
   6   4   1    9.55    0.78
   6   4   1    8.20    0.77
   6   4   1    6.40    0.79
   7  -4   1    7.83    0.90
  -7  -4  -1    9.77    1.60
  -7  -4  -1    7.15    0.77
  -7  -4  -1   10.81    1.00
  -7   4  -1    8.59    0.90
   7   4   1    8.73    0.84
   7   4   1    9.78    0.92
  -7   4  -1    9.69    0.89
  -8  -4  -1    3.69    0.65
   8  -4   1    2.50    0.64
  -8  -4  -1    3.90    0.63
   8   4   1    3.40    0.62
  -8   4  -1    3.68    0.74
   8   4   1    3.59    0.67
  -9  -4  -1    0.35    0.45
   9  -4   1   -0.18    0.44
  -9  -4  -1    0.16    0.42
   9   4   1   -0.27    0.38
   9   4   1   -0.28    0.44
  -9   4  -1   -0.12    0.46
 -10  -4  -1    0.40    0.47
  10  -4   1    0.45    0.54
 -10  -4  -1    0.13    0.44
  10   4   1   -0.26    0.40
  10   4   1   -1.09    0.41
 -10   4  -1   -0.17    0.46
 -10  -5   1   -0.71    0.44
 -10  -5   1    0.48    0.48
  10  -5  -1    0.85    0.60
  10   5  -1    1.04    0.54
 -10   5   1   -0.40    0.49
  -9  -5   1    1.92    0.58
   9  -5  -1    2.26    0.66
  -9  -5   1    1.81    0.54
   9   5  -1    1.54    0.59
  -9   5   1    0.59    0.57
   9   5  -1    1.75    0.57
  -8  -5   1    4.38    0.68
   8  -5  -1    4.14    0.78
  -8  -5   1    5.03    0.78
  -8   5   1    4.95    0.80
   8   5  -1    3.66    0.66
   8   5  -1    5.39    0.79
  -7  -5   1    1.17    0.39
  -7  -5   1    0.58    0.43
   7  -5  -1    0.69    0.46
   7   5  -1    0.47    0.39
  -7   5   1    0.73    0.46
   7   5  -1    0.31    0.43
  -6  -5   1   16.64    0.94
   6  -5  -1   14.51    1.07
  -6  -5   1   15.59    1.13
  -6  -5   1   13.81    1.04
  -6  -5   1   15.04    1.06
  -6  -5   1   16.47    0.97
  -6   5   1   16.22    1.10
   6   5  -1   14.61    0.99
   6   5  -1   15.60    1.00
  -5  -5   1    0.21    0.25
   5  -5  -1    0.42    0.29
   5  -5  -1   -0.01    0.31
  -5  -5   1   -0.17    0.27
  -5  -5   1   -0.30    0.23
  -5  -5   1    0.15    0.26
  -5  -5   1    0.41    0.36
   5   5  -1    0.46    0.33
   5   5  -1    0.66    0.31
  -5   5   1    0.00    0.25
   5   5  -1    0.19    0.30
  -5   5   1   -0.16    0.31
   5   5  -1   -0.11    0.29
  -4  -5   1    7.58    0.56
   4  -5  -1    8.43    0.78
  -4  -5   1    6.87    0.68
  -4  -5   1    8.41    0.83
  -4  -5   1    7.01    0.70
  -4  -5   1    7.78    0.91
   4  -5  -1    8.16    0.65
  -4  -5   1    6.41    0.79
  -4   5   1    8.14    0.62
   4   5  -1    7.86    0.63
  -4   5   1    8.46    0.62
   4   5  -1    9.49    0.82
  -4   5   1    6.41    0.68
   4   5  -1    7.86    0.73
   4   5  -1    7.70    0.68
  -3  -5   1    4.79    0.47
   3  -5  -1    4.91    0.55
  -3  -5   1    5.39    0.44
  -3  -5   1    5.05    0.56
  -3  -5   1    5.03    0.58
   3  -5  -1    4.87    0.57
   3   5  -1    4.87    0.50
  -3   5   1    4.38    0.43
   3   5  -1    5.24    0.51
   3   5  -1    4.57    0.56
  -3   5   1    4.97    0.52
  -3   5   1    4.70    0.56
  -3   5   1    6.11    0.57
  -2  -5   1   11.62    0.61
   2  -5  -1   10.36    0.70
  -2  -5   1   10.19    0.71
   2  -5  -1   10.86    0.71
   2   5  -1   11.72    0.60
  -2   5   1    9.84    0.59
  -2   5   1    8.78    0.65
  -2   5   1    9.21    0.64
   2   5  -1   10.18    0.69
   2   5  -1   10.04    0.55
   2   5  -1   10.35    0.74
   1  -5  -1    1.13    0.31
   1  -5  -1    0.98    0.32
  -1  -5   1    1.40    0.33
  -1  -5   1    1.08    0.26
   1   5  -1    1.67    0.25
   1   5  -1    1.13    0.23
   1   5  -1    0.84    0.29
  -1   5   1    0.87    0.26
   1   5  -1    1.92    0.41
  -1   5   1    1.58    0.35
   0  -5   1   24.89    0.92
   0  -5  -1   24.13    1.05
   0  -5  -1   23.17    0.96
   0  -5   1   24.07    1.06
   0   5  -1   24.44    1.08
   0   5   1   24.91    1.08
   0   5   1   23.56    0.98
   0   5   1   24.91    0.72
   0   5  -1   23.32    0.95
   0   5  -1   25.03    0.75
  -1  -5  -1   11.68    0.74
   1  -5   1   11.84    0.66
   1  -5   1   13.74    0.79
  -1  -5  -1   11.46    0.56
   1   5   1   12.40    0.56
  -1   5  -1   10.85    0.60
  -1   5  -1   11.51    0.73
   1   5   1   12.65    0.72
   1   5   1   11.74    0.53
  -1   5  -1   12.20    0.40
  -2  -5  -1    0.11    0.18
   2  -5   1    0.46    0.28
   2  -5   1    0.27    0.24
  -2  -5  -1    0.41    0.28
  -2  -5  -1    0.73    0.31
  -2   5  -1    0.53    0.20
   2   5   1    0.23    0.26
  -2   5  -1    0.10    0.25
  -2   5  -1    0.25    0.26
   2   5   1    0.37    0.21
   2   5   1    0.38    0.19
   2   5   1    0.41    0.20
  -3  -5  -1    1.17    0.24
  -3  -5  -1    0.75    0.30
  -3  -5  -1    0.67    0.32
   3  -5   1    1.61    0.37
   3  -5   1    1.14    0.33
  -3   5  -1    0.93    0.32
   3   5   1    1.49    0.35
  -3   5  -1    1.28    0.32
   3   5   1    0.94    0.28
   3   5   1    0.80    0.27
   3   5   1    0.81    0.30
   4  -5   1    0.15    0.28
  -4  -5  -1   -0.12    0.20
   4  -5   1    0.18    0.28
  -4  -5  -1   -0.10    0.27
  -4  -5  -1    0.21    0.32
   4   5   1    0.10    0.25
  -4   5  -1    0.28    0.30
   4   5   1    0.40    0.30
  -4   5  -1    0.08    0.26
   4   5   1    0.45    0.28
  -4   5  -1    0.31    0.26
   4   5   1    0.04    0.21
  -5  -5  -1    1.21    0.40
  -5  -5  -1    2.03    0.39
  -5  -5  -1    1.43    0.46
   5  -5   1    1.66    0.48
   5  -5   1    1.95    0.44
  -5   5  -1    1.31    0.45
   5   5   1    0.86    0.38
   5   5   1    1.43    0.38
   5   5   1    0.82    0.38
   5   5   1    2.15    0.45
  -5   5  -1    0.82    0.36
  -5   5  -1    1.59    0.40
   6  -5   1    0.13    0.33
  -6  -5  -1   -0.54    0.29
  -6  -5  -1    0.26    0.37
  -6  -5  -1   -0.06    0.28
  -6   5  -1   -0.12    0.32
  -6   5  -1    0.63    0.35
   6   5   1    0.28    0.34
   6   5   1    0.27    0.35
  -7  -5  -1    0.49    0.41
  -7  -5  -1    0.83    0.38
   7  -5   1    1.38    0.50
   7   5   1    0.08    0.36
  -7   5  -1    0.49    0.47
  -7   5  -1    0.71    0.62
   7   5   1    0.68    0.41
   8  -5   1    0.66    0.46
  -8  -5  -1   -0.38    0.35
  -8  -5  -1   -0.17    0.35
   8   5   1   -0.05    0.38
   8   5   1   -0.50    0.32
  -8   5  -1    0.13    0.45
  -9  -5  -1    0.34    0.44
   9  -5   1   -0.22    0.46
  -9  -5  -1   -0.27    0.39
  -9   5  -1    1.58    0.65
   9   5   1   -0.35    0.42
   9  -6  -1    2.68    0.77
  -9  -6   1    4.15    0.73
  -9  -6   1    4.48    0.83
  -9   6   1    5.03    0.96
   9   6  -1    4.15    0.78
   9   6  -1    4.19    0.77
   8  -6  -1    2.15    0.67
  -8  -6   1    1.86    0.50
  -8  -6   1    1.02    0.53
   8   6  -1    2.15    0.60
   8   6  -1    1.19    0.50
  -8   6   1    0.90    0.51
   7  -6  -1   -0.38    0.33
  -7  -6   1   -0.23    0.37
  -7  -6   1    0.25    0.33
   7   6  -1    0.08    0.35
  -7   6   1   -0.26    0.38
   7   6  -1   -0.38    0.35
  -6  -6   1    0.31    0.36
  -6  -6   1    1.67    0.40
   6  -6  -1    1.37    0.50
  -6  -6   1    2.17    0.57
  -6   6   1    1.34    0.52
   6   6  -1    2.08    0.51
   6   6  -1    2.16    0.54
   5  -6  -1   65.92    2.40
  -5  -6   1   74.43    2.35
   5  -6  -1   71.09    2.27
  -5  -6   1   73.25    2.45
  -5   6   1   71.29    2.23
  -5   6   1   69.88    2.39
   5   6  -1   69.06    2.36
   5   6  -1   72.67    2.29
   4  -6  -1   26.05    1.30
   4  -6  -1   27.27    1.25
  -4  -6   1   27.42    1.30
  -4  -6   1   24.99    1.29
   4   6  -1   26.17    1.17
   4   6  -1   26.06    1.19
  -4   6   1   27.35    1.21
  -4   6   1   25.32    1.16
   4   6  -1   26.45    1.28
  -4   6   1   27.06    1.28
   3  -6  -1    2.17    0.46
  -3  -6   1    2.16    0.45
   3  -6  -1    1.29    0.41
  -3   6   1    1.29    0.38
  -3   6   1    1.49    0.38
   3   6  -1    1.61    0.44
   3   6  -1    1.47    0.34
   3   6  -1    1.34    0.39
  -3   6   1    2.32    0.44
  -3   6   1    2.16    0.36
   3   6  -1    1.35    0.34
  -2  -6   1    8.39    0.60
   2  -6  -1    7.94    0.75
  -2  -6   1    7.63    0.75
   2  -6  -1    7.97    0.76
   2   6  -1    7.72    0.73
  -2   6   1    8.01    0.69
   2   6  -1    8.46    0.58
  -2   6   1    8.41    0.59
   2   6  -1    7.95    0.79
   2   6  -1    7.11    0.52
  -1  -6   1    2.54    0.39
   1  -6  -1    2.91    0.46
  -1  -6   1    3.08    0.49
   1  -6  -1    3.01    0.50
   1   6  -1    3.39    0.47
  -1   6   1    3.02    0.49
  -1   6   1    3.28    0.45
   1   6  -1    3.05    0.35
   1   6  -1    3.65    0.56
   0  -6  -1   84.96    2.50
   0  -6  -1   84.72    2.37
   0  -6   1   86.91    2.53
   0  -6   1   81.51    2.27
   0   6  -1   85.73    2.38
   0   6   1   84.60    2.50
   0   6  -1   80.42    2.50
   0   6   1   86.74    2.41
  -1  -6  -1    9.24    0.75
   1  -6   1    9.92    0.78
   1  -6   1    9.32    0.64
  -1   6  -1   10.63    0.66
   1   6   1   10.31    0.55
  -1   6  -1    9.06    0.75
   1   6   1   11.14    0.76
   1   6   1    9.49    0.77
  -2  -6  -1   54.38    1.90
   2  -6   1   53.61    1.78
   2  -6   1   54.93    1.89
   2   6   1   55.04    1.87
   2   6   1   55.16    1.65
  -2   6  -1   55.53    1.85
  -2   6  -1   55.17    1.88
   2   6   1   56.83    1.65
  -2   6  -1   55.19    1.66
  -3  -6  -1   22.09    1.16
   3  -6   1   24.53    1.17
  -3  -6  -1   23.37    1.18
   3  -6   1   24.33    1.16
  -3   6  -1   22.95    1.12
   3   6   1   21.09    0.98
   3   6   1   22.56    1.02
  -3   6  -1   22.68    1.14
   3   6   1   22.71    1.15
   4  -6   1    8.97    0.79
  -4  -6  -1    8.77    0.89
   4  -6   1    9.23    0.78
  -4  -6  -1    8.80    0.87
  -4   6  -1    8.58    0.80
   4   6   1    9.14    0.74
  -4   6  -1    7.53    0.75
   4   6   1    8.73    0.70
   4   6   1    9.47    0.73
  -4   6  -1    9.53    0.89
   4   6   1    9.34    0.90
  -5  -6  -1   -0.10    0.35
  -5  -6  -1    0.28    0.33
   5  -6   1    0.05    0.33
   5  -6   1    0.16    0.35
   5   6   1    0.55    0.37
  -5   6  -1    0.07    0.32
   5   6   1    0.08    0.31
  -5   6  -1    0.13    0.33
  -6  -6  -1   -0.40    0.31
  -6  -6  -1   -0.13    0.35
   6  -6   1    1.11    0.46
   6   6   1    0.21    0.35
   6   6   1    0.10    0.34
  -6   6  -1    0.58    0.43
  -6   6  -1    0.46    0.35
  -7  -6  -1   15.41    1.18
   7  -6   1   14.25    1.18
  -7  -6  -1   14.62    0.99
   7   6   1   14.91    1.11
  -7   6  -1   15.27    1.22
   7   6   1   17.03    1.15
  -8  -6  -1    1.56    0.52
  -8  -6  -1    1.40    0.56
   8  -6   1    2.16    0.67
   8   6   1    2.27    0.63
   8   6   1    2.05    0.59
  -8   6  -1    1.28    0.59
   9  -6   1    0.44    0.53
  -9  -6  -1    0.56    0.52
  -9  -6  -1    0.26    0.44
   9   6   1   -0.46    0.41
  -9   6  -1    0.16    0.51
  -8  -7   1    6.79    0.99
   8  -7  -1    4.22    0.88
  -8   7   1    8.95    1.19
   8   7  -1    4.79    0.82
   8   7  -1    5.80    0.88
   7  -7  -1    0.02    0.42
  -7  -7   1    0.01    0.40
  -7   7   1    0.01    0.43
   7   7  -1    0.11    0.37
   7   7  -1   -0.71    0.35
  -6  -7   1    5.58    0.78
  -6  -7   1    6.40    0.86
   6  -7  -1    5.06    0.80
   6   7  -1    3.95    0.72
  -6   7   1    6.11    0.85
   6   7  -1    5.66    0.77
  -5  -7   1    0.84    0.42
  -5  -7   1    0.73    0.46
   5  -7  -1    0.63    0.41
   5  -7  -1    0.12    0.37
  -5   7   1   -0.05    0.34
   5   7  -1    0.67    0.38
   5   7  -1    0.57    0.44
   4  -7  -1    4.03    0.67
  -4  -7   1    7.29    0.82
   4  -7  -1    5.11    0.70
  -4   7   1    5.81    0.72
  -4   7   1    7.20    0.77
   4   7  -1    7.36    0.82
   4   7  -1    6.74    0.71
   3  -7  -1    0.11    0.33
   3  -7  -1    0.20    0.32
  -3  -7   1    0.22    0.35
  -3   7   1   -0.07    0.28
  -3   7   1    0.08    0.30
   3   7  -1    0.16    0.34
   3   7  -1    0.52    0.30
  -3   7   1    0.33    0.33
   2  -7  -1    0.63    0.36
  -2  -7   1    0.70    0.38
   2  -7  -1    0.91    0.40
  -2   7   1    0.81    0.31
  -2   7   1    1.12    0.39
   2   7  -1    0.96    0.44
   2   7  -1    1.19    0.42
   2   7  -1    0.62    0.29
  -2   7   1    1.10    0.38
   1  -7  -1   29.64    1.43
  -1  -7   1   31.03    1.45
   1  -7  -1   32.11    1.35
   1   7  -1   29.66    1.33
  -1   7   1   33.00    1.47
   1   7  -1   32.44    1.50
  -1   7   1   33.05    1.33
   0  -7  -1    0.55    0.31
   0  -7   1    0.32    0.36
   0  -7  -1    0.33    0.32
   0   7   1    0.96    0.38
   0   7  -1    0.78    0.36
   0   7   1    0.48    0.31
   0   7  -1    0.54    0.34
   1  -7   1  118.81    3.38
  -1  -7  -1  119.73    3.39
   1   7   1  116.46    3.27
  -1   7  -1  118.87    3.36
   1   7   1  117.49    3.38
  -1   7  -1  117.50    3.14
   2  -7   1   13.27    0.98
   2  -7   1   12.39    0.95
  -2  -7  -1   13.68    0.98
   2   7   1   14.85    1.03
  -2   7  -1   12.72    0.92
   2   7   1   13.21    0.78
  -2   7  -1   13.07    0.94
   2   7   1   15.23    0.97
  -2   7  -1   11.61    0.76
  -3  -7  -1   27.26    1.38
   3  -7   1   24.50    1.28
   3  -7   1   23.31    1.21
   3   7   1   23.18    1.24
   3   7   1   24.99    1.13
  -3   7  -1   23.73    1.26
  -3   7  -1   27.56    1.33
   4  -7   1    1.98    0.51
   4  -7   1    2.88    0.57
  -4  -7  -1    1.97    0.50
  -4  -7  -1    2.12    0.52
   4   7   1    2.82    0.50
  -4   7  -1    1.91    0.48
   4   7   1    3.06    0.62
  -4   7  -1    2.36    0.50
  -4   7  -1    3.32    0.62
  -5  -7  -1    5.43    0.76
   5  -7   1    5.39    0.73
   5  -7   1    7.18    0.88
  -5  -7  -1    6.93    0.84
   5   7   1    5.82    0.72
  -5   7  -1    7.95    0.85
   5   7   1    6.08    0.83
  -5   7  -1    6.52    0.84
   6  -7   1   28.39    1.57
  -6  -7  -1   30.86    1.65
  -6  -7  -1   30.21    1.55
  -6   7  -1   29.72    1.62
   6   7   1   29.82    1.56
   6   7   1   30.27    1.50
  -7  -7  -1    3.45    0.74
   7  -7   1    5.20    0.88
  -7   7  -1    5.64    0.93
   7   7   1    5.33    0.87
   7   7   1    4.42    0.74
   8  -7   1    4.62    0.90
  -8  -7  -1    2.48    0.68
   8   7   1    1.99    0.65
  -8   7  -1    2.50    0.76
   8   7   1    2.71    0.66
  -7  -8   1    0.26    0.53
   7  -8  -1    0.03    0.45
   7   8  -1    0.01    0.41
  -7   8   1    0.79    0.54
   7   8  -1   -0.11    0.46
   6  -8  -1    0.22    0.42
  -6  -8   1    0.23    0.41
   6   8  -1    0.30    0.41
  -6   8   1   -0.42    0.35
   6   8  -1    0.10    0.42
   5  -8  -1   16.60    1.23
  -5  -8   1   15.39    1.17
   5  -8  -1   15.03    1.13
  -5   8   1   15.24    1.17
   5   8  -1   15.87    1.09
   5   8  -1   13.25    1.21
   4  -8  -1    7.53    0.87
   4  -8  -1   11.13    1.09
  -4  -8   1   10.85    1.10
  -4   8   1    9.58    0.98
  -4   8   1   11.13    1.02
   4   8  -1    9.37    0.98
   3  -8  -1    4.71    0.74
   3  -8  -1    4.89    0.73
  -3  -8   1    5.38    0.79
   3   8  -1    4.31    0.74
  -3   8   1    4.38    0.65
  -3   8   1    4.78    0.67
   2  -8  -1   -0.26    0.35
  -2  -8   1   -0.22    0.32
  -2   8   1   -0.08    0.27
  -2   8   1   -0.52    0.27
   2   8  -1   -0.22    0.31
  -1  -8   1    5.77    0.80
   1  -8  -1    5.01    0.74
  -1   8   1    5.02    0.65
   1   8  -1    5.48    0.74
   0  -8   1   31.87    1.57
   0  -8  -1   30.53    1.56
   0   8   1   34.91    1.52
   0   8  -1   33.38    1.45
  -1  -8  -1    4.92    0.74
   1  -8   1    3.62    0.64
  -1   8  -1    4.89    0.63
   1   8   1    3.77    0.60
  -2  -8  -1    9.99    1.01
   2  -8   1   10.00    0.98
  -2   8  -1   10.03    0.99
   2   8   1    8.59    0.88
   3  -8   1    1.46    0.49
  -3  -8  -1    2.12    0.53
  -3   8  -1    1.00    0.48
   3   8   1    1.70    0.53
   4  -8   1    2.68    0.61
  -4  -8  -1    2.50    0.61
   4   8   1    2.98    0.65
  -4   8  -1    3.05    0.64
  -4   8  -1    2.18    0.56
  -5  -8  -1    2.01    0.57
   5  -8   1    1.87    0.55
  -5  -8  -1    2.05    0.59
   5   8   1    0.47    0.46
   5   8   1    2.45    0.57
  -5   8  -1    2.05    0.58
  -5   8  -1    2.87    0.60
  -6  -8  -1    0.24    0.44
   6  -8   1   -0.08    0.45
  -6  -8  -1    0.03    0.42
   6   8   1    0.73    0.50
  -6   8  -1   -0.33    0.42
   6   8   1    0.15    0.38
  -7  -8  -1    7.55    1.03
   7  -8   1    8.16    1.13
  -7   8  -1    6.29    0.99
   7   8   1    5.92    0.93
   7   8   1    8.36    1.03
  -6  -9   1    1.60    0.59
   6   9  -1    2.14    0.69
  -6   9   1    1.15    0.60
  -5  -9   1    0.19    0.43
   5  -9  -1    0.37    0.45
   5   9  -1    0.12    0.46
  -4  -9   1    0.47    0.47
   4  -9  -1    0.50    0.47
   4   9  -1    0.29    0.46
  -3  -9   1    2.44    0.63
   3  -9  -1    1.33    0.56
   3   9  -1    2.01    0.57
  -3   9   1    1.57    0.53
   2  -9  -1   14.73    1.17
  -2  -9   1   17.67    1.27
   2   9  -1   16.26    1.22
  -2   9   1   16.68    1.16
  -1  -9   1    2.68    0.63
   1  -9  -1    2.70    0.63
   1   9  -1    2.03    0.54
  -1   9   1    2.38    0.56
   0  -9  -1    0.18    0.42
   0  -9   1    0.33    0.42
   0   9  -1    0.03    0.35
   0   9   1    0.67    0.39
  -1  -9  -1    1.98    0.63
   1  -9   1    2.26    0.61
   1   9   1    2.19    0.56
  -1   9  -1    2.44    0.62
   2  -9   1    1.32    0.55
  -2  -9  -1    1.51    0.56
  -2   9  -1    0.39    0.40
   2   9   1    1.03    0.52
   3  -9   1   -0.34    0.39
  -3  -9  -1    0.42    0.43
  -3   9  -1   -0.03    0.39
   3   9   1   -0.24    0.37
  -4  -9  -1   -0.29    0.39
   4  -9   1    0.43    0.46
  -4   9  -1    0.23    0.44
   4   9   1   -0.66    0.38
  -4   9  -1    1.19    0.48
  -5  -9  -1    1.77    0.63
   5  -9   1    1.22    0.56
   5   9   1    2.60    0.70
  -5   9  -1    2.45    0.65
  -6  -9  -1    0.73    0.47
   6   9   1    0.67    0.54
  -6   9  -1   -0.48    0.39
  -4 -10   1    4.12    0.81
   4 -10  -1    2.39    0.69
   4  10  -1    2.65    0.71
  -3 -10   1    3.46    0.80
   3 -10  -1    2.56    0.66
  -3  10   1    2.43    0.66
   3  10  -1    1.64    0.62
   2 -10  -1    1.33    0.58
  -2 -10   1    1.45    0.59
  -2  10   1    1.74    0.59
   2  10  -1    0.57    0.50
  -1 -10   1    0.73    0.50
   1 -10  -1    1.14    0.55
   1  10  -1    0.67    0.48
   0 -10   1    1.30    0.61
   0 -10  -1    3.14    0.74
   0  10   1    1.97    0.58
   0  10  -1    2.02    0.56
  -1 -10  -1    0.24    0.49
   1 -10   1    0.07    0.45
  -1  10  -1    0.11    0.38
   1  10   1    0.34    0.42
   2 -10   1    3.96    0.79
  -2 -10  -1    3.69    0.80
   2  10   1    4.19    0.78
  -2  10  -1    3.87    0.78
   3 -10   1    1.63    0.62
  -3 -10  -1    1.89    0.63
   3  10   1    1.87    0.61
  -3  10  -1    1.49    0.54
   4 -10   1    1.15    0.58
  -4 -10  -1    0.24    0.52
  -4  10  -1    0.75    0.53
   4  10   1    0.49    0.49
 -11   0   2    0.57    0.58
  11   0  -2    0.13    0.50
 -11   0   2   -0.16    0.40
 -10   0   2   14.03    1.11
 -10   0   2   12.07    1.19
  10   0  -2   11.00    1.21
   9   0  -2   26.31    1.52
  -9   0   2   28.94    1.43
  -9   0   2   27.04    1.47
  -8   0   2    0.53    0.35
   8   0  -2    0.22    0.38
  -8   0   2    0.53    0.38
   8   0  -2    0.79    0.32
  -7   0   2   10.99    0.85
   7   0  -2   11.94    0.90
  -7   0   2   11.02    0.72
  -7   0   2   11.87    0.81
  -7   0   2   10.68    0.81
  -7   0   2   13.17    0.83
   7   0  -2   10.65    0.69
   7   0  -2   11.43    1.14
   7   0  -2   10.60    0.75
  -6   0   2    2.15    0.41
  -6   0   2    3.51    0.51
  -6   0   2    3.33    0.46
   6   0  -2    2.83    0.38
  -6   0   2    3.01    0.41
  -6   0   2    2.93    0.43
   6   0  -2    3.14    0.40
   6   0  -2    3.06    0.49
   6   0  -2    2.13    0.33
   6   0  -2    2.68    0.47
   5   0  -2    9.34    0.64
  -5   0   2    9.98    0.67
  -5   0   2   10.59    0.58
   5   0  -2   10.19    0.56
  -5   0   2    9.68    0.64
   5   0  -2   10.48    0.58
   5   0  -2   11.48    0.70
  -5   0   2   10.93    0.61
   5   0  -2   10.52    0.57
  -5   0   2   11.41    0.51
  -5   0   2   10.82    0.62
  -4   0   2   11.92    0.56
  -4   0   2   11.05    0.58
   4   0  -2   11.64    0.49
   4   0  -2   11.57    0.56
  -4   0   2   12.12    0.48
  -4   0   2   10.54    0.63
   4   0  -2   12.09    0.65
  -4   0   2   10.90    0.63
   4   0  -2   11.33    0.55
   4   0  -2   12.68    0.56
   4   0  -2   12.53    0.68
  -4   0   2   12.05    0.58
  -3   0   2   -0.16    0.11
  -3   0   2    0.19    0.17
  -3   0   2    0.26    0.21
   3   0  -2    0.26    0.18
  -3   0   2    0.32    0.23
   3   0  -2    0.40    0.14
   3   0  -2    0.11    0.16
   3   0  -2    0.43    0.23
   3   0  -2    0.35    0.18
   3   0  -2    0.39    0.21
  -3   0   2    0.44    0.21
  -3   0   2    0.19    0.17
  -3   0   2    0.00    0.17
   2   0  -2  308.86    6.11
   2   0  -2  304.90    6.29
   2   0  -2  315.54    6.24
  -2   0   2  301.63    6.10
   2   0  -2  300.33    6.23
  -2   0   2  298.17    6.24
   2   0  -2  302.06    6.22
  -2   0   2  303.51    6.24
  -2   0   2  300.49    6.28
  -2   0   2  301.96    6.30
   2   0  -2  309.34    6.31
  -2   0   2  301.27    6.23
  -2   0   2  299.58    6.30
   1   0  -2  171.48    3.53
  -1   0   2  171.14    3.56
   1   0  -2  172.34    3.43
  -1   0   2  173.82    3.53
  -1   0   2  175.71    3.43
   1   0  -2  169.13    3.52
  -1   0   2  164.15    3.52
  -1   0   2  167.93    3.56
   0   0   2    4.57    0.22
   0   0  -2    4.62    0.23
   0   0   2    4.53    0.24
   0   0  -2    4.78    0.23
  -1   0  -2   68.39    1.54
  -1   0  -2   70.28    1.58
   1   0   2   67.17    1.58
   1   0   2   67.18    1.54
   2   0   2  569.75   11.34
   2   0   2  572.19   11.43
  -2   0  -2  554.41   11.35
  -2   0  -2  539.68   11.37
   2   0   2  559.38   11.33
  -2   0  -2  556.11   11.34
  -2   0  -2  565.12   11.36
  -2   0  -2  574.41   11.35
  -2   0  -2  557.25   11.38
   2   0   2  560.86   11.35
  -2   0  -2  549.70   11.40
   2   0   2  555.70   11.38
  -3   0  -2  406.82    8.41
   3   0   2  412.19    8.37
  -3   0  -2  400.10    8.46
  -3   0  -2  403.56    8.37
  -3   0  -2  401.69    8.40
  -3   0  -2  401.71    8.39
  -3   0  -2  411.26    8.48
   3   0   2  399.66    8.37
   3   0   2  403.45    8.49
  -3   0  -2  402.57    8.42
  -4   0  -2  280.44    5.99
   4   0   2  272.40    5.93
   4   0   2  274.60    6.07
   4   0   2  273.52    5.90
  -4   0  -2  266.88    5.98
  -4   0  -2  275.62    6.04
  -4   0  -2  269.30    5.93
  -4   0  -2  271.74    5.96
   4   0   2  284.85    5.72
  -4   0  -2  283.92    5.96
  -5   0  -2    0.78    0.26
   5   0   2    0.55    0.18
  -5   0  -2    0.37    0.26
   5   0   2    0.80    0.25
  -5   0  -2    0.90    0.30
   5   0   2    0.57    0.30
  -5   0  -2    0.50    0.24
   5   0   2    1.07    0.26
   5   0   2    0.58    0.30
  -5   0  -2    0.59    0.26
  -5   0  -2    0.71    0.28
  -6   0  -2    5.40    0.60
   6   0   2    6.28    0.72
   6   0   2    5.39    0.52
  -6   0  -2    6.23    0.57
  -6   0  -2    5.09    0.55
  -6   0  -2    5.68    0.58
  -6   0  -2    5.43    0.58
  -6   0  -2    6.41    0.68
   6   0   2    4.97    0.51
   6   0   2    6.32    0.67
   7   0   2   21.87    1.23
  -7   0  -2   23.07    1.17
  -7   0  -2   22.99    1.11
  -7   0  -2   22.03    1.12
  -7   0  -2   23.45    1.16
   7   0   2   22.09    1.26
   7   0   2   24.86    1.05
   7   0   2   18.99    0.99
  -7   0  -2   22.99    1.11
  -8   0  -2    0.46    0.36
   8   0   2    0.98    0.46
  -8   0  -2    0.75    0.39
   8   0   2    0.08    0.27
  -8   0  -2    1.03    0.44
   9   0   2   23.15    1.45
  -9   0  -2   25.08    1.33
  -9   0  -2   22.29    1.29
  -9   0  -2   21.81    1.33
  10   0   2    1.01    0.57
 -10   0  -2    0.91    0.46
 -10   0  -2    0.29    0.48
 -11   0  -2    5.97    0.90
  11   0   2    4.34    0.90
 -11  -1   2    0.15    0.53
  11  -1  -2   -0.15    0.47
 -11  -1   2    0.21    0.46
 -11   1   2    0.36    0.42
  11   1  -2    0.21    0.52
 -11   1   2    0.25    0.54
  10  -1  -2    1.91    0.66
 -10  -1   2    1.28    0.53
 -10  -1   2    0.83    0.55
 -10   1   2    2.15    0.57
  10   1  -2    2.03    0.64
 -10   1   2    2.02    0.64
  -9  -1   2   -0.55    0.35
   9  -1  -2   -0.11    0.41
  -9  -1   2    0.45    0.39
  -9   1   2    0.62    0.45
  -9   1   2   -0.08    0.34
   9   1  -2   -0.21    0.37
   9   1  -2    0.40    0.35
   8  -1  -2   12.91    1.06
  -8  -1   2   13.18    0.97
  -8  -1   2   11.75    0.89
  -8  -1   2   12.16    0.85
   8   1  -2   14.82    1.44
   8   1  -2   12.04    0.83
   8   1  -2   12.78    1.00
   8   1  -2   12.49    1.41
  -8   1   2   11.42    1.04
  -8   1   2   13.08    0.90
  -7  -1   2    1.21    0.37
  -7  -1   2    1.64    0.44
  -7  -1   2    1.55    0.42
  -7  -1   2    0.69    0.35
  -7  -1   2    1.14    0.34
   7  -1  -2    1.10    0.46
   7   1  -2    0.41    0.37
  -7   1   2    2.06    0.41
  -7   1   2    1.11    0.34
   7   1  -2    1.26    0.40
  -7   1   2    0.91    0.42
   7   1  -2    1.60    0.40
   7   1  -2    1.42    0.35
  -7   1   2    1.75    0.37
   7   1  -2    1.02    0.34
  -7   1   2    1.12    0.33
  -6  -1   2    0.36    0.27
  -6  -1   2    0.65    0.28
   6  -1  -2    0.47    0.25
   6  -1  -2    0.19    0.30
  -6  -1   2    0.19    0.28
   6  -1  -2    0.30    0.19
   6  -1  -2    0.64    0.37
  -6  -1   2    0.30    0.30
  -6  -1   2    0.24    0.24
   6   1  -2    0.35    0.23
  -6   1   2    0.52    0.25
   6   1  -2    0.14    0.22
   6   1  -2    0.11    0.24
  -6   1   2   -0.06    0.22
  -6   1   2    0.35    0.33
  -6   1   2    0.41    0.24
   6   1  -2    0.73    0.33
  -6   1   2    0.18    0.22
   6   1  -2    0.26    0.28
   5  -1  -2   18.38    0.68
   5  -1  -2   18.59    0.70
   5  -1  -2   19.62    0.80
  -5  -1   2   16.29    0.80
  -5  -1   2   17.35    0.83
   5  -1  -2   19.98    0.88
   5  -1  -2   16.95    0.89
  -5  -1   2   19.78    0.88
  -5  -1   2   19.62    0.69
  -5  -1   2   19.12    0.80
   5  -1  -2   18.10    0.69
  -5  -1   2   17.30    0.88
  -5   1   2   19.26    0.78
  -5   1   2   18.71    0.65
  -5   1   2   18.24    0.90
   5   1  -2   18.50    0.87
  -5   1   2   17.73    0.77
   5   1  -2   16.14    0.90
  -5   1   2   17.86    0.81
   5   1  -2   18.61    0.82
  -5   1   2   18.85    0.76
  -5   1   2   19.23    0.83
   5   1  -2   19.59    0.83
   5   1  -2   19.87    0.80
   4  -1  -2   72.86    1.65
  -4  -1   2   68.88    1.81
  -4  -1   2   70.90    1.90
  -4  -1   2   69.01    1.87
   4  -1  -2   71.09    1.68
   4  -1  -2   71.57    1.72
  -4  -1   2   69.23    1.85
   4  -1  -2   71.04    1.70
  -4  -1   2   68.35    1.94
   4  -1  -2   72.52    1.88
  -4  -1   2   72.20    1.69
   4  -1  -2   69.19    1.95
  -4   1   2   68.97    1.63
   4   1  -2   69.15    1.80
  -4   1   2   67.94    1.81
   4   1  -2   70.01    1.89
  -4   1   2   71.77    1.78
   4   1  -2   70.43    1.98
  -4   1   2   70.65    1.76
  -4   1   2   71.88    1.83
   4   1  -2   69.59    1.83
  -4   1   2   70.19    1.74
  -4   1   2   70.80    1.95
   4   1  -2   70.72    1.87
   3  -1  -2  145.16    3.06
  -3  -1   2  143.54    3.31
  -3  -1   2  142.11    3.26
   3  -1  -2  147.20    3.06
  -3  -1   2  142.75    3.22
   3  -1  -2  146.83    3.05
   3  -1  -2  145.63    3.13
   3  -1  -2  145.41    3.02
  -3  -1   2  142.50    3.18
   3  -1  -2  146.94    3.21
   3  -1  -2  145.49    3.32
  -3  -1   2  142.46    3.24
  -3   1   2  145.05    3.17
  -3   1   2  140.42    3.02
  -3   1   2  141.60    3.12
   3   1  -2  141.47    3.23
   3   1  -2  139.71    3.19
  -3   1   2  140.40    3.10
   3   1  -2  145.15    3.12
  -3   1   2  143.77    3.11
  -3   1   2  144.82    3.13
   3   1  -2  143.27    3.21
   3   1  -2  144.95    3.33
  -3   1   2  147.20    3.17
   3   1  -2  141.63    3.22
   2  -1  -2   40.88    0.92
  -2  -1   2   39.12    1.06
  -2  -1   2   40.57    1.08
   2  -1  -2   38.84    1.11
   2  -1  -2   39.63    1.02
   2  -1  -2   39.67    1.01
  -2  -1   2   39.20    1.02
  -2  -1   2   39.39    1.09
  -2  -1   2   40.98    1.13
   2  -1  -2   40.05    0.90
   2  -1  -2   39.58    0.90
   2   1  -2   39.84    1.07
   2   1  -2   38.36    1.07
   2   1  -2   38.61    1.17
  -2   1   2   41.22    1.00
   2   1  -2   41.81    1.13
  -2   1   2   40.87    1.00
   2   1  -2   40.17    1.06
  -2   1   2   39.47    0.96
   2   1  -2   40.38    1.14
  -2   1   2   39.25    0.95
  -2   1   2   39.53    1.10
  -2   1   2   40.34    0.91
   1  -1  -2    0.19    0.10
  -1  -1   2    0.07    0.16
  -1  -1   2    0.17    0.17
  -1  -1   2    0.28    0.14
  -1  -1   2    0.35    0.13
  -1   1   2    0.19    0.11
   1   1  -2    0.15    0.14
  -1   1   2    0.18    0.07
   1   1  -2    0.15    0.13
  -1   1   2    0.00    0.09
   1   1  -2    0.08    0.14
   1   1  -2    0.13    0.16
  -1   1   2    0.18    0.07
   0  -1  -2   10.42    0.35
   0  -1   2    9.97    0.37
   0  -1  -2   10.18    0.30
   0  -1  -2   10.08    0.39
   0  -1   2   10.25    0.41
   0  -1   2    9.91    0.32
   0  -1  -2    9.87    0.30
   0  -1   2    9.71    0.33
   0   1  -2    9.58    0.34
   0   1   2   10.10    0.35
   0   1   2   10.79    0.31
   0   1  -2   10.30    0.37
   0   1   2   10.20    0.39
   0   1  -2    9.81    0.34
   0   1   2   10.32    0.32
  -1  -1  -2  967.22   19.32
   1  -1   2  949.33   19.46
  -1  -1  -2 1000.00   19.37
   1  -1   2  968.83   19.32
  -1  -1  -2  967.03   19.46
   1  -1   2  986.24   19.25
  -1  -1  -2  948.14   19.36
   1  -1   2  982.97   19.37
   1  -1   2  949.59   19.36
  -1   1  -2  956.33   19.31
   1   1   2  988.43   19.38
   1   1   2  988.47   19.34
  -1   1  -2  960.82   19.27
  -1   1  -2  948.27   19.37
  -1   1  -2  951.70   19.37
   1   1   2  943.15   19.32
  -1   1  -2  967.97   19.38
   2  -1   2  100.23    2.22
  -2  -1  -2   95.47    2.26
   2  -1   2  101.06    2.24
  -2  -1  -2   93.74    2.20
   2  -1   2   95.84    2.26
   2  -1   2   97.21    2.11
  -2  -1  -2   97.04    2.44
   2  -1   2   97.92    2.11
  -2  -1  -2   92.37    2.24
   2  -1   2   97.09    2.12
  -2   1  -2   99.39    2.20
   2   1   2   94.17    2.20
  -2   1  -2   96.74    2.15
  -2   1  -2   97.77    2.24
  -2   1  -2   94.53    2.14
   2   1   2   97.74    2.24
  -2   1  -2   97.95    2.15
   2   1   2   96.10    2.26
  -2   1  -2   94.66    2.24
   2   1   2   97.13    2.26
   2   1   2   97.09    2.30
   3  -1   2  167.72    3.79
  -3  -1  -2  167.07    3.63
   3  -1   2  161.47    3.56
  -3  -1  -2  164.18    3.74
  -3  -1  -2  166.57    3.70
   3  -1   2  166.60    3.58
  -3  -1  -2  167.90    3.79
  -3  -1  -2  161.01    3.71
  -3  -1  -2  169.11    3.73
   3  -1   2  172.43    3.73
  -3   1  -2  160.98    3.61
  -3   1  -2  164.39    3.67
  -3   1  -2  165.50    3.76
  -3   1  -2  166.54    3.69
   3   1   2  171.29    3.61
  -3   1  -2  167.96    3.70
  -3   1  -2  169.50    3.64
  -3   1  -2  166.43    3.72
   3   1   2  161.72    3.81
   4  -1   2   16.59    0.64
  -4  -1  -2   16.81    0.74
   4  -1   2   16.97    0.82
   4  -1   2   17.22    0.78
  -4  -1  -2   16.01    0.80
  -4  -1  -2   16.52    0.77
  -4  -1  -2   15.28    0.70
   4  -1   2   16.40    0.63
  -4  -1  -2   15.82    0.75
  -4  -1  -2   16.00    0.74
  -4   1  -2   17.63    0.69
   4   1   2   15.45    0.73
  -4   1  -2   17.05    0.70
   4   1   2   16.34    0.64
  -4   1  -2   16.24    0.78
  -4   1  -2   17.03    0.75
   4   1   2   16.68    0.83
  -4   1  -2   16.70    0.74
  -4   1  -2   16.40    0.73
   4   1   2   16.66    0.73
  -4   1  -2   15.48    0.74
   5  -1   2    7.95    0.65
  -5  -1  -2    8.34    0.57
  -5  -1  -2    7.14    0.55
  -5  -1  -2    7.45    0.58
   5  -1   2    7.61    0.48
   5  -1   2    7.05    0.46
  -5  -1  -2    7.59    0.58
  -5  -1  -2    7.79    0.61
   5  -1   2    6.38    0.61
  -5  -1  -2    8.51    0.59
  -5   1  -2    9.03    0.64
  -5   1  -2    7.83    0.59
  -5   1  -2    7.64    0.53
   5   1   2    6.76    0.55
   5   1   2    7.16    0.67
   5   1   2    7.01    0.46
  -5   1  -2    7.60    0.56
  -5   1  -2    7.23    0.53
   5   1   2    9.07    0.58
  -5   1  -2    7.30    0.55
  -6  -1  -2   28.47    1.22
  -6  -1  -2   30.85    1.20
  -6  -1  -2   32.26    1.23
  -6  -1  -2   30.40    1.21
   6  -1   2   29.12    1.03
  -6  -1  -2   28.70    1.22
   6  -1   2   27.72    1.30
   6  -1   2   27.70    1.38
  -6  -1  -2   26.48    1.26
   6  -1   2   29.27    1.32
   6   1   2   32.38    1.21
  -6   1  -2   30.96    1.17
  -6   1  -2   30.50    1.18
  -6   1  -2   30.39    1.29
  -6   1  -2   30.96    1.22
   6   1   2   29.48    1.19
  -6   1  -2   32.14    1.23
   6   1   2   30.68    1.36
  -6   1  -2   27.73    1.12
   7  -1   2    5.98    0.58
  -7  -1  -2    4.85    0.62
  -7  -1  -2    6.52    0.69
  -7  -1  -2    5.94    0.65
   7  -1   2    5.74    0.76
  -7  -1  -2    5.55    0.69
  -7  -1  -2    5.62    0.69
  -7  -1  -2    6.38    0.69
  -7   1  -2    7.29    0.71
  -7   1  -2    5.99    0.64
   7   1   2    5.36    0.72
  -7   1  -2    5.84    0.67
   7   1   2    6.77    0.67
  -7   1  -2    6.40    0.73
   7   1   2    6.38    0.77
   7   1   2    6.85    0.68
  -7   1  -2    6.42    0.67
  -8  -1  -2   22.95    1.22
  -8  -1  -2   24.37    1.26
   8  -1   2   22.46    1.37
  -8  -1  -2   23.71    1.22
   8   1   2   22.33    1.36
  -8   1  -2   24.40    1.23
   8   1   2   22.34    1.73
   8   1   2   20.78    1.42
   8   1   2   23.41    1.17
  -8   1  -2   24.77    1.21
  -8   1  -2   24.17    1.31
  -9  -1  -2    1.12    0.46
   9  -1   2    1.01    0.56
  -9  -1  -2    0.27    0.42
  -9  -1  -2    0.54    0.42
   9   1   2    0.76    0.37
   9   1   2    1.59    0.53
  -9   1  -2    0.14    0.36
  -9   1  -2    0.77    0.40
  -9   1  -2    0.87    0.49
  10  -1   2    0.22    0.47
 -10  -1  -2    0.11    0.40
 -10  -1  -2    0.63    0.45
 -10   1  -2   -0.37    0.36
 -10   1  -2   -0.17    0.42
  10   1   2   -0.09    0.43
  11  -1   2    6.61    1.06
 -11  -1  -2    5.70    0.86
 -11   1  -2    6.30    0.97
  11   1   2    6.29    1.06
 -11   1  -2    7.75    0.99
 -11  -2   2    0.11    0.47
  11  -2  -2   -0.27    0.45
  11   2  -2    0.40    0.51
 -11   2   2    0.00    0.52
  10  -2  -2    2.25    0.63
 -10  -2   2    0.87    0.52
 -10  -2   2    1.36    0.52
  10   2  -2    2.05    0.56
 -10   2   2    2.41    0.70
  10   2  -2    3.04    0.71
  -9  -2   2    3.01    0.61
  -9  -2   2    2.59    0.60
   9  -2  -2    4.34    0.78
  -9   2   2    2.33    0.53
   9   2  -2    3.24    0.66
   9   2  -2    3.10    0.57
  -9   2   2    2.91    0.68
  -8  -2   2    0.00    0.30
  -8  -2   2    0.41    0.38
   8  -2  -2    0.27    0.41
  -8  -2   2    0.60    0.36
   8   2  -2    0.62    0.47
   8   2  -2   -0.16    0.27
   8   2  -2    0.34    0.39
  -8   2   2   -0.03    0.28
  -8   2   2    0.58    0.33
   8   2  -2   -0.12    0.29
  -8   2   2    0.20    0.42
  -7  -2   2    8.69    0.86
  -7  -2   2    9.37    0.84
   7  -2  -2    8.18    0.85
  -7  -2   2    9.98    0.79
  -7  -2   2    9.85    0.88
  -7  -2   2    8.96    0.72
  -7   2   2    8.08    0.64
  -7   2   2   11.22    0.72
   7   2  -2    9.49    0.71
   7   2  -2    9.59    0.77
  -7   2   2   10.73    0.70
   7   2  -2    9.01    0.89
   7   2  -2    8.90    0.77
  -7   2   2    9.05    0.90
   7   2  -2    8.09    0.77
  -6  -2   2    5.68    0.62
  -6  -2   2    6.23    0.61
  -6  -2   2    7.16    0.68
   6  -2  -2    5.48    0.65
  -6  -2   2    5.47    0.65
  -6  -2   2    5.39    0.57
   6   2  -2    6.18    0.61
  -6   2   2    5.93    0.66
  -6   2   2    6.40    0.51
  -6   2   2    7.76    0.53
   6   2  -2    8.20    0.60
   6   2  -2    5.99    0.63
  -6   2   2    7.46    0.54
  -6   2   2    6.27    0.56
   6   2  -2    7.76    0.70
   6   2  -2    6.66    0.72
   5  -2  -2   16.31    0.65
  -5  -2   2   14.84    0.76
   5  -2  -2   16.88    0.91
  -5  -2   2   16.06    0.81
  -5  -2   2   15.18    0.78
  -5  -2   2   15.35    0.79
  -5  -2   2   16.32    0.67
  -5  -2   2   17.30    0.91
  -5   2   2   15.13    0.69
  -5   2   2   16.05    0.70
   5   2  -2   15.76    0.80
  -5   2   2   17.21    0.90
   5   2  -2   16.48    0.83
  -5   2   2   16.13    0.68
   5   2  -2   17.34    0.92
  -5   2   2   15.86    0.63
   5   2  -2   17.24    0.79
  -5   2   2   17.09    0.72
  -4  -2   2   37.99    1.23
   4  -2  -2   39.04    1.15
   4  -2  -2   40.52    1.04
   4  -2  -2   35.50    1.29
   4  -2  -2   38.50    1.06
  -4  -2   2   37.78    1.20
  -4  -2   2   36.40    1.22
  -4  -2   2   35.90    1.29
  -4  -2   2   37.01    1.20
  -4  -2   2   35.66    1.08
  -4   2   2   40.17    1.07
  -4   2   2   34.15    1.24
   4   2  -2   37.11    1.32
  -4   2   2   37.91    1.04
  -4   2   2   34.56    1.08
   4   2  -2   36.95    1.20
  -4   2   2   38.10    1.04
  -4   2   2   37.79    1.06
  -4   2   2   36.52    1.05
   4   2  -2   36.92    1.21
   4   2  -2   34.77    1.21
  -3  -2   2    0.11    0.21
   3  -2  -2    0.26    0.15
  -3  -2   2    0.06    0.19
  -3  -2   2    0.23    0.22
   3  -2  -2   -0.12    0.15
   3  -2  -2    0.32    0.15
   3  -2  -2    0.54    0.25
  -3  -2   2    0.34    0.22
   3  -2  -2    0.03    0.16
  -3  -2   2    0.04    0.17
  -3  -2   2   -0.17    0.18
  -3   2   2    0.00    0.15
   3   2  -2    0.04    0.20
   3   2  -2    0.07    0.19
   3   2  -2    0.41    0.23
  -3   2   2   -0.06    0.12
  -3   2   2    0.20    0.24
  -3   2   2    0.22    0.15
  -3   2   2    0.06    0.11
   3   2  -2    0.11    0.20
  -3   2   2    0.31    0.13
  -3   2   2    0.14    0.13
   2  -2  -2   56.81    1.41
  -2  -2   2   56.33    1.47
  -2  -2   2   56.96    1.43
  -2  -2   2   54.71    1.45
  -2  -2   2   57.57    1.45
  -2  -2   2   56.52    1.43
   2  -2  -2   59.66    1.28
  -2  -2   2   56.44    1.52
   2  -2  -2   55.16    1.54
   2  -2  -2   58.27    1.29
   2   2  -2   54.80    1.48
  -2   2   2   57.07    1.38
  -2   2   2   56.49    1.38
   2   2  -2   55.70    1.51
  -2   2   2   58.39    1.50
   2   2  -2   58.12    1.51
   2   2  -2   57.41    1.47
   2   2  -2   54.99    1.44
  -1  -2   2    0.15    0.15
  -1  -2   2    0.03    0.18
  -1  -2   2    0.10    0.18
   1  -2  -2    0.08    0.21
  -1  -2   2    0.11    0.14
   1  -2  -2   -0.02    0.08
  -1  -2   2   -0.09    0.14
  -1  -2   2    0.16    0.19
   1  -2  -2    0.24    0.19
   1   2  -2    0.26    0.22
   1   2  -2    0.21    0.15
   1   2  -2   -0.34    0.15
   1   2  -2    0.06    0.17
   1   2  -2   -0.26    0.19
  -1   2   2    0.26    0.17
  -1   2   2    0.21    0.17
   1   2  -2   -0.17    0.14
   0  -2  -2  101.88    2.16
   0  -2  -2  100.39    2.25
   0  -2  -2   98.43    2.30
   0  -2   2  100.84    2.08
   0  -2   2   99.79    2.28
   0  -2   2  101.55    2.20
   0  -2  -2   99.79    2.29
   0  -2   2  100.39    2.30
   0  -2   2   98.94    2.08
   0   2  -2  102.15    2.17
   0   2   2   97.59    2.09
   0   2  -2   98.01    2.14
   0   2   2  101.45    2.09
   0   2  -2  102.37    2.14
   0   2   2  100.53    2.13
   0   2  -2  100.01    2.32
  -1  -2  -2   51.76    1.21
  -1  -2  -2   51.81    1.22
  -1  -2  -2   51.53    1.36
   1  -2   2   50.03    1.27
  -1  -2  -2   53.44    1.23
   1  -2   2   51.01    1.47
   1  -2   2   50.09    1.34
   1  -2   2   51.74    1.21
  -1  -2  -2   51.12    1.34
   1   2   2   50.22    1.24
  -1   2  -2   50.85    1.14
   1   2   2   52.22    1.26
  -1   2  -2   52.02    1.15
   1   2   2   51.61    1.25
   1   2   2   50.54    1.30
  -1   2  -2   49.56    1.33
  -1   2  -2   50.65    1.37
  -1   2  -2   50.31    1.17
  -2  -2  -2   75.32    1.89
  -2  -2  -2   74.02    1.79
   2  -2   2   73.28    1.86
  -2  -2  -2   76.47    1.82
   2  -2   2   75.21    1.75
   2  -2   2   72.47    1.85
  -2  -2  -2   73.74    1.88
  -2  -2  -2   74.76    1.87
  -2   2  -2   75.16    1.68
   2   2   2   74.74    1.89
  -2   2  -2   76.21    1.87
   2   2   2   75.66    1.82
   2   2   2   74.07    1.84
  -2   2  -2   73.80    1.67
  -2   2  -2   75.04    1.70
   2   2   2   73.90    1.84
  -2   2  -2   74.51    1.86
   3  -2   2    0.89    0.12
  -3  -2  -2    0.52    0.26
  -3  -2  -2    0.66    0.24
   3  -2   2    0.93    0.12
  -3  -2  -2    0.92    0.27
  -3  -2  -2    0.46    0.25
  -3  -2  -2    1.11    0.24
  -3  -2  -2    1.04    0.24
   3  -2   2    1.35    0.30
  -3  -2  -2    0.79    0.20
   3  -2   2    1.12    0.23
   3   2   2    0.85    0.24
  -3   2  -2    1.21    0.27
   3   2   2    0.78    0.24
  -3   2  -2    0.82    0.25
  -3   2  -2    1.16    0.19
  -3   2  -2    0.96    0.21
   3   2   2    0.90    0.29
  -3   2  -2    0.79    0.20
   3   2   2    1.20    0.25
  -3   2  -2    1.13    0.20
  -3   2  -2    0.82    0.19
  -4  -2  -2  103.83    2.64
  -4  -2  -2  102.53    2.62
  -4  -2  -2   98.85    2.54
  -4  -2  -2  100.75    2.54
   4  -2   2  105.61    2.27
  -4  -2  -2  102.18    2.45
   4  -2   2  101.22    2.69
   4  -2   2  104.57    2.25
  -4  -2  -2  103.01    2.59
   4  -2   2  106.25    2.55
  -4  -2  -2  101.95    2.68
  -4   2  -2  101.77    2.44
  -4   2  -2  101.05    2.43
   4   2   2  104.35    2.52
  -4   2  -2  100.18    2.41
   4   2   2   99.10    2.57
  -4   2  -2  103.67    2.55
  -4   2  -2  104.41    2.47
   4   2   2   97.57    2.57
  -4   2  -2  103.97    2.67
   4   2   2  101.27    2.71
  -4   2  -2   99.94    2.57
  -5  -2  -2   16.56    0.87
  -5  -2  -2   14.11    0.80
  -5  -2  -2   17.39    0.84
  -5  -2  -2   17.03    0.91
  -5  -2  -2   16.15    0.80
   5  -2   2   16.96    0.94
  -5  -2  -2   15.54    0.74
  -5  -2  -2   15.14    0.82
  -5   2  -2   16.73    0.74
   5   2   2   17.43    0.84
  -5   2  -2   14.27    0.86
  -5   2  -2   15.70    0.82
   5   2   2   15.95    0.92
   5   2   2   14.66    0.73
   5   2   2   14.27    0.81
  -5   2  -2   16.91    0.74
  -5   2  -2   17.01    0.82
  -5   2  -2   17.08    0.77
  -6  -2  -2    2.96    0.46
  -6  -2  -2    3.24    0.46
  -6  -2  -2    2.81    0.46
  -6  -2  -2    2.42    0.46
   6  -2   2    2.82    0.55
  -6  -2  -2    2.77    0.42
  -6  -2  -2    3.16    0.56
  -6  -2  -2    2.97    0.51
  -6   2  -2    2.65    0.40
   6   2   2    2.90    0.42
   6   2   2    2.88    0.46
  -6   2  -2    4.44    0.50
   6   2   2    3.95    0.60
  -6   2  -2    2.34    0.50
   6   2   2    3.13    0.49
  -6   2  -2    3.17    0.50
  -6   2  -2    3.59    0.45
  -6   2  -2    2.92    0.42
  -7  -2  -2    1.76    0.43
  -7  -2  -2    1.50    0.43
  -7  -2  -2    1.19    0.37
  -7  -2  -2    1.32    0.42
   7  -2   2    1.09    0.44
  -7  -2  -2    1.73    0.40
  -7  -2  -2    0.74    0.36
  -7  -2  -2    0.78    0.39
   7   2   2    1.56    0.49
   7   2   2    0.53    0.33
  -7   2  -2    1.61    0.37
   7   2   2    0.91    0.38
  -7   2  -2    1.01    0.40
  -7   2  -2    0.98    0.32
  -7   2  -2    0.94    0.32
  -7   2  -2    1.91    0.51
  -8  -2  -2    0.19    0.35
   8  -2   2   -0.39    0.35
  -8  -2  -2   -0.24    0.31
   8   2   2    0.38    0.34
  -8   2  -2   -0.12    0.27
  -8   2  -2   -0.24    0.33
   8   2   2   -0.27    0.37
  -8   2  -2   -0.37    0.36
  -9  -2  -2    1.69    0.51
   9  -2   2    0.81    0.50
  -9  -2  -2    1.68    0.52
   9   2   2    2.44    0.67
  -9   2  -2    1.12    0.51
   9   2   2    1.09    0.42
  -9   2  -2    0.81    0.43
 -10  -2  -2    0.59    0.49
  10  -2   2    0.61    0.54
 -10  -2  -2    0.70    0.47
 -10   2  -2    0.48    0.43
 -10   2  -2    1.91    0.64
  10   2   2    1.26    0.49
  10   2   2    0.59    0.52
  10  -3  -2    3.12    0.76
 -10  -3   2    2.13    0.63
 -10   3   2    3.53    0.79
  10   3  -2    2.31    0.57
  10   3  -2    3.37    0.72
   9  -3  -2    8.70    1.08
  -9  -3   2   12.73    1.03
  -9  -3   2   10.75    1.07
   9   3  -2   11.50    1.01
   9   3  -2   10.59    1.01
  -9   3   2   10.15    1.12
   8  -3  -2   20.83    1.32
  -8  -3   2   19.47    1.12
  -8  -3   2   16.56    1.10
  -8  -3   2   20.41    1.17
  -8   3   2   19.63    1.03
  -8   3   2   17.27    1.21
   8   3  -2   18.54    1.16
   8   3  -2   18.25    1.11
   8   3  -2   18.62    1.06
   7  -3  -2    3.47    0.64
  -7  -3   2    3.75    0.57
  -7  -3   2    3.96    0.57
  -7  -3   2    3.42    0.53
  -7  -3   2    3.24    0.61
  -7  -3   2    4.19    0.61
  -7   3   2    3.07    0.40
   7   3  -2    3.51    0.52
   7   3  -2    4.14    0.61
  -7   3   2    3.54    0.47
   7   3  -2    2.86    0.53
  -7   3   2    3.28    0.64
   7   3  -2    3.10    0.53
   7   3  -2    3.82    0.67
  -6  -3   2    0.41    0.28
  -6  -3   2    0.45    0.31
  -6  -3   2    0.29    0.28
  -6  -3   2    0.19    0.34
  -6  -3   2    0.20    0.29
   6  -3  -2    0.82    0.38
   6   3  -2    0.83    0.40
   6   3  -2    0.13    0.27
   6   3  -2    0.61    0.31
  -6   3   2   -0.01    0.25
  -6   3   2    0.43    0.20
  -6   3   2    0.60    0.36
   6   3  -2    0.40    0.30
  -6   3   2    0.28    0.22
  -5  -3   2    6.92    0.69
  -5  -3   2    7.88    0.60
  -5  -3   2    8.36    0.55
  -5  -3   2    8.40    0.62
  -5  -3   2    7.63    0.61
  -5  -3   2    7.94    0.63
   5  -3  -2    5.89    0.65
  -5   3   2    6.82    0.49
   5   3  -2    7.71    0.61
  -5   3   2    7.63    0.53
   5   3  -2    7.43    0.71
  -5   3   2    7.63    0.46
   5   3  -2    8.00    0.62
   5   3  -2    7.56    0.63
  -5   3   2    8.24    0.69
  -5   3   2    7.97    0.41
   4  -3  -2   -0.27    0.22
  -4  -3   2   -0.31    0.20
  -4  -3   2    0.01    0.23
  -4  -3   2    0.09    0.22
   4  -3  -2   -0.10    0.16
  -4  -3   2    0.60    0.22
  -4  -3   2    0.03    0.18
  -4  -3   2   -0.19    0.19
  -4   3   2   -0.38    0.17
  -4   3   2    0.23    0.10
   4   3  -2    0.13    0.23
  -4   3   2    0.05    0.09
  -4   3   2    0.18    0.18
  -4   3   2    0.40    0.18
   4   3  -2    0.25    0.23
   4   3  -2   -0.02    0.20
  -4   3   2    0.25    0.14
   4   3  -2    0.65    0.30
  -4   3   2   -0.12    0.13
  -4   3   2    0.09    0.12
  -3  -3   2    1.31    0.27
  -3  -3   2    1.21    0.26
   3  -3  -2    1.37    0.26
  -3  -3   2    1.31    0.31
  -3  -3   2    1.33    0.27
   3  -3  -2    1.42    0.19
  -3  -3   2    0.47    0.21
   3  -3  -2    0.83    0.28
  -3  -3   2    0.85    0.28
   3   3  -2    0.88    0.29
   3   3  -2    1.29    0.27
   3   3  -2    1.20    0.29
  -3   3   2    1.38    0.24
   3   3  -2    1.46    0.28
  -3   3   2    1.26    0.24
  -3   3   2    1.14    0.12
  -3   3   2    1.02    0.29
  -2  -3   2   -0.06    0.15
  -2  -3   2   -0.09    0.18
  -2  -3   2   -0.03    0.19
   2  -3  -2   -0.06    0.18
   2  -3  -2   -0.34    0.20
  -2  -3   2    0.14    0.16
  -2  -3   2    0.12    0.18
  -2  -3   2    0.07    0.20
   2   3  -2   -0.07    0.17
  -2   3   2    0.01    0.15
  -2   3   2    0.04    0.18
   2   3  -2    0.29    0.18
   2   3  -2   -0.02    0.17
  -2   3   2    0.12    0.16
   2   3  -2    0.30    0.20
  -1  -3   2   38.97    1.17
  -1  -3   2   39.51    0.96
  -1  -3   2   37.68    1.11
   1  -3  -2   37.55    1.14
  -1  -3   2   37.91    0.96
  -1  -3   2   37.64    1.09
  -1  -3   2   38.52    0.96
   1  -3  -2   36.86    1.16
   1   3  -2   37.71    1.03
   1   3  -2   36.37    1.01
   1   3  -2   37.25    1.03
   1   3  -2   37.02    1.13
  -1   3   2   39.29    1.15
   1   3  -2   39.11    1.06
   1   3  -2   38.02    1.20
   0  -3   2   35.11    0.94
   0  -3   2   34.99    0.93
   0  -3  -2   34.04    1.04
   0  -3  -2   33.97    1.07
   0  -3   2   33.08    1.03
   0   3  -2   33.29    0.99
   0   3  -2   35.55    1.12
   0   3  -2   33.47    0.86
   0   3  -2   31.99    0.86
   0   3   2   34.00    0.82
   0   3   2   33.93    0.81
   0   3  -2   33.76    0.87
   0   3   2   34.17    1.05
   0   3   2   35.18    0.81
   1  -3   2   53.12    1.40
  -1  -3  -2   53.70    1.30
  -1  -3  -2   53.93    1.49
  -1  -3  -2   55.31    1.26
   1  -3   2   54.37    1.52
   1  -3   2   53.87    1.28
  -1  -3  -2   54.15    1.51
  -1  -3  -2   51.85    1.39
  -1  -3  -2   54.84    1.26
  -1   3  -2   54.08    1.18
  -1   3  -2   54.33    1.20
  -1   3  -2   55.84    1.20
  -1   3  -2   52.88    1.50
  -1   3  -2   53.55    1.35
   1   3   2   53.84    1.33
   1   3   2   54.24    1.34
  -1   3  -2   53.45    1.52
   1   3   2   52.93    1.48
   1   3   2   52.69    1.34
   1   3   2   55.09    1.39
  -2  -3  -2    1.68    0.30
   2  -3   2    1.78    0.31
  -2  -3  -2    2.04    0.31
  -2  -3  -2    1.79    0.25
  -2  -3  -2    1.62    0.29
   2  -3   2    1.99    0.30
  -2  -3  -2    1.72    0.24
   2  -3   2    1.47    0.20
   2   3   2    1.84    0.27
   2   3   2    2.43    0.35
  -2   3  -2    1.86    0.16
  -2   3  -2    1.54    0.15
  -2   3  -2    1.45    0.29
  -2   3  -2    1.37    0.28
   2   3   2    2.39    0.31
   2   3   2    1.86    0.32
  -2   3  -2    1.69    0.16
  -2   3  -2    1.77    0.17
   3  -3   2    0.71    0.25
  -3  -3  -2    0.85    0.19
  -3  -3  -2    1.34    0.26
  -3  -3  -2    1.19    0.29
   3  -3   2    1.17    0.22
  -3  -3  -2    1.00    0.29
  -3  -3  -2    0.71    0.22
   3  -3   2    1.01    0.28
  -3  -3  -2    0.98    0.29
  -3   3  -2    1.08    0.17
  -3   3  -2    0.69    0.25
   3   3   2    1.05    0.31
  -3   3  -2    1.00    0.16
   3   3   2    1.14    0.28
  -3   3  -2    0.83    0.26
   3   3   2    1.16    0.28
  -3   3  -2    0.72    0.16
  -3   3  -2    1.23    0.17
  -3   3  -2    0.71    0.16
   3   3   2    0.85    0.25
   4  -3   2    0.82    0.30
  -4  -3  -2    0.45    0.25
  -4  -3  -2    0.46    0.25
  -4  -3  -2    0.32    0.27
  -4  -3  -2    0.59    0.26
  -4  -3  -2    0.73    0.23
  -4  -3  -2    0.61    0.25
  -4   3  -2    0.87    0.19
  -4   3  -2    1.18    0.30
  -4   3  -2    0.05    0.22
   4   3   2    1.15    0.29
  -4   3  -2    0.33    0.16
  -4   3  -2    0.76    0.20
  -4   3  -2    0.35    0.28
   4   3   2    0.35    0.29
   4   3   2    0.92    0.30
   4   3   2    0.85    0.28
  -5  -3  -2   10.03    0.69
  -5  -3  -2   10.26    0.68
  -5  -3  -2    8.65    0.57
   5  -3   2   10.30    0.76
  -5  -3  -2    9.49    0.69
  -5  -3  -2    9.76    0.75
  -5  -3  -2    8.49    0.69
  -5   3  -2   10.18    0.69
   5   3   2    8.36    0.67
  -5   3  -2   10.46    0.77
  -5   3  -2   10.37    0.54
  -5   3  -2    9.66    0.56
   5   3   2    8.34    0.63
   5   3   2    9.45    0.78
  -5   3  -2    8.90    0.65
  -5   3  -2    9.40    0.54
   5   3   2   10.65    0.72
  -6  -3  -2   42.90    1.74
   6  -3   2   47.94    1.81
  -6  -3  -2   45.94    1.60
  -6  -3  -2   43.20    1.60
  -6  -3  -2   41.33    1.59
  -6  -3  -2   46.44    1.70
  -6   3  -2   46.60    1.77
   6   3   2   43.72    1.65
  -6   3  -2   46.04    1.41
   6   3   2   44.96    1.78
  -6   3  -2   46.60    1.76
   6   3   2   45.73    1.66
  -6   3  -2   42.94    1.60
  -6   3  -2   45.94    1.47
   6   3   2   45.02    1.54
  -7  -3  -2    1.09    0.39
   7  -3   2    1.20    0.46
  -7  -3  -2    1.98    0.44
  -7  -3  -2    0.88    0.41
  -7  -3  -2    0.11    0.31
  -7  -3  -2    1.10    0.44
   7   3   2    1.29    0.52
   7   3   2    1.43    0.43
  -7   3  -2    0.64    0.41
  -7   3  -2    1.20    0.35
   7   3   2    0.95    0.35
  -7   3  -2    0.84    0.30
  -7   3  -2    2.02    0.47
   8  -3   2    6.69    0.90
  -8  -3  -2    6.42    0.78
  -8  -3  -2    6.57    0.82
   8   3   2    7.55    0.84
  -8   3  -2    5.85    0.82
  -8   3  -2    7.40    0.81
   9  -3   2   -0.01    0.41
  -9  -3  -2    0.44    0.43
  -9  -3  -2    1.25    0.50
  -9   3  -2    0.73    0.52
   9   3   2    1.01    0.55
   9   3   2    1.31    0.49
  10  -3   2    3.96    0.87
 -10  -3  -2    2.97    0.67
 -10  -3  -2    2.19    0.66
  10   3   2    3.95    0.68
 -10   3  -2    3.59    0.82
  10   3   2    3.71    0.79
 -10  -4   2    2.77    0.68
  10  -4  -2    2.21    0.73
 -10   4   2    3.42    0.81
  10   4  -2    3.36    0.68
   9  -4  -2   10.10    1.17
  -9  -4   2    9.00    0.99
  -9  -4   2    9.41    1.01
  -9   4   2   10.90    1.20
   9   4  -2   10.61    1.05
   8  -4  -2    3.90    0.73
  -8  -4   2    4.32    0.67
  -8  -4   2    3.69    0.63
   8   4  -2    3.54    0.63
   8   4  -2    3.45    0.64
  -8   4   2    4.22    0.74
   7  -4  -2    5.57    0.78
  -7  -4   2    5.73    0.70
  -7  -4   2    4.87    0.72
  -7  -4   2    5.06    0.69
  -7  -4   2    3.92    0.67
   7   4  -2    4.72    0.66
  -7   4   2    5.16    0.72
   7   4  -2    6.68    0.73
  -6  -4   2    2.55    0.47
  -6  -4   2    3.80    0.53
  -6  -4   2    3.56    0.55
   6  -4  -2    2.48    0.54
  -6  -4   2    2.18    0.44
  -6  -4   2    3.62    0.57
  -6  -4   2    2.04    0.49
   6   4  -2    2.76    0.50
   6   4  -2    3.21    0.60
   6   4  -2    3.16    0.52
   6   4  -2    2.38    0.48
  -6   4   2    3.27    0.60
   5  -4  -2   41.91    1.43
  -5  -4   2   43.61    1.47
  -5  -4   2   43.21    1.48
  -5  -4   2   45.46    1.51
  -5  -4   2   44.06    1.59
  -5  -4   2   43.19    1.51
  -5  -4   2   42.19    1.63
   5  -4  -2   44.75    1.70
  -5   4   2   43.91    1.42
   5   4  -2   43.68    1.66
   5   4  -2   44.80    1.57
   5   4  -2   42.84    1.55
   5   4  -2   41.17    1.53
  -5   4   2   45.16    1.66
  -4  -4   2   46.16    1.63
  -4  -4   2   48.08    1.54
  -4  -4   2   49.09    1.51
  -4  -4   2   47.30    1.50
   4  -4  -2   46.89    1.67
  -4  -4   2   48.66    1.62
  -4  -4   2   49.47    1.50
   4  -4  -2   47.52    1.50
   4   4  -2   47.07    1.56
   4   4  -2   48.78    1.64
  -4   4   2   49.30    1.45
   4   4  -2   47.58    1.54
  -4   4   2   47.93    1.63
  -4   4   2   46.91    1.45
   4   4  -2   49.23    1.60
  -3  -4   2  128.37    3.08
  -3  -4   2  128.09    3.21
  -3  -4   2  127.63    3.00
  -3  -4   2  125.63    3.14
   3  -4  -2  131.62    3.28
   3  -4  -2  125.48    3.11
  -3  -4   2  133.23    3.04
  -3  -4   2  132.11    3.24
   3   4  -2  128.10    3.19
  -3   4   2  125.22    3.06
  -3   4   2  128.26    3.18
   3   4  -2  126.53    3.08
  -3   4   2  130.10    3.08
   3   4  -2  130.30    3.13
  -2  -4   2  214.07    4.59
  -2  -4   2  212.51    4.90
  -2  -4   2  221.75    4.63
  -2  -4   2  218.37    4.77
   2  -4  -2  217.81    4.86
   2  -4  -2  212.11    4.92
  -2  -4   2  224.67    4.83
  -2  -4   2  207.89    4.85
   2   4  -2  215.58    4.71
  -2   4   2  212.69    4.81
   2   4  -2  218.09    4.74
  -2   4   2  213.94    4.81
   2   4  -2  208.85    4.93
   2   4  -2  215.85    4.76
   2   4  -2  215.54    4.87
  -1  -4   2   -0.03    0.09
  -1  -4   2    0.09    0.18
  -1  -4   2    0.04    0.18
  -1  -4   2   -0.07    0.09
  -1  -4   2    0.23    0.21
   1  -4  -2    0.15    0.23
   1  -4  -2   -0.19    0.21
   1   4  -2    0.01    0.14
  -1   4   2    0.05    0.19
   1   4  -2    0.18    0.16
  -1   4   2    0.22    0.22
   1   4  -2    0.20    0.23
   1   4  -2   -0.03    0.15
   1   4  -2    0.14    0.22
   0  -4  -2    1.00    0.26
   0  -4   2    1.00    0.22
   0  -4  -2    0.54    0.26
   0  -4   2    1.21    0.31
   0  -4   2    0.86    0.19
   0  -4   2    1.22    0.28
   0  -4  -2    1.11    0.19
   0   4  -2    1.06    0.18
   0   4  -2    0.74    0.24
   0   4   2    1.06    0.15
   0   4  -2    1.16    0.16
   0   4   2    1.31    0.28
   0   4  -2    0.91    0.28
   0   4   2    0.96    0.15
   0   4  -2    1.03    0.17
  -1  -4  -2   11.94    0.56
  -1  -4  -2   11.82    0.67
  -1  -4  -2   11.82    0.47
   1  -4   2   11.61    0.45
   1  -4   2   10.98    0.56
   1  -4   2   10.76    0.65
  -1  -4  -2   11.16    0.64
  -1   4  -2   11.30    0.38
   1   4   2   10.67    0.49
  -1   4  -2   11.02    0.66
   1   4   2   10.41    0.47
  -1   4  -2   11.34    0.38
   1   4   2   10.82    0.63
  -1   4  -2   11.21    0.54
   1   4   2   11.10    0.51
   1   4   2   11.87    0.51
  -2  -4  -2    8.09    0.57
  -2  -4  -2    8.24    0.39
  -2  -4  -2    8.03    0.59
   2  -4   2    8.31    0.53
  -2  -4  -2    8.57    0.43
   2  -4   2    7.91    0.57
  -2  -4  -2    8.45    0.42
  -2  -4  -2    8.93    0.56
   2  -4   2    7.58    0.38
   2   4   2    9.09    0.52
   2   4   2    8.10    0.48
  -2   4  -2    8.30    0.60
   2   4   2    8.02    0.52
   2   4   2    7.12    0.56
  -2   4  -2    8.64    0.32
  -2   4  -2    8.50    0.44
  -2   4  -2    8.21    0.32
  -2   4  -2    7.88    0.57
  -3  -4  -2    4.47    0.41
  -3  -4  -2    4.34    0.40
  -3  -4  -2    3.74    0.47
  -3  -4  -2    3.89    0.47
   3  -4   2    3.86    0.48
  -3  -4  -2    4.26    0.50
  -3  -4  -2    3.13    0.36
   3  -4   2    3.39    0.45
   3   4   2    3.70    0.42
  -3   4  -2    4.02    0.36
   3   4   2    3.83    0.46
  -3   4  -2    3.46    0.26
   3   4   2    3.37    0.45
  -3   4  -2    4.01    0.47
   3   4   2    3.14    0.39
  -3   4  -2    3.99    0.47
  -4  -4  -2   22.53    1.07
  -4  -4  -2   23.29    0.97
  -4  -4  -2   23.30    0.94
  -4  -4  -2   23.99    1.11
  -4  -4  -2   21.80    1.04
   4  -4   2   24.43    1.09
   4  -4   2   23.93    1.05
   4   4   2   21.63    1.07
   4   4   2   24.46    1.04
   4   4   2   23.74    1.03
  -4   4  -2   24.17    1.05
  -4   4  -2   24.22    0.79
   4   4   2   24.71    1.07
  -4   4  -2   24.00    1.03
   5  -4   2    6.64    0.72
  -5  -4  -2    5.88    0.63
  -5  -4  -2    7.54    0.67
  -5  -4  -2    6.19    0.61
  -5  -4  -2    6.56    0.71
  -5  -4  -2    6.08    0.71
   5   4   2    6.99    0.76
  -5   4  -2    6.50    0.65
  -5   4  -2    6.12    0.56
   5   4   2    5.82    0.63
   5   4   2    6.45    0.66
  -5   4  -2    7.17    0.68
  -5   4  -2    5.48    0.68
   5   4   2    6.75    0.65
  -6  -4  -2    7.59    0.72
   6  -4   2    6.66    0.77
  -6  -4  -2    6.30    0.72
  -6  -4  -2    6.71    0.68
  -6  -4  -2    7.28    0.71
  -6  -4  -2    5.58    0.71
  -6   4  -2    6.28    0.77
   6   4   2    6.30    0.80
   6   4   2    7.40    0.73
  -6   4  -2    7.40    0.76
   6   4   2    7.67    0.76
   6   4   2    6.56    0.72
   7  -4   2   17.20    1.18
  -7  -4  -2   17.69    1.04
  -7  -4  -2   18.29    1.15
  -7  -4  -2   17.50    1.05
   7   4   2   17.72    1.08
   7   4   2   17.83    1.04
  -7   4  -2   18.17    1.22
  -7   4  -2   16.93    1.08
  -8  -4  -2   -0.09    0.36
  -8  -4  -2    0.26    0.37
   8  -4   2    0.54    0.42
   8   4   2   -0.28    0.34
  -8   4  -2    0.58    0.50
  -9  -4  -2    6.94    0.89
   9  -4   2    9.07    1.13
  -9  -4  -2    6.72    0.87
  -9   4  -2    7.90    1.04
   9   4   2    7.06    0.91
   9   4   2    6.47    0.95
  10  -4   2    0.11    0.48
 -10  -4  -2   -0.28    0.43
 -10  -4  -2   -0.04    0.41
 -10   4  -2   -0.29    0.48
  10   4   2    0.40    0.47
  10   4   2   -0.01    0.46
  10  -5  -2    2.32    0.77
 -10  -5   2    2.45    0.67
  10   5  -2    2.60    0.69
 -10   5   2    1.22    0.71
   9  -5  -2    6.22    0.99
  -9  -5   2    5.21    0.84
  -9  -5   2    5.37    0.80
  -9   5   2    8.22    1.10
   9   5  -2    5.42    0.83
   9   5  -2    6.12    0.85
  -8  -5   2   35.77    1.70
  -8  -5   2   31.36    1.54
   8  -5  -2   33.98    1.83
   8   5  -2   33.57    1.60
  -8   5   2   33.26    1.76
   8   5  -2   33.03    1.63
  -7  -5   2    0.08    0.37
  -7  -5   2    0.31    0.33
   7  -5  -2    0.63    0.45
   7   5  -2   -0.01    0.32
  -7   5   2    0.12    0.36
   7   5  -2    0.08    0.39
  -6  -5   2    0.08    0.34
  -6  -5   2    0.47    0.32
  -6  -5   2   -0.14    0.34
  -6  -5   2    0.23    0.30
   6  -5  -2   -0.14    0.33
  -6  -5   2   -0.11    0.26
   6   5  -2    0.73    0.39
  -6   5   2   -0.12    0.35
   6   5  -2   -0.09    0.30
   5  -5  -2    5.33    0.60
  -5  -5   2    6.81    0.67
  -5  -5   2    6.57    0.64
   5  -5  -2    6.79    0.79
  -5  -5   2    6.75    0.65
  -5  -5   2    6.62    0.74
  -5  -5   2    8.25    0.83
  -5   5   2    6.76    0.77
   5   5  -2    8.69    0.79
   5   5  -2    8.21    0.79
   5   5  -2    7.67    0.78
   5   5  -2    7.57    0.72
  -5   5   2    7.06    0.64
  -4  -5   2   41.00    1.38
   4  -5  -2   38.32    1.43
  -4  -5   2   40.04    1.49
   4  -5  -2   41.79    1.61
  -4  -5   2   43.13    1.36
  -4  -5   2   39.72    1.55
  -4  -5   2   39.74    1.58
  -4  -5   2   40.65    1.40
  -4   5   2   38.59    1.38
  -4   5   2   43.10    1.42
   4   5  -2   43.07    1.49
   4   5  -2   41.48    1.46
   4   5  -2   40.93    1.55
  -4   5   2   40.60    1.53
   3  -5  -2  103.75    2.85
  -3  -5   2  100.06    2.81
  -3  -5   2  103.78    2.78
  -3  -5   2  101.46    3.02
  -3  -5   2  102.96    2.63
  -3  -5   2  105.91    2.48
   3  -5  -2  100.38    2.72
  -3   5   2  104.04    2.59
  -3   5   2  105.11    2.68
  -3   5   2  101.64    2.69
   3   5  -2  102.83    2.63
   3   5  -2   99.56    2.84
  -3   5   2   98.04    2.73
   3   5  -2  101.42    2.66
   3   5  -2  107.31    2.82
   2  -5  -2    0.77    0.29
   2  -5  -2    0.66    0.29
  -2  -5   2    1.01    0.33
  -2  -5   2    0.71    0.25
   2   5  -2    0.65    0.23
  -2   5   2    0.30    0.23
   2   5  -2    0.81    0.31
   2   5  -2    1.00    0.24
  -2   5   2    0.92    0.25
   2   5  -2    0.96    0.32
  -1  -5   2    0.51    0.24
  -1  -5   2    0.74    0.30
   1  -5  -2    0.93    0.30
   1  -5  -2    0.48    0.28
  -1   5   2    0.35    0.25
  -1   5   2    1.20    0.29
   1   5  -2    0.75    0.21
   1   5  -2    0.54    0.19
   1   5  -2    0.57    0.28
   1   5  -2    0.56    0.29
   0  -5   2    0.85    0.24
   0  -5   2    0.57    0.30
   0  -5   2    0.30    0.23
   0  -5  -2    0.46    0.26
   0  -5  -2    0.50    0.28
   0   5   2    0.40    0.28
   0   5  -2    0.67    0.17
   0   5  -2    0.72    0.30
   0   5   2    0.80    0.16
   0   5   2    0.51    0.26
   0   5  -2    0.43    0.24
   1  -5   2   83.67    2.16
   1  -5   2   85.80    2.36
  -1  -5  -2   80.44    2.31
  -1  -5  -2   83.85    2.31
  -1   5  -2   82.95    1.84
   1   5   2   77.33    1.97
  -1   5  -2   79.97    2.12
  -1   5  -2   80.21    2.33
   1   5   2   77.85    2.26
   1   5   2   86.46    2.03
   2  -5   2   31.41    1.16
  -2  -5  -2   31.09    1.25
   2  -5   2   32.74    1.27
  -2  -5  -2   31.83    1.26
   2   5   2   30.87    1.07
  -2   5  -2   31.37    1.25
   2   5   2   29.14    1.04
  -2   5  -2   32.24    1.04
  -2   5  -2   29.98    1.20
   2   5   2   30.14    1.22
   2   5   2   31.10    1.08
  -3  -5  -2   58.37    1.90
   3  -5   2   59.12    1.88
   3  -5   2   60.05    1.84
  -3  -5  -2   57.94    1.89
  -3  -5  -2   57.73    1.55
   3   5   2   54.96    1.72
   3   5   2   53.91    1.74
  -3   5  -2   57.87    1.84
  -3   5  -2   58.35    1.85
   3   5   2   54.90    1.84
   3   5   2   56.98    1.71
   4  -5   2   19.12    1.04
   4  -5   2   21.41    1.06
  -4  -5  -2   21.02    1.11
  -4  -5  -2   20.28    0.87
  -4  -5  -2   20.67    1.07
   4   5   2   21.71    1.06
  -4   5  -2   20.94    1.04
   4   5   2   21.06    1.00
   4   5   2   22.64    1.04
  -4   5  -2   19.87    1.02
   4   5   2   20.71    1.06
  -5  -5  -2   13.82    0.80
   5  -5   2   11.98    0.91
  -5  -5  -2   13.32    0.94
  -5  -5  -2   11.74    0.86
  -5   5  -2   12.88    0.87
   5   5   2   13.07    0.87
   5   5   2   12.67    0.90
  -5   5  -2   11.73    0.82
   5   5   2   11.80    0.88
   5   5   2   12.42    0.85
  -5   5  -2   11.62    0.93
   6  -5   2   55.00    2.11
  -6  -5  -2   56.78    2.10
  -6  -5  -2   55.69    1.87
  -6  -5  -2   55.85    1.99
   6   5   2   54.02    1.98
  -6   5  -2   54.08    2.11
  -6   5  -2   58.63    1.99
   6   5   2   53.47    1.98
   7  -5   2    5.35    0.80
  -7  -5  -2    5.66    0.81
  -7  -5  -2    5.42    0.68
  -7  -5  -2    6.12    0.75
   7   5   2    7.76    0.88
  -7   5  -2    5.75    0.82
   7   5   2    6.04    0.74
  -7   5  -2    4.60    0.67
  -8  -5  -2   17.91    1.16
  -8  -5  -2   18.17    1.28
   8  -5   2   17.08    1.31
   8   5   2   17.45    1.18
  -8   5  -2   19.37    1.39
   8   5   2   21.43    1.32
   9  -5   2    0.52    0.52
  -9  -5  -2    0.35    0.46
  -9  -5  -2    0.29    0.42
   9   5   2    0.80    0.50
  -9   5  -2    0.01    0.51
  -9  -6   2    7.55    0.94
   9  -6  -2    7.24    1.08
  -9  -6   2    7.40    1.03
  -9   6   2    6.91    1.01
   9   6  -2    9.74    1.11
   9   6  -2    6.86    0.94
  -8  -6   2    0.97    0.54
  -8  -6   2    0.29    0.38
   8  -6  -2    0.28    0.46
   8   6  -2    0.78    0.46
  -8   6   2    0.42    0.48
   8   6  -2    0.29    0.41
   7  -6  -2    4.38    0.79
  -7  -6   2    7.08    0.92
  -7  -6   2    6.99    0.74
  -7   6   2    7.38    0.94
   7   6  -2    5.57    0.75
   7   6  -2    6.26    0.81
  -6  -6   2    1.28    0.50
   6  -6  -2    1.67    0.54
  -6  -6   2    1.61    0.40
  -6  -6   2    1.02    0.42
  -6   6   2    1.58    0.52
   6   6  -2    1.36    0.49
   6   6  -2    1.70    0.49
  -5  -6   2    1.54    0.46
  -5  -6   2    1.88    0.51
   5  -6  -2    1.77    0.45
   5  -6  -2    1.38    0.48
   5   6  -2    1.51    0.44
   5   6  -2    1.42    0.46
   5   6  -2    1.73    0.49
  -5   6   2    1.22    0.46
   4  -6  -2    2.19    0.44
  -4  -6   2    1.18    0.40
   4  -6  -2    1.66    0.49
  -4  -6   2    2.76    0.52
   4   6  -2    1.69    0.39
  -4   6   2    2.05    0.42
  -4   6   2    2.26    0.47
   4   6  -2    2.15    0.43
   4   6  -2    1.41    0.44
   4   6  -2    2.01    0.50
  -4   6   2    2.74    0.50
  -3  -6   2    3.24    0.70
   3  -6  -2    2.09    0.46
  -3  -6   2    2.48    0.49
   3  -6  -2    2.59    0.51
  -3   6   2    3.00    0.46
   3   6  -2    2.38    0.50
  -3   6   2    2.11    0.42
   3   6  -2    2.31    0.50
   3   6  -2    1.91    0.38
  -3   6   2    2.52    0.40
  -3   6   2    2.02    0.43
   3   6  -2    2.77    0.42
  -2  -6   2    9.99    0.67
   2  -6  -2   11.78    0.82
  -2  -6   2   12.94    0.84
   2  -6  -2   11.26    0.79
   2   6  -2   11.24    0.63
   2   6  -2   11.27    0.67
   2   6  -2   10.37    0.84
  -2   6   2   11.54    0.77
   2   6  -2   10.62    0.77
  -2   6   2   10.72    0.67
   1  -6  -2    2.80    0.48
   1  -6  -2    2.98    0.48
  -1  -6   2    3.34    0.52
  -1  -6   2    3.11    0.44
  -1   6   2    3.17    0.50
  -1   6   2    2.23    0.39
   1   6  -2    2.58    0.49
   1   6  -2    3.06    0.48
   1   6  -2    2.86    0.35
   0  -6  -2    2.37    0.46
   0  -6  -2    1.45    0.36
   0  -6   2    1.24    0.40
   0   6   2    1.66    0.42
   0   6   2    1.83    0.40
   0   6  -2    1.87    0.38
   0   6  -2    2.32    0.48
   1  -6   2   16.57    0.97
   1  -6   2   16.31    0.81
  -1  -6  -2   15.42    0.95
  -1   6  -2   15.31    0.94
   1   6   2   16.48    0.92
   1   6   2   17.28    0.72
  -1   6  -2   15.88    0.81
   1   6   2   16.49    0.98
   2  -6   2   14.12    0.80
   2  -6   2   13.98    0.90
  -2  -6  -2   13.77    0.89
  -2  -6  -2   12.97    0.88
  -2   6  -2   14.25    0.89
  -2   6  -2   10.92    0.79
   2   6   2   12.09    0.83
   2   6   2   11.80    0.76
   2   6   2   12.51    0.70
  -2   6  -2   12.44    0.68
   3  -6   2    1.53    0.43
   3  -6   2    0.88    0.35
  -3  -6  -2    1.60    0.43
  -3  -6  -2    1.28    0.41
   3   6   2    1.22    0.33
   3   6   2    1.37    0.42
  -3   6  -2    2.31    0.46
   3   6   2    2.27    0.40
  -3   6  -2    1.07    0.39
   3   6   2    1.27    0.32
   4  -6   2   33.01    1.45
  -4  -6  -2   33.73    1.52
  -4  -6  -2   31.95    1.45
   4  -6   2   32.57    1.43
   4   6   2   33.68    1.47
   4   6   2   35.17    1.37
  -4   6  -2   33.31    1.42
   4   6   2   32.23    1.35
   4   6   2   32.83    1.37
  -4   6  -2   35.34    1.47
   5  -6   2    0.94    0.41
   5  -6   2    1.08    0.43
  -5  -6  -2    1.03    0.42
  -5  -6  -2    1.41    0.48
   5   6   2    1.26    0.42
  -5   6  -2    1.08    0.46
  -5   6  -2    0.62    0.38
   5   6   2    0.86    0.41
   6  -6   2    0.69    0.44
  -6  -6  -2    0.15    0.35
  -6  -6  -2   -0.05    0.38
  -6   6  -2    0.38    0.38
   6   6   2    0.70    0.40
   6   6   2    0.69    0.43
  -6   6  -2    0.08    0.40
  -7  -6  -2   13.79    1.16
  -7  -6  -2   17.47    1.19
   7  -6   2   15.53    1.22
  -7  -6  -2   15.49    1.24
   7   6   2   14.91    1.12
  -7   6  -2   16.77    1.28
   7   6   2   19.04    1.23
   8  -6   2    0.05    0.49
  -8  -6  -2    0.05    0.37
  -8  -6  -2    0.71    0.48
  -8   6  -2    0.06    0.46
   8   6   2   -0.13    0.43
   8   6   2   -0.12    0.41
  -9  -6  -2    8.00    0.98
  -9  -6  -2    9.20    1.15
   9  -6   2    9.18    1.21
  -9   6  -2    7.43    1.09
   9   6   2    7.82    1.01
  -8  -7   2   -0.25    0.41
   8  -7  -2    0.14    0.49
   8   7  -2   -0.27    0.43
   8   7  -2    0.50    0.47
  -8   7   2   -0.25    0.46
   7  -7  -2   -0.55    0.36
  -7  -7   2   -0.27    0.40
   7   7  -2   -0.49    0.41
   7   7  -2    0.28    0.40
  -7   7   2   -0.25    0.42
  -6  -7   2    3.81    0.67
   6  -7  -2    4.12    0.77
  -6  -7   2    4.85    0.81
   6   7  -2    5.95    0.78
  -6   7   2    3.65    0.72
   6   7  -2    3.74    0.68
   5  -7  -2   11.72    1.01
   5  -7  -2   12.65    0.97
  -5  -7   2   14.29    1.02
   5   7  -2   13.44    1.02
  -5   7   2   13.40    1.04
   5   7  -2   12.71    0.94
  -4  -7   2    2.42    0.54
   4  -7  -2    2.15    0.56
   4  -7  -2    2.24    0.50
  -4   7   2    2.28    0.50
   4   7  -2    1.71    0.50
  -4   7   2    2.19    0.49
   4   7  -2    1.34    0.40
  -3  -7   2   -0.13    0.34
   3  -7  -2   -0.09    0.34
   3  -7  -2   -0.31    0.29
   3   7  -2   -0.43    0.27
  -3   7   2    0.06    0.29
  -3   7   2    0.18    0.28
  -3   7   2   -0.11    0.25
  -3   7   2    0.18    0.38
   3   7  -2    0.31    0.28
   2  -7  -2    6.40    0.72
   2  -7  -2    6.28    0.76
  -2  -7   2    7.22    0.78
  -2   7   2    6.87    0.69
  -2   7   2    7.20    0.76
   2   7  -2    5.93    0.76
   2   7  -2    8.02    0.81
   2   7  -2    7.54    0.60
  -1  -7   2    0.26    0.35
  -1  -7   2    0.55    0.30
   1  -7  -2    0.54    0.33
   1  -7  -2    0.61    0.36
   1   7  -2    1.03    0.36
   1   7  -2    0.12    0.36
  -1   7   2    0.39    0.29
  -1   7   2    0.62    0.36
   0  -7  -2   -0.27    0.25
   0  -7   2   -0.02    0.32
   0  -7  -2    0.46    0.34
   0   7   2    0.01    0.31
   0   7   2    0.38    0.32
   0   7  -2   -0.05    0.26
   0   7  -2    0.14    0.31
  -1  -7  -2    0.77    0.38
   1  -7   2    1.60    0.48
   1   7   2    1.71    0.48
  -1   7  -2    1.87    0.38
   1   7   2    0.96    0.41
  -1   7  -2    1.06    0.41
  -2  -7  -2    0.22    0.35
   2  -7   2    0.22    0.33
  -2   7  -2    0.13    0.31
   2   7   2    0.45    0.39
  -2   7  -2    0.38    0.37
   2   7   2    0.26    0.34
   2   7   2    0.48    0.31
  -3  -7  -2    0.63    0.39
   3  -7   2    0.24    0.35
  -3  -7  -2    0.26    0.38
  -3   7  -2    0.04    0.34
   3   7   2    0.43    0.33
   3   7   2    0.22    0.26
  -3   7  -2    0.36    0.33
  -4  -7  -2    0.31    0.37
   4  -7   2   -0.23    0.34
  -4  -7  -2    0.62    0.41
   4  -7   2    0.28    0.34
   4   7   2   -0.10    0.32
  -4   7  -2    0.12    0.33
   4   7   2    0.22    0.31
  -4   7  -2    0.25    0.37
  -5  -7  -2    0.77    0.45
  -5  -7  -2    0.44    0.42
   5  -7   2    0.43    0.37
   5  -7   2    0.28    0.40
  -5   7  -2    0.82    0.49
  -5   7  -2    0.46    0.38
   5   7   2    0.04    0.39
   5   7   2    0.02    0.35
   6  -7   2    0.07    0.36
  -6  -7  -2   -0.55    0.31
  -6  -7  -2   -0.65    0.35
  -6   7  -2    0.04    0.40
   6   7   2   -0.35    0.33
  -6   7  -2    0.15    0.42
   6   7   2    0.34    0.41
   7  -7   2    0.46    0.50
  -7  -7  -2   -0.03    0.41
  -7  -7  -2    1.44    0.58
   7   7   2    1.05    0.49
  -7   7  -2    0.51    0.50
   7   7   2    1.37    0.52
   8  -7   2    2.12    0.68
  -8  -7  -2    2.18    0.66
  -8   7  -2    1.75    0.68
   8   7   2    1.47    0.55
   8   7   2    2.19    0.64
   7  -8  -2   18.71    1.48
   7   8  -2   16.43    1.26
   7   8  -2   14.65    1.38
  -7   8   2   16.90    1.32
   6  -8  -2   -0.31    0.45
  -6  -8   2    0.03    0.41
   6   8  -2    0.14    0.44
   6   8  -2    0.57    0.42
  -6   8   2    0.27    0.45
   5  -8  -2    3.48    0.72
   5  -8  -2    2.82    0.63
  -5  -8   2    2.46    0.64
  -5   8   2    3.34    0.66
   5   8  -2    3.51    0.69
   5   8  -2    2.14    0.54
  -4  -8   2    7.12    0.87
   4  -8  -2    5.37    0.73
   4  -8  -2    7.34    0.94
   4   8  -2    5.37    0.81
  -4   8   2    4.56    0.69
   3  -8  -2   13.60    1.04
  -3  -8   2   13.76    1.07
   3  -8  -2   12.71    0.98
   3   8  -2   13.95    1.05
  -3   8   2   11.88    0.92
   2  -8  -2    0.13    0.34
  -2  -8   2    0.03    0.38
   2  -8  -2   -0.61    0.27
   2   8  -2    0.09    0.36
  -2   8   2    0.10    0.28
  -2   8   2    0.53    0.37
  -1  -8   2    1.68    0.48
   1  -8  -2    1.57    0.51
  -1   8   2    1.46    0.42
   1   8  -2    0.74    0.39
   0  -8   2    6.50    0.85
   0  -8  -2    5.07    0.73
   0   8   2    6.64    0.77
   0   8  -2    7.56    0.78
  -1  -8  -2    0.61    0.39
   1  -8   2    0.48    0.40
  -1   8  -2    0.38    0.32
  -1   8  -2    0.15    0.37
   1   8   2    0.40    0.36
   2  -8   2    6.76    0.82
  -2  -8  -2    5.72    0.83
   2   8   2    5.80    0.75
  -2   8  -2    5.06    0.72
  -3  -8  -2    2.52    0.59
   3  -8   2    1.39    0.49
   3   8   2    1.02    0.48
  -3   8  -2    1.48    0.50
  -4  -8  -2    0.31    0.43
   4  -8   2    1.08    0.49
  -4   8  -2    1.22    0.46
  -4   8  -2    2.64    0.61
   4   8   2    1.02    0.48
  -5  -8  -2   -0.34    0.41
   5  -8   2    0.12    0.38
  -5  -8  -2   -0.18    0.39
   5   8   2    0.16    0.41
   5   8   2    0.34    0.38
  -5   8  -2    0.18    0.37
  -5   8  -2    0.29    0.41
  -6  -8  -2    2.11    0.62
  -6  -8  -2    3.31    0.72
   6   8   2    2.86    0.71
  -6   8  -2    2.28    0.65
   6   8   2    3.05    0.63
  -7  -8  -2   14.97    1.69
  -7  -8  -2   17.23    1.37
  -7   8  -2   13.27    1.38
   7   8   2   14.63    1.35
   7   8   2   17.12    1.28
   6  -9  -2    0.11    0.80
   6   9  -2    0.50    0.50
   5  -9  -2   -0.33    0.42
  -5  -9   2    0.03    0.45
   5   9  -2    0.43    0.47
  -4  -9   2    6.75    0.92
   4  -9  -2    6.19    0.84
   4   9  -2    7.54    0.96
  -3  -9   2   15.26    1.21
   3  -9  -2   11.85    1.17
  -3   9   2   14.65    1.08
   3   9  -2   14.48    1.15
  -2  -9   2    1.09    0.49
   2  -9  -2    1.16    0.52
   2   9  -2    1.32    0.52
  -2   9   2    1.73    0.51
  -1  -9   2    2.57    0.63
   1  -9  -2    2.59    0.66
  -1   9   2    3.18    0.59
   1   9  -2    3.09    0.63
   0  -9   2    0.91    0.50
   0  -9  -2    0.86    0.49
   0   9  -2    1.55    0.48
   0   9   2    0.64    0.43
  -1  -9  -2   16.07    1.22
   1  -9   2   18.09    1.28
   1   9   2   16.07    1.13
  -1   9  -2   15.41    1.19
   2  -9   2   15.51    1.20
  -2  -9  -2   18.30    1.33
   2   9   2   17.80    1.26
  -2   9  -2   16.46    1.23
  -3  -9  -2    1.79    0.61
   3  -9   2    1.68    0.57
  -3   9  -2    2.04    0.56
   3   9   2    1.17    0.52
  -4  -9  -2    2.03    0.64
   4  -9   2    1.29    0.54
  -4   9  -2    0.90    0.50
  -4   9  -2    0.60    0.45
   4   9   2    1.02    0.48
   5  -9   2    1.23    0.55
  -5  -9  -2    1.99    0.65
   5   9   2    1.69    0.59
  -5   9  -2    2.22    0.65
  -5   9  -2    1.97    0.59
  -6  -9  -2   15.65    1.30
   6   9   2   12.07    1.28
  -6   9  -2   14.57    1.43
  -4 -10   2    6.99    1.04
   4 -10  -2    6.14    0.98
   4  10  -2    7.00    0.99
   3 -10  -2    7.57    1.02
  -3 -10   2    9.87    1.14
   3  10  -2    8.79    1.09
   2 -10  -2    2.69    0.68
  -2 -10   2    2.36    0.66
  -2  10   2    2.66    0.66
   2  10  -2    3.01    0.67
  -1 -10   2    1.71    0.62
   1 -10  -2    1.56    0.66
   1  10  -2    1.92    0.59
  -1  10   2    2.44    0.62
   0 -10   2    0.05    0.43
   0 -10  -2    0.25    0.46
   0  10   2    0.26    0.40
   1 -10   2    0.76    0.53
  -1 -10  -2    1.56    0.61
   1  10   2    0.53    0.48
  -1  10  -2    0.65    0.49
  -2 -10  -2    9.78    1.16
   2 -10   2    8.59    1.11
  -2  10  -2    9.98    1.13
   2  10   2    8.27    1.06
   3 -10   2   -0.39    0.44
  -3 -10  -2    0.25    0.47
   3  10   2   -0.07    0.44
  -3  10  -2    0.23    0.44
  -4 -10  -2    0.45    0.51
   4 -10   2    0.02    0.49
   4  10   2    0.09    0.47
  -4  10  -2    0.54    0.48
 -11   0   3   -0.62    0.45
  11   0  -3   -0.13    0.50
 -11   0   3    0.23    0.45
 -10   0   3    0.22    0.44
  10   0  -3    0.19    0.45
 -10   0   3    0.11    0.42
  -9   0   3    0.58    0.41
  -9   0   3    0.45    0.46
   9   0  -3   -0.14    0.40
   8   0  -3    0.12    0.38
  -8   0   3    0.38    0.33
   8   0  -3   -0.20    0.24
  -8   0   3   -0.24    0.34
   7   0  -3   -0.18    0.21
  -7   0   3   -0.49    0.28
  -7   0   3   -0.07    0.27
   7   0  -3   -1.07    0.28
  -7   0   3   -0.38    0.22
   7   0  -3   -0.05    0.30
   7   0  -3   -0.21    0.25
  -7   0   3   -0.24    0.22
  -7   0   3   -0.31    0.27
   7   0  -3   -0.15    0.26
  -6   0   3   -0.13    0.23
   6   0  -3   -0.30    0.23
   6   0  -3    0.02    0.20
  -6   0   3   -0.37    0.17
  -6   0   3   -0.05    0.23
   6   0  -3   -0.20    0.16
   6   0  -3   -0.11    0.19
  -6   0   3    0.07    0.20
  -6   0   3    0.21    0.30
   6   0  -3    0.22    0.28
   5   0  -3   -0.38    0.20
   5   0  -3   -0.01    0.17
  -5   0   3   -0.01    0.19
  -5   0   3   -0.07    0.20
  -5   0   3   -0.07    0.16
   5   0  -3   -0.08    0.17
  -5   0   3    0.14    0.21
  -5   0   3   -0.05    0.13
   5   0  -3   -0.01    0.17
   5   0  -3   -0.22    0.14
  -5   0   3    0.07    0.22
   5   0  -3    0.16    0.22
  -4   0   3   -0.17    0.15
   4   0  -3    0.35    0.20
  -4   0   3    0.16    0.21
   4   0  -3    0.10    0.15
  -4   0   3   -0.07    0.11
   4   0  -3   -0.21    0.20
  -4   0   3   -0.06    0.18
   4   0  -3    0.03    0.17
  -4   0   3   -0.01    0.19
  -4   0   3    0.26    0.19
   4   0  -3   -0.22    0.14
   4   0  -3   -0.11    0.21
  -3   0   3    0.08    0.20
  -3   0   3   -0.26    0.16
  -3   0   3    0.01    0.21
  -3   0   3    0.00    0.16
   3   0  -3    0.08    0.16
   3   0  -3    0.24    0.11
   3   0  -3   -0.20    0.21
  -3   0   3    0.30    0.18
   3   0  -3   -0.07    0.15
  -3   0   3   -0.06    0.19
   3   0  -3   -0.14    0.18
   3   0  -3    0.31    0.21
   2   0  -3    0.10    0.08
  -2   0   3    0.20    0.18
   2   0  -3    0.23    0.15
   2   0  -3   -0.04    0.18
  -2   0   3    0.04    0.16
   2   0  -3   -0.12    0.18
   2   0  -3    0.00    0.15
  -2   0   3    0.29    0.19
  -2   0   3    0.10    0.15
  -2   0   3   -0.01    0.18
   2   0  -3   -0.07    0.15
  -2   0   3    0.13    0.17
   2   0  -3    0.01    0.17
   1   0  -3   -0.09    0.09
  -1   0   3   -0.15    0.15
   1   0  -3    0.01    0.12
  -1   0   3   -0.01    0.09
  -1   0   3   -0.06    0.12
   1   0  -3   -0.02    0.11
  -1   0   3   -0.20    0.13
   0   0   3   -0.31    0.12
   0   0   3   -0.24    0.13
   0   0   3   -0.42    0.14
   0   0  -3   -0.24    0.15
   0   0   3   -0.37    0.14
   0   0  -3   -0.38    0.11
   0   0  -3    0.20    0.16
   1   0   3   -0.40    0.15
  -1   0  -3   -0.51    0.18
  -1   0  -3   -0.50    0.15
   1   0   3   -0.39    0.16
  -1   0  -3   -0.49    0.19
  -1   0  -3   -0.36    0.15
   1   0   3   -0.29    0.19
  -1   0  -3   -0.29    0.18
  -1   0  -3   -0.43    0.15
  -2   0  -3   -0.21    0.16
   2   0   3   -0.03    0.21
   2   0   3    0.08    0.17
  -2   0  -3    0.16    0.31
  -2   0  -3    0.26    0.17
  -2   0  -3    0.07    0.20
   2   0   3   -0.05    0.22
   2   0   3   -0.24    0.16
  -2   0  -3   -0.31    0.19
  -2   0  -3    0.06    0.18
  -3   0  -3   -0.17    0.20
  -3   0  -3   -0.11    0.21
  -3   0  -3   -0.34    0.16
  -3   0  -3    0.04    0.17
   3   0   3   -0.03    0.17
   3   0   3    0.13    0.18
   3   0   3    0.04    0.22
  -3   0  -3    0.17    0.19
  -4   0  -3   -0.04    0.18
   4   0   3   -0.04    0.18
  -4   0  -3    0.08    0.21
   4   0   3   -0.04    0.17
  -4   0  -3    0.02    0.21
   4   0   3   -0.18    0.21
  -4   0  -3   -0.03    0.17
   4   0   3    0.05    0.13
  -4   0  -3    0.06    0.21
  -4   0  -3    0.23    0.23
  -5   0  -3   -0.19    0.21
  -5   0  -3   -0.01    0.21
  -5   0  -3   -0.28    0.19
  -5   0  -3    0.15    0.25
   5   0   3   -0.14    0.23
  -5   0  -3    0.22    0.21
  -5   0  -3    0.04    0.20
   5   0   3   -0.05    0.17
   5   0   3   -0.11    0.17
  -6   0  -3   -0.11    0.26
   6   0   3    0.07    0.23
  -6   0  -3   -0.05    0.26
   6   0   3   -0.34    0.26
  -6   0  -3    0.04    0.26
  -6   0  -3    0.11    0.23
   6   0   3   -0.02    0.26
  -6   0  -3    0.02    0.25
   6   0   3   -0.14    0.21
  -6   0  -3    0.43    0.26
  -7   0  -3    0.16    0.34
  -7   0  -3    0.09    0.30
   7   0   3   -0.06    0.27
  -7   0  -3    0.32    0.33
   7   0   3    0.04    0.34
  -7   0  -3   -0.14    0.26
   7   0   3   -0.12    0.24
  -7   0  -3   -0.12    0.28
   7   0   3    0.04    0.35
  -7   0  -3    0.22    0.30
  -8   0  -3    0.30    0.37
   8   0   3    0.23    0.29
   8   0   3    0.55    0.45
  -8   0  -3    0.15    0.31
  -8   0  -3   -0.04    0.31
   9   0   3    0.11    0.40
  -9   0  -3   -0.22    0.36
  -9   0  -3    0.52    0.41
  -9   0  -3    0.59    0.41
 -10   0  -3    0.12    0.55
  10   0   3   -0.27    0.43
 -10   0  -3    0.01    0.43
 -10   0  -3   -0.34    0.38
 -11  -1   3    0.25    0.47
  11  -1  -3    0.14    0.46
 -11  -1   3   -0.26    0.51
 -11   1   3   -0.05    0.39
 -11   1   3    0.10    0.51
  11   1  -3    0.11    0.43
  10  -1  -3    2.84    0.72
 -10  -1   3    1.27    0.60
 -10  -1   3    0.93    0.53
 -10   1   3    1.07    0.57
  10   1  -3    1.32    0.58
 -10   1   3    0.83    0.48
   9  -1  -3    8.93    1.02
  -9  -1   3    8.88    0.99
  -9  -1   3    9.05    0.90
   9   1  -3   10.92    1.08
   9   1  -3    7.98    0.79
  -9   1   3    9.67    0.92
  -9   1   3    9.34    0.99
   8  -1  -3   41.44    1.82
  -8  -1   3   43.35    1.76
  -8  -1   3   41.42    1.65
  -8   1   3   39.10    1.74
   8   1  -3   40.08    1.55
  -8   1   3   42.71    1.61
   8   1  -3   44.44    1.81
  -7  -1   3   18.26    1.05
  -7  -1   3   16.64    1.02
   7  -1  -3   17.86    1.10
  -7  -1   3   18.75    0.93
  -7  -1   3   19.82    1.03
  -7  -1   3   19.51    1.03
  -7   1   3   17.48    1.08
  -7   1   3   18.23    0.95
   7   1  -3   17.14    1.09
  -7   1   3   18.44    0.96
   7   1  -3   19.98    1.07
   7   1  -3   18.29    0.91
  -7   1   3   18.79    0.97
   7   1  -3   17.21    0.92
   7   1  -3   17.62    0.94
  -6  -1   3   11.60    0.80
  -6  -1   3   12.02    0.75
  -6  -1   3   11.23    0.67
   6  -1  -3   11.17    0.57
  -6  -1   3   10.40    0.75
  -6  -1   3   11.94    0.75
   6  -1  -3   11.69    0.61
   6  -1  -3   11.76    0.83
   6   1  -3   10.45    0.79
   6   1  -3   12.76    0.69
  -6   1   3   10.36    0.66
  -6   1   3   12.65    0.73
   6   1  -3   11.75    0.75
  -6   1   3   11.29    0.68
  -6   1   3   11.49    0.63
   6   1  -3   10.73    0.70
  -6   1   3   12.59    0.84
   6   1  -3   12.38    0.71
  -5  -1   3    0.73    0.28
   5  -1  -3    0.58    0.18
  -5  -1   3    0.63    0.18
  -5  -1   3    0.65    0.26
   5  -1  -3    0.77    0.21
  -5  -1   3    0.70    0.29
   5  -1  -3    0.42    0.17
   5  -1  -3    0.86    0.28
   5  -1  -3    0.60    0.29
  -5  -1   3    0.52    0.25
  -5  -1   3    0.64    0.23
  -5   1   3    0.21    0.20
  -5   1   3    0.62    0.24
  -5   1   3    0.67    0.15
   5   1  -3    1.09    0.28
   5   1  -3    0.22    0.28
  -5   1   3    0.63    0.23
  -5   1   3    1.02    0.33
   5   1  -3    0.72    0.27
   5   1  -3    0.68    0.26
  -5   1   3    0.66    0.25
  -5   1   3    1.03    0.23
   5   1  -3    0.90    0.27
   4  -1  -3    0.57    0.26
   4  -1  -3    0.45    0.16
  -4  -1   3    0.77    0.24
   4  -1  -3    0.61    0.17
  -4  -1   3    0.39    0.23
   4  -1  -3    0.17    0.16
  -4  -1   3    0.65    0.26
  -4  -1   3    0.41    0.25
  -4  -1   3    0.36    0.15
  -4  -1   3    0.62    0.20
   4  -1  -3    0.44    0.13
   4  -1  -3    0.56    0.24
   4   1  -3    0.45    0.27
  -4   1   3    0.41    0.19
  -4   1   3    0.63    0.14
   4   1  -3    0.29    0.21
   4   1  -3    0.92    0.24
  -4   1   3    0.21    0.18
  -4   1   3    0.35    0.26
   4   1  -3    0.49    0.17
  -4   1   3    0.52    0.21
  -4   1   3    0.20    0.19
   4   1  -3    0.23    0.20
  -4   1   3    0.27    0.18
   4   1  -3    0.33    0.21
  -3  -1   3    0.32    0.21
   3  -1  -3    0.46    0.21
   3  -1  -3    0.41    0.14
  -3  -1   3    0.04    0.21
   3  -1  -3    0.18    0.10
   3  -1  -3    0.05    0.21
  -3  -1   3    0.11    0.17
   3  -1  -3    0.09    0.12
   3  -1  -3    0.40    0.18
  -3  -1   3    0.32    0.21
   3  -1  -3    0.33    0.13
  -3  -1   3    0.76    0.25
  -3   1   3    0.24    0.10
   3   1  -3    0.28    0.14
  -3   1   3    0.19    0.15
   3   1  -3    0.28    0.19
  -3   1   3    0.05    0.14
   3   1  -3    0.02    0.22
  -3   1   3    0.11    0.21
   3   1  -3    0.68    0.22
  -3   1   3    0.26    0.18
   3   1  -3    0.19    0.19
  -3   1   3    0.06    0.17
   3   1  -3    0.10    0.19
  -3   1   3    0.32    0.16
  -2  -1   3    0.04    0.21
  -2  -1   3    0.10    0.19
  -2  -1   3    0.17    0.18
   2  -1  -3    0.23    0.10
   2  -1  -3    0.30    0.16
  -2  -1   3    0.26    0.20
   2  -1  -3    0.16    0.11
  -2  -1   3   -0.06    0.18
   2  -1  -3   -0.24    0.20
  -2  -1   3    0.02    0.18
   2  -1  -3    0.25    0.17
   2  -1  -3   -0.05    0.16
  -2   1   3    0.46    0.20
   2   1  -3    0.01    0.18
   2   1  -3    0.33    0.22
   2   1  -3   -0.15    0.14
   2   1  -3    0.20    0.18
  -2   1   3    0.24    0.16
   2   1  -3   -0.35    0.16
  -2   1   3    0.06    0.12
  -2   1   3    0.15    0.13
  -2   1   3   -0.05    0.15
   2   1  -3    0.54    0.23
  -2   1   3    0.04    0.09
  -1  -1   3  110.67    2.47
  -1  -1   3  111.08    2.52
   1  -1  -3  113.58    2.55
   1  -1  -3  116.29    2.35
   1  -1  -3  115.44    2.35
  -1  -1   3  113.83    2.54
   1  -1  -3  113.89    2.44
  -1  -1   3  115.00    2.49
  -1  -1   3  116.12    2.48
  -1   1   3  112.49    2.40
  -1   1   3  113.69    2.39
   1   1  -3  116.40    2.49
  -1   1   3  113.29    2.42
   1   1  -3  115.87    2.50
   1   1  -3  118.82    2.54
   1   1  -3  113.23    2.48
   1   1  -3  113.27    2.49
  -1   1   3  114.99    2.39
   0  -1   3    0.47    0.17
   0  -1   3    0.46    0.15
   0  -1  -3    0.61    0.13
   0  -1  -3    0.35    0.12
   0  -1  -3    0.37    0.16
   0  -1   3    0.66    0.14
   0  -1   3    0.56    0.18
   0  -1  -3    0.39    0.15
   0   1  -3    0.47    0.14
   0   1   3    0.49    0.16
   0   1  -3    0.61    0.18
   0   1   3    0.68    0.17
   0   1   3    0.59    0.13
   0   1  -3    0.53    0.16
   0   1  -3    0.53    0.15
   0   1   3    0.66    0.15
  -1  -1  -3   71.05    1.71
   1  -1   3   71.51    1.58
  -1  -1  -3   69.06    1.65
  -1  -1  -3   72.88    1.64
  -1  -1  -3   70.15    1.70
   1  -1   3   70.74    1.66
  -1  -1  -3   68.93    1.61
  -1  -1  -3   69.95    1.63
   1  -1   3   71.36    1.58
   1   1   3   70.55    1.64
  -1   1  -3   70.99    1.60
   1   1   3   68.70    1.62
  -1   1  -3   69.85    1.60
   1   1   3   70.44    1.69
  -1   1  -3   71.08    1.69
  -1   1  -3   70.31    1.64
   1   1   3   69.70    1.63
  -2  -1  -3    0.19    0.20
   2  -1   3    0.30    0.20
  -2  -1  -3    0.72    0.23
   2  -1   3    0.37    0.16
   2  -1   3    0.15    0.15
   2  -1   3    0.36    0.15
  -2  -1  -3    0.24    0.19
  -2  -1  -3    0.58    0.20
  -2   1  -3    0.32    0.19
   2   1   3    0.15    0.19
  -2   1  -3    0.27    0.16
  -2   1  -3    0.22    0.17
  -2   1  -3    0.71    0.23
   2   1   3    0.25    0.19
   2   1   3    0.38    0.17
  -2   1  -3    0.41    0.16
  -2   1  -3    0.44    0.23
   2   1   3    0.19    0.23
  -3  -1  -3   12.42    0.52
   3  -1   3   12.02    0.61
  -3  -1  -3   12.13    0.59
  -3  -1  -3   12.16    0.63
  -3  -1  -3   12.73    0.59
  -3  -1  -3   11.46    0.62
   3  -1   3   10.99    0.49
   3  -1   3   12.53    0.65
   3  -1   3   12.15    0.51
  -3   1  -3   11.74    0.63
  -3   1  -3   12.33    0.56
   3   1   3   10.68    0.64
  -3   1  -3   11.38    0.61
   3   1   3   11.20    0.50
  -3   1  -3   11.55    0.59
  -3   1  -3   11.52    0.63
   3   1   3   11.44    0.57
  -4  -1  -3   35.25    1.19
  -4  -1  -3   35.32    1.18
  -4  -1  -3   37.18    1.22
   4  -1   3   36.36    1.24
  -4  -1  -3   34.83    1.26
   4  -1   3   35.85    1.07
  -4  -1  -3   36.50    1.24
   4  -1   3   37.53    1.10
   4  -1   3   36.93    1.29
  -4  -1  -3   35.49    1.12
  -4   1  -3   35.95    1.15
  -4   1  -3   38.37    1.24
  -4   1  -3   35.66    1.23
   4   1   3   34.01    1.18
  -4   1  -3   34.75    1.12
  -4   1  -3   37.20    1.20
  -4   1  -3   36.61    1.21
  -4   1  -3   36.50    1.20
   4   1   3   36.08    1.18
   4   1   3   35.76    1.30
   4   1   3   35.27    1.04
  -5  -1  -3    0.31    0.24
  -5  -1  -3    0.37    0.28
   5  -1   3    0.31    0.19
  -5  -1  -3    0.28    0.25
   5  -1   3    0.58    0.28
  -5  -1  -3    0.28    0.23
  -5  -1  -3    0.28    0.23
   5  -1   3    0.02    0.26
  -5  -1  -3    0.66    0.27
   5  -1   3    0.44    0.19
  -5   1  -3    0.40    0.23
   5   1   3    0.31    0.28
  -5   1  -3    0.71    0.28
  -5   1  -3    0.27    0.28
  -5   1  -3    0.36    0.24
   5   1   3    0.65    0.26
   5   1   3    0.27    0.18
  -5   1  -3    0.70    0.30
   5   1   3    0.85    0.28
  -5   1  -3    0.41    0.22
   6  -1   3   26.76    1.02
  -6  -1  -3   27.31    1.15
   6  -1   3   23.21    1.48
   6  -1   3   29.03    1.33
  -6  -1  -3   28.05    1.27
  -6  -1  -3   29.56    1.23
  -6  -1  -3   27.60    1.18
  -6  -1  -3   27.33    1.16
  -6  -1  -3   29.74    1.18
  -6   1  -3   27.48    1.19
  -6   1  -3   28.92    1.20
  -6   1  -3   28.18    1.16
  -6   1  -3   27.89    1.13
   6   1   3   27.85    1.17
  -6   1  -3   27.52    1.22
   6   1   3   29.67    1.32
   6   1   3   28.21    1.16
  -6   1  -3   27.03    1.11
  -7  -1  -3    4.02    0.64
  -7  -1  -3    5.07    0.67
  -7  -1  -3    3.66    0.57
  -7  -1  -3    4.58    0.59
   7  -1   3    4.74    0.49
  -7  -1  -3    3.35    0.51
   7  -1   3    2.89    0.59
  -7  -1  -3    4.82    0.62
   7   1   3    4.46    0.68
   7   1   3    5.02    0.70
   7   1   3    3.82    0.54
  -7   1  -3    3.05    0.50
  -7   1  -3    4.19    0.58
  -7   1  -3    4.76    0.59
  -7   1  -3    3.84    0.61
   7   1   3    4.00    0.54
  -7   1  -3    5.51    0.69
  -8  -1  -3   16.72    1.05
  -8  -1  -3   18.62    1.09
  -8  -1  -3   17.69    1.12
   8  -1   3   17.88    1.22
   8   1   3   15.41    1.33
   8   1   3   17.40    1.02
  -8   1  -3   16.01    1.07
  -8   1  -3   18.67    1.16
  -8   1  -3   19.06    1.07
   8   1   3   16.81    1.18
  -9  -1  -3    6.60    0.87
  -9  -1  -3    5.57    0.76
   9  -1   3    5.02    0.86
  -9   1  -3    5.68    0.83
  -9   1  -3    6.66    0.82
   9   1   3    6.81    0.76
  -9   1  -3    6.57    0.82
   9   1   3    5.21    0.83
  10  -1   3   18.20    1.42
 -10  -1  -3   19.11    1.31
 -10  -1  -3   19.28    1.31
  10   1   3   18.12    1.40
 -10   1  -3   19.47    1.28
 -10   1  -3   18.90    1.36
 -11  -2   3   -0.45    0.42
  11  -2  -3    0.06    0.47
 -11   2   3   -0.14    0.53
  11   2  -3    0.14    0.49
 -10  -2   3    0.55    0.47
  10  -2  -3   -0.07    0.46
 -10  -2   3    0.24    0.47
 -10   2   3    0.27    0.54
  10   2  -3   -0.62    0.35
  10   2  -3    0.47    0.47
   9  -2  -3   11.69    1.16
  -9  -2   3   10.89    1.06
  -9  -2   3   10.44    1.04
   9   2  -3   11.45    0.92
  -9   2   3   12.26    0.95
  -9   2   3   11.34    1.16
   9   2  -3   10.86    1.13
  -8  -2   3   21.18    1.17
  -8  -2   3   21.44    1.12
  -8  -2   3   21.39    1.20
   8  -2  -3   21.45    1.32
   8   2  -3   21.01    1.20
   8   2  -3   22.11    1.16
  -8   2   3   21.28    1.09
   8   2  -3   20.74    1.15
   8   2  -3   21.38    1.10
  -8   2   3   21.42    1.30
  -8   2   3   20.58    1.10
   8   2  -3   22.24    1.36
   7  -2  -3  122.38    3.50
  -7  -2   3  115.24    3.17
  -7  -2   3  120.99    3.31
  -7  -2   3  123.25    3.29
  -7  -2   3  122.29    3.43
  -7  -2   3  122.74    3.32
   7   2  -3  119.17    3.18
   7   2  -3  117.36    3.22
   7   2  -3  120.77    3.27
   7   2  -3  126.66    3.52
  -7   2   3  126.68    3.16
  -7   2   3  118.28    3.09
  -7   2   3  116.54    3.41
   7   2  -3  117.80    3.30
  -7   2   3  124.68    3.12
  -6  -2   3   -0.05    0.25
  -6  -2   3   -0.13    0.23
  -6  -2   3    0.01    0.28
  -6  -2   3    0.30    0.26
  -6  -2   3   -0.18    0.24
   6  -2  -3    0.13    0.31
   6   2  -3   -0.17    0.29
  -6   2   3   -0.26    0.28
  -6   2   3    0.18    0.22
  -6   2   3   -0.03    0.18
   6   2  -3    0.13    0.25
   6   2  -3   -0.38    0.24
  -6   2   3   -0.37    0.16
   6   2  -3    0.29    0.25
   6   2  -3    0.24    0.27
  -6   2   3    0.00    0.20
  -5  -2   3   21.06    0.93
  -5  -2   3   18.24    0.87
  -5  -2   3   19.13    0.85
   5  -2  -3   20.65    1.01
  -5  -2   3   21.34    1.00
  -5  -2   3   19.10    0.72
   5  -2  -3   19.97    0.76
  -5  -2   3   19.95    0.94
   5   2  -3   18.38    0.86
  -5   2   3   19.91    0.67
  -5   2   3   19.60    0.98
  -5   2   3   19.81    0.77
  -5   2   3   20.55    0.78
   5   2  -3   18.82    0.97
   5   2  -3   20.51    0.89
  -5   2   3   19.60    0.76
   5   2  -3   18.72    0.89
  -5   2   3   19.17    0.77
  -4  -2   3    1.11    0.21
  -4  -2   3    0.95    0.29
   4  -2  -3    1.06    0.20
  -4  -2   3    0.89    0.29
   4  -2  -3    0.89    0.30
   4  -2  -3    1.12    0.24
   4  -2  -3    1.36    0.19
  -4  -2   3    1.25    0.28
  -4  -2   3    1.26    0.29
   4  -2  -3    1.15    0.22
  -4  -2   3    1.15    0.28
  -4   2   3    1.68    0.33
   4   2  -3    1.04    0.28
  -4   2   3    0.96    0.19
  -4   2   3    1.32    0.23
  -4   2   3    1.28    0.21
   4   2  -3    1.22    0.26
  -4   2   3    1.11    0.21
  -4   2   3    1.22    0.22
  -4   2   3    1.19    0.21
   4   2  -3    0.69    0.26
   4   2  -3    1.47    0.35
   4   2  -3    0.70    0.25
   3  -2  -3    4.77    0.34
  -3  -2   3    5.05    0.41
   3  -2  -3    4.02    0.43
   3  -2  -3    5.41    0.34
  -3  -2   3    5.06    0.48
  -3  -2   3    4.17    0.41
  -3  -2   3    5.98    0.38
  -3  -2   3    4.91    0.41
  -3  -2   3    5.39    0.45
   3  -2  -3    4.75    0.35
   3  -2  -3    5.51    0.32
  -3   2   3    4.85    0.30
  -3   2   3    4.19    0.43
   3   2  -3    4.27    0.41
  -3   2   3    4.63    0.28
  -3   2   3    5.61    0.31
   3   2  -3    5.63    0.47
  -3   2   3    5.20    0.31
   3   2  -3    4.85    0.43
   3   2  -3    5.50    0.51
  -3   2   3    4.38    0.32
  -3   2   3    5.31    0.30
   2  -2  -3  253.57    5.36
   2  -2  -3  263.54    5.22
  -2  -2   3  252.12    5.40
  -2  -2   3  250.51    5.46
  -2  -2   3  246.41    5.42
   2  -2  -3  255.07    5.22
  -2  -2   3  246.63    5.36
  -2  -2   3  255.47    5.40
  -2  -2   3  258.54    5.34
   2  -2  -3  257.90    5.32
   2  -2  -3  246.35    5.49
  -2   2   3  254.46    5.27
   2   2  -3  252.64    5.38
  -2   2   3  258.99    5.14
   2   2  -3  261.04    5.46
   2   2  -3  257.12    5.41
  -2   2   3  254.75    5.13
   2   2  -3  258.87    5.42
   2   2  -3  251.19    5.43
  -2   2   3  254.45    5.14
  -2   2   3  254.49    5.41
  -2   2   3  249.95    5.13
  -1  -2   3   24.60    0.82
   1  -2  -3   25.57    0.86
  -1  -2   3   25.98    0.86
   1  -2  -3   26.28    0.79
   1  -2  -3   26.82    0.66
  -1  -2   3   25.31    0.83
  -1  -2   3   25.70    0.81
  -1  -2   3   24.88    0.74
  -1  -2   3   27.26    0.76
  -1  -2   3   26.48    0.75
   1   2  -3   25.54    0.81
  -1   2   3   26.58    0.82
   1   2  -3   24.86    0.84
   1   2  -3   24.97    0.78
   1   2  -3   24.99    0.77
   1   2  -3   25.22    0.79
   1   2  -3   25.50    0.76
   0  -2   3  245.89    5.24
   0  -2   3  249.06    5.07
   0  -2  -3  250.55    4.98
   0  -2  -3  250.85    4.98
   0  -2   3  250.39    5.18
   0  -2   3  246.29    5.07
   0  -2  -3  252.37    5.12
   0  -2  -3  250.54    5.18
   0  -2   3  239.68    5.24
   0  -2  -3  249.64    5.28
   0  -2  -3  245.93    5.23
   0   2  -3  248.20    5.15
   0   2   3  251.49    5.06
   0   2   3  241.97    5.06
   0   2   3  244.98    5.10
   0   2  -3  245.36    5.11
   0   2  -3  245.90    5.27
   0   2   3  252.45    5.24
   0   2  -3  248.35    5.12
  -1  -2  -3    4.91    0.31
   1  -2   3    4.43    0.22
  -1  -2  -3    3.74    0.35
   1  -2   3    4.89    0.33
  -1  -2  -3    3.76    0.36
   1  -2   3    4.58    0.21
  -1  -2  -3    4.86    0.32
   1  -2   3    4.93    0.41
  -1  -2  -3    3.95    0.35
  -1  -2  -3    5.21    0.32
   1  -2   3    4.95    0.33
   1   2   3    4.34    0.33
  -1   2  -3    3.83    0.38
  -1   2  -3    4.48    0.39
  -1   2  -3    4.52    0.29
   1   2   3    4.78    0.33
   1   2   3    4.75    0.34
  -1   2  -3    5.01    0.31
  -1   2  -3    4.87    0.28
   1   2   3    5.20    0.40
   1   2   3    4.60    0.38
  -2  -2  -3    9.71    0.56
  -2  -2  -3   10.85    0.59
  -2  -2  -3   11.99    0.53
   2  -2   3   11.66    0.58
   2  -2   3   12.04    0.52
  -2  -2  -3   10.60    0.52
   2  -2   3   12.02    0.57
   2  -2   3   11.68    0.37
  -2  -2  -3   11.07    0.61
   2  -2   3   12.08    0.38
  -2   2  -3   12.19    0.47
   2   2   3   11.99    0.62
  -2   2  -3   11.58    0.45
   2   2   3   11.84    0.56
  -2   2  -3   12.14    0.47
   2   2   3   11.96    0.54
  -2   2  -3   11.34    0.60
  -2   2  -3   12.30    0.49
   2   2   3   12.25    0.56
  -3  -2  -3  173.18    4.03
   3  -2   3  175.26    3.65
  -3  -2  -3  174.81    4.01
   3  -2   3  178.02    3.66
   3  -2   3  175.12    3.66
  -3  -2  -3  171.90    3.96
   3  -2   3  172.74    3.88
  -3  -2  -3  175.01    3.91
  -3  -2  -3  171.51    4.00
  -3  -2  -3  172.01    3.92
   3  -2   3  170.32    3.98
  -3  -2  -3  178.36    3.74
   3   2   3  168.68    3.91
   3   2   3  174.28    3.89
  -3   2  -3  173.93    3.97
  -3   2  -3  179.05    3.98
   3   2   3  177.17    3.96
  -3   2  -3  173.28    3.81
  -3   2  -3  175.34    3.80
  -3   2  -3  168.29    3.76
  -3   2  -3  180.08    3.84
   3   2   3  172.04    4.04
  -4  -2  -3   45.61    1.47
  -4  -2  -3   44.18    1.27
   4  -2   3   46.13    1.16
   4  -2   3   45.17    1.50
   4  -2   3   46.58    1.18
  -4  -2  -3   45.90    1.49
  -4  -2  -3   44.40    1.41
  -4  -2  -3   45.10    1.52
  -4  -2  -3   45.67    1.40
   4  -2   3   47.01    1.41
  -4   2  -3   45.50    1.34
   4   2   3   43.95    1.52
  -4   2  -3   44.71    1.41
  -4   2  -3   46.47    1.32
   4   2   3   44.99    1.44
  -4   2  -3   44.47    1.33
  -4   2  -3   43.13    1.47
   4   2   3   44.65    1.34
  -4   2  -3   44.77    1.44
  -4   2  -3   44.40    1.28
   4   2   3   46.32    1.43
  -5  -2  -3   15.45    0.73
   5  -2   3   15.30    0.88
  -5  -2  -3   15.58    0.90
  -5  -2  -3   14.42    0.80
  -5  -2  -3   14.60    0.83
   5  -2   3   16.30    0.64
  -5  -2  -3   16.33    0.84
  -5  -2  -3   14.08    0.79
   5   2   3   15.83    0.74
   5   2   3   14.50    0.81
  -5   2  -3   16.42    0.76
  -5   2  -3   15.81    0.75
  -5   2  -3   14.38    0.86
   5   2   3   15.98    0.82
  -5   2  -3   15.94    0.82
  -5   2  -3   14.67    0.83
  -5   2  -3   15.90    0.73
   5   2   3   15.26    0.92
  -6  -2  -3    1.60    0.41
  -6  -2  -3    1.93    0.42
  -6  -2  -3    2.20    0.43
   6  -2   3    1.52    0.46
  -6  -2  -3    1.54    0.44
  -6  -2  -3    1.64    0.38
  -6  -2  -3    1.49    0.34
   6   2   3    2.05    0.43
  -6   2  -3    1.29    0.34
  -6   2  -3    1.20    0.40
  -6   2  -3    1.39    0.34
  -6   2  -3    1.51    0.41
   6   2   3    1.27    0.32
   6   2   3    1.09    0.44
   6   2   3    1.79    0.38
  -6   2  -3    1.75    0.39
  -6   2  -3    2.33    0.39
  -7  -2  -3   48.15    1.80
  -7  -2  -3   45.73    1.66
   7  -2   3   45.74    1.91
  -7  -2  -3   48.79    1.93
  -7  -2  -3   46.28    1.75
  -7  -2  -3   48.00    1.75
  -7  -2  -3   47.60    1.82
  -7   2  -3   46.25    1.84
  -7   2  -3   49.55    1.68
  -7   2  -3   50.06    1.70
   7   2   3   48.02    1.76
  -7   2  -3   48.99    1.76
   7   2   3   45.67    1.92
   7   2   3   48.28    1.74
  -7   2  -3   48.29    1.68
  -8  -2  -3    2.50    0.55
  -8  -2  -3    2.60    0.55
   8  -2   3    3.28    0.67
  -8   2  -3    3.75    0.57
  -8   2  -3    3.94    0.66
   8   2   3    3.50    0.67
  -8   2  -3    4.86    0.69
   8   2   3    2.80    0.54
  -9  -2  -3   34.78    1.71
  -9  -2  -3   40.12    1.81
   9  -2   3   36.12    1.89
   9   2   3   40.18    1.92
  -9   2  -3   37.45    1.82
  -9   2  -3   41.15    1.73
  -9   2  -3   38.77    1.67
   9   2   3   38.82    1.70
  10  -2   3    1.12    0.59
 -10  -2  -3    1.69    0.59
 -10  -2  -3    1.65    0.56
  10   2   3    1.24    0.50
 -10   2  -3    1.20    0.62
  10   2   3    1.77    0.65
 -10   2  -3    1.13    0.52
  10  -3  -3    0.31    0.52
 -10  -3   3    0.55    0.49
 -10   3   3   -0.45    0.49
  10   3  -3   -0.57    0.33
  -9  -3   3    2.57    0.63
  -9  -3   3    2.88    0.60
   9  -3  -3    2.36    0.65
   9   3  -3    4.37    0.75
   9   3  -3    1.53    0.49
  -9   3   3    2.90    0.71
  -8  -3   3   17.21    1.11
  -8  -3   3   16.43    1.07
  -8  -3   3   14.76    1.00
   8  -3  -3   14.81    1.15
  -8   3   3   15.07    1.14
   8   3  -3   16.55    1.04
  -8   3   3   17.64    1.13
   8   3  -3   15.49    1.06
   8   3  -3   15.10    1.03
  -7  -3   3    2.35    0.50
  -7  -3   3    1.87    0.46
  -7  -3   3    2.32    0.48
  -7  -3   3    2.65    0.56
   7  -3  -3    2.68    0.57
  -7  -3   3    2.72    0.53
   7   3  -3    3.45    0.64
   7   3  -3    2.88    0.54
   7   3  -3    2.50    0.50
  -7   3   3    2.21    0.53
   7   3  -3    2.11    0.46
   7   3  -3    2.23    0.46
  -7   3   3    2.85    0.37
  -7   3   3    2.21    0.39
  -6  -3   3    6.17    0.64
  -6  -3   3    8.00    0.71
  -6  -3   3    5.05    0.66
   6  -3  -3    7.80    0.83
  -6  -3   3    7.82    0.73
  -6  -3   3    8.26    0.75
  -6   3   3    6.55    0.71
  -6   3   3    6.67    0.45
  -6   3   3    7.87    0.54
   6   3  -3    7.30    0.70
   6   3  -3    7.29    0.71
   6   3  -3    8.01    0.66
   6   3  -3    8.31    0.66
   6   3  -3    6.07    0.71
   5  -3  -3    0.14    0.28
  -5  -3   3    0.01    0.25
  -5  -3   3    0.14    0.23
   5  -3  -3   -0.13    0.16
  -5  -3   3   -0.27    0.23
  -5  -3   3   -0.07    0.17
  -5  -3   3   -0.15    0.19
  -5  -3   3    0.10    0.24
  -5   3   3    0.07    0.16
  -5   3   3    0.17    0.14
   5   3  -3   -0.01    0.22
   5   3  -3   -0.08    0.26
   5   3  -3   -0.18    0.21
  -5   3   3    0.19    0.20
   5   3  -3   -0.02    0.24
  -5   3   3    0.12    0.27
  -4  -3   3    0.77    0.26
  -4  -3   3    1.22    0.30
  -4  -3   3    0.71    0.28
  -4  -3   3    0.59    0.25
  -4  -3   3    0.83    0.24
   4  -3  -3    0.76    0.32
  -4  -3   3    0.43    0.24
   4  -3  -3    0.51    0.21
  -4   3   3    0.77    0.16
   4   3  -3    0.84    0.31
   4   3  -3    0.70    0.28
  -4   3   3    0.66    0.21
   4   3  -3    0.66    0.26
   4   3  -3    0.37    0.25
  -4   3   3    0.84    0.13
  -4   3   3    0.97    0.13
  -4   3   3    0.22    0.26
  -4   3   3    0.81    0.21
  -4   3   3    0.37    0.21
  -3  -3   3   86.76    2.31
  -3  -3   3   88.94    2.26
  -3  -3   3   91.66    2.38
  -3  -3   3   93.72    2.31
  -3  -3   3   90.26    2.24
  -3  -3   3   91.53    2.25
   3  -3  -3   94.07    2.04
   3  -3  -3   90.00    2.20
   3  -3  -3   90.06    2.41
   3   3  -3   87.51    2.27
  -3   3   3   91.98    1.93
   3   3  -3   92.48    2.32
   3   3  -3   89.41    2.37
  -3   3   3   90.85    1.93
   3   3  -3   88.58    2.32
  -3   3   3   93.08    2.16
  -3   3   3   89.10    2.15
  -3   3   3   87.29    2.31
   2  -3  -3    3.10    0.20
  -2  -3   3    3.36    0.33
   2  -3  -3    3.95    0.46
  -2  -3   3    3.18    0.38
   2  -3  -3    3.21    0.34
  -2  -3   3    3.58    0.39
  -2  -3   3    3.19    0.31
  -2  -3   3    3.30    0.37
  -2  -3   3    3.35    0.37
  -2   3   3    3.47    0.33
   2   3  -3    3.40    0.34
   2   3  -3    2.96    0.35
   2   3  -3    3.26    0.34
   2   3  -3    3.11    0.38
  -2   3   3    3.74    0.38
   2   3  -3    3.63    0.38
   1  -3  -3   42.22    1.31
  -1  -3   3   44.10    1.10
  -1  -3   3   43.85    1.09
  -1  -3   3   44.75    1.23
   1  -3  -3   44.48    1.01
  -1  -3   3   42.32    1.27
   1  -3  -3   43.07    1.25
  -1  -3   3   44.17    1.10
  -1  -3   3   42.98    1.25
   1   3  -3   43.47    1.24
   1   3  -3   42.61    1.15
   1   3  -3   41.12    1.16
   1   3  -3   43.04    1.19
  -1   3   3   44.33    1.16
   1   3  -3   44.18    1.17
   1   3  -3   41.51    1.30
   0  -3   3    7.94    0.50
   0  -3   3    8.06    0.43
   0  -3  -3    7.80    0.52
   0  -3   3    6.78    0.49
   0  -3  -3    8.19    0.47
   0  -3  -3    7.17    0.47
   0   3  -3    7.55    0.38
   0   3  -3    7.52    0.52
   0   3   3    7.98    0.33
   0   3  -3    8.10    0.37
   0   3  -3    8.18    0.45
   0   3  -3    7.97    0.42
   0   3   3    7.70    0.32
   0   3  -3    7.56    0.37
   0   3   3    8.53    0.35
   1  -3   3   73.13    1.75
   1  -3   3   69.63    1.92
  -1  -3  -3   73.83    1.91
  -1  -3  -3   76.06    1.69
  -1  -3  -3   76.89    1.69
   1  -3   3   74.71    1.80
  -1  -3  -3   73.88    1.95
  -1  -3  -3   75.28    1.67
  -1   3  -3   71.35    1.92
  -1   3  -3   77.39    1.68
   1   3   3   74.70    1.77
   1   3   3   74.51    1.82
   1   3   3   72.02    1.91
   1   3   3   75.93    1.77
  -1   3  -3   75.50    1.75
  -1   3  -3   72.02    1.67
  -1   3  -3   74.54    1.68
  -1   3  -3   73.37    1.96
   1   3   3   78.17    1.79
   2  -3   3   98.34    2.51
   2  -3   3   98.84    2.43
  -2  -3  -3  103.63    2.49
  -2  -3  -3  101.08    2.53
  -2  -3  -3  100.54    2.51
  -2  -3  -3  101.46    2.34
   2  -3   3  103.95    2.32
  -2  -3  -3  100.67    2.35
   2   3   3  100.76    2.40
  -2   3  -3   99.69    2.52
   2   3   3  102.59    2.42
  -2   3  -3   98.79    2.21
   2   3   3   96.07    2.46
   2   3   3   98.92    2.47
  -2   3  -3   99.42    2.51
  -2   3  -3  102.51    2.23
  -2   3  -3  103.54    2.23
  -3  -3  -3   32.16    1.19
   3  -3   3   33.44    1.19
  -3  -3  -3   33.83    1.10
  -3  -3  -3   35.89    1.24
  -3  -3  -3   36.15    1.23
   3  -3   3   35.30    1.20
   3  -3   3   35.51    1.06
  -3  -3  -3   36.82    0.96
  -3  -3  -3   35.05    1.12
   3   3   3   34.45    1.18
  -3   3  -3   34.91    0.98
   3   3   3   35.77    1.25
  -3   3  -3   34.74    1.21
  -3   3  -3   35.24    0.99
  -3   3  -3   34.07    0.96
  -3   3  -3   35.34    0.97
   3   3   3   34.60    1.15
  -3   3  -3   34.12    0.96
   3   3   3   34.93    1.17
  -3   3  -3   34.81    1.20
  -4  -3  -3   89.22    2.33
  -4  -3  -3   88.64    2.15
  -4  -3  -3   86.43    2.48
  -4  -3  -3   85.95    2.39
  -4  -3  -3   91.08    2.50
  -4  -3  -3   88.89    2.45
  -4  -3  -3   88.21    2.35
   4  -3   3   91.43    2.47
  -4   3  -3   90.88    2.40
   4   3   3   88.20    2.34
  -4   3  -3   87.97    2.14
   4   3   3   90.61    2.40
   4   3   3   87.75    2.49
  -4   3  -3   88.45    2.16
  -4   3  -3   89.34    2.41
  -4   3  -3   89.25    2.12
   4   3   3   83.99    2.34
  -5  -3  -3    0.40    0.31
   5  -3   3    0.22    0.30
  -5  -3  -3    0.25    0.25
  -5  -3  -3    0.12    0.25
  -5  -3  -3    0.56    0.32
  -5  -3  -3    0.24    0.28
  -5  -3  -3    0.12    0.27
  -5   3  -3    0.18    0.29
   5   3   3    0.44    0.27
  -5   3  -3    0.54    0.22
  -5   3  -3    0.48    0.21
  -5   3  -3    0.30    0.28
  -5   3  -3    0.47    0.29
  -5   3  -3    0.64    0.23
   5   3   3    0.09    0.25
   5   3   3    0.85    0.36
   5   3   3    0.55    0.30
   6  -3   3    3.60    0.60
  -6  -3  -3    3.20    0.54
  -6  -3  -3    3.62    0.51
  -6  -3  -3    2.53    0.50
  -6  -3  -3    2.94    0.58
  -6  -3  -3    2.38    0.46
  -6  -3  -3    2.87    0.49
  -6   3  -3    3.39    0.43
  -6   3  -3    2.20    0.46
   6   3   3    3.59    0.47
   6   3   3    2.91    0.52
  -6   3  -3    3.35    0.60
  -6   3  -3    2.53    0.38
  -6   3  -3    3.01    0.52
   6   3   3    2.41    0.54
  -6   3  -3    3.15    0.43
   6   3   3    2.97    0.50
  -7  -3  -3    0.17    0.32
   7  -3   3    0.25    0.39
  -7  -3  -3    0.17    0.34
  -7  -3  -3    0.58    0.38
  -7   3  -3   -0.10    0.24
  -7   3  -3    0.23    0.24
   7   3   3    0.05    0.32
  -7   3  -3   -0.18    0.35
  -7   3  -3    0.12    0.34
  -8  -3  -3   18.59    1.18
   8  -3   3   18.47    1.29
  -8  -3  -3   20.35    1.24
   8   3   3   22.38    1.25
  -8   3  -3   21.57    1.22
  -8   3  -3   19.30    1.29
  -9  -3  -3    2.90    0.63
  -9  -3  -3    2.69    0.62
   9  -3   3    4.08    0.79
  -9   3  -3    2.48    0.69
   9   3   3    3.43    0.75
   9   3   3    3.12    0.65
  10  -3   3   12.15    1.35
 -10  -3  -3   15.25    1.22
 -10  -3  -3   12.96    1.23
  10   3   3   13.11    1.20
 -10   3  -3   13.91    1.36
  10   3   3   13.23    1.36
  10  -4  -3    0.32    0.57
 -10  -4   3    1.19    0.55
 -10   4   3    0.06    0.57
  10   4  -3    0.24    0.43
  -9  -4   3    1.65    0.53
   9  -4  -3    0.81    0.56
   9   4  -3    0.95    0.47
   9   4  -3    2.87    0.65
  -9   4   3    1.68    0.62
  -8  -4   3    5.09    0.72
   8  -4  -3    5.81    0.87
  -8  -4   3    5.36    0.74
  -8   4   3    4.11    0.73
   8   4  -3    4.00    0.65
   8   4  -3    4.96    0.73
  -7  -4   3   18.70    1.12
  -7  -4   3   20.80    1.31
  -7  -4   3   18.55    1.09
   7  -4  -3   20.43    1.28
  -7  -4   3   19.51    1.10
  -7  -4   3   19.25    1.23
   7   4  -3   18.97    1.10
  -7   4   3   17.44    1.17
   7   4  -3   19.05    1.11
  -6  -4   3   -0.01    0.30
  -6  -4   3    0.03    0.27
   6  -4  -3    0.18    0.30
  -6  -4   3    0.10    0.32
  -6  -4   3    0.75    0.38
  -6  -4   3    0.14    0.27
   6   4  -3   -0.17    0.30
   6   4  -3   -0.16    0.29
  -6   4   3    0.15    0.34
   6   4  -3    0.47    0.33
   6   4  -3    0.78    0.36
  -5  -4   3   26.06    1.11
  -5  -4   3   25.79    1.12
  -5  -4   3   26.62    1.18
   5  -4  -3   27.87    1.05
  -5  -4   3   25.96    1.24
  -5  -4   3   26.44    1.11
  -5  -4   3   25.53    1.06
   5  -4  -3   26.26    1.28
   5   4  -3   27.89    1.20
   5   4  -3   28.12    1.18
  -5   4   3   25.98    1.01
   5   4  -3   27.44    1.25
   5   4  -3   27.28    1.21
  -5   4   3   28.79    1.26
   4  -4  -3    5.10    0.49
  -4  -4   3    4.66    0.48
  -4  -4   3    4.54    0.51
   4  -4  -3    4.89    0.60
  -4  -4   3    4.30    0.46
  -4  -4   3    4.35    0.48
  -4  -4   3    4.76    0.55
  -4  -4   3    5.06    0.57
   4   4  -3    4.63    0.56
   4   4  -3    4.44    0.51
  -4   4   3    5.14    0.46
   4   4  -3    5.02    0.52
   4   4  -3    4.20    0.50
  -4   4   3    5.27    0.58
  -4   4   3    4.79    0.44
  -3  -4   3    2.48    0.37
   3  -4  -3    2.38    0.42
  -3  -4   3    1.90    0.36
  -3  -4   3    1.98    0.30
   3  -4  -3    2.60    0.37
  -3  -4   3    2.51    0.39
  -3  -4   3    2.56    0.37
  -3  -4   3    2.14    0.32
  -3   4   3    2.35    0.38
  -3   4   3    2.08    0.32
   3   4  -3    2.74    0.37
   3   4  -3    1.87    0.33
   3   4  -3    2.23    0.39
  -3   4   3    2.12    0.31
   3   4  -3    1.25    0.31
  -2  -4   3   21.37    0.73
  -2  -4   3   20.88    0.74
  -2  -4   3   22.28    0.89
   2  -4  -3   20.69    0.95
  -2  -4   3   20.82    0.85
   2  -4  -3   21.14    0.88
  -2  -4   3   22.08    0.91
   2   4  -3   22.65    0.84
  -2   4   3   21.64    0.86
   2   4  -3   20.09    0.88
   2   4  -3   21.13    0.80
   2   4  -3   21.38    0.83
   2   4  -3   22.85    0.97
  -2   4   3   21.55    0.84
  -1  -4   3   20.57    0.78
   1  -4  -3   19.38    0.84
   1  -4  -3   18.66    0.85
  -1  -4   3   19.37    0.57
  -1  -4   3   19.24    0.56
  -1  -4   3   19.15    0.57
  -1  -4   3   18.46    0.78
  -1  -4   3   19.10    0.85
   1   4  -3   20.03    0.72
   1   4  -3   18.69    0.87
   1   4  -3   18.34    0.80
   1   4  -3   19.38    0.70
   1   4  -3   17.78    0.67
  -1   4   3   20.10    0.85
   0  -4   3   10.52    0.48
   0  -4   3   11.20    0.52
   0  -4   3   10.82    0.65
   0  -4   3   10.83    0.61
   0  -4  -3   10.33    0.64
   0  -4  -3   11.43    0.65
   0  -4  -3   11.56    0.62
   0   4  -3    9.82    0.65
   0   4   3   10.57    0.41
   0   4  -3   10.01    0.55
   0   4  -3   11.37    0.47
   0   4   3   10.16    0.61
   0   4  -3    9.98    0.43
   0   4  -3   10.27    0.44
   0   4   3   11.51    0.41
   0   4  -3   10.71    0.46
   1  -4   3   85.43    1.99
   1  -4   3   83.65    2.28
   1  -4   3   83.78    2.08
  -1  -4  -3   87.27    2.10
  -1  -4  -3   81.81    2.26
  -1  -4  -3   86.29    2.25
  -1   4  -3   84.42    1.84
   1   4   3   84.04    2.24
   1   4   3   86.05    2.04
   1   4   3   89.01    2.04
  -1   4  -3   82.87    2.28
  -1   4  -3   82.05    2.04
  -1   4  -3   79.66    2.23
  -1   4  -3   86.24    1.91
  -1   4  -3   84.94    1.91
   1   4   3   85.11    2.01
  -2  -4  -3    4.71    0.46
  -2  -4  -3    4.46    0.33
   2  -4   3    4.49    0.34
  -2  -4  -3    5.32    0.54
   2  -4   3    4.02    0.46
  -2  -4  -3    4.46    0.33
   2  -4   3    3.60    0.41
  -2  -4  -3    4.62    0.52
   2   4   3    4.33    0.40
  -2   4  -3    4.66    0.49
  -2   4  -3    4.87    0.34
   2   4   3    4.55    0.42
  -2   4  -3    3.97    0.27
  -2   4  -3    3.87    0.27
  -2   4  -3    4.36    0.48
   2   4   3    4.11    0.46
   2   4   3    4.37    0.43
  -3  -4  -3    8.40    0.65
  -3  -4  -3    7.22    0.62
  -3  -4  -3    7.54    0.50
  -3  -4  -3    8.59    0.64
  -3  -4  -3    8.08    0.49
   3  -4   3    7.42    0.56
   3  -4   3    8.47    0.63
   3   4   3    8.04    0.59
   3   4   3    7.82    0.55
  -3   4  -3    7.90    0.60
   3   4   3    8.65    0.57
  -3   4  -3    8.43    0.42
  -3   4  -3    8.20    0.61
   3   4   3    8.71    0.62
  -4  -4  -3   21.82    0.95
  -4  -4  -3   24.82    1.12
   4  -4   3   26.58    1.11
  -4  -4  -3   23.14    1.10
  -4  -4  -3   26.00    0.99
  -4  -4  -3   24.45    1.10
   4  -4   3   24.90    1.10
   4   4   3   24.82    1.07
  -4   4  -3   22.97    0.82
   4   4   3   24.25    1.12
  -4   4  -3   23.83    1.07
  -4   4  -3   24.66    0.71
   4   4   3   26.34    1.09
  -4   4  -3   23.67    1.07
   4   4   3   25.46    1.06
   5  -4   3    7.98    0.78
  -5  -4  -3    9.65    0.86
  -5  -4  -3    8.36    0.80
  -5  -4  -3    8.74    0.78
  -5  -4  -3    7.75    0.65
  -5  -4  -3    8.72    0.64
   5   4   3    7.91    0.75
  -5   4  -3    8.84    0.72
  -5   4  -3    8.44    0.45
   5   4   3    8.59    0.71
   5   4   3    9.99    0.74
  -5   4  -3    8.40    0.55
   5   4   3    8.07    0.79
  -5   4  -3    8.89    0.72
  -5   4  -3    7.61    0.79
  -6  -4  -3    0.33    0.32
  -6  -4  -3    0.65    0.34
  -6  -4  -3    0.61    0.39
   6  -4   3    1.05    0.40
  -6  -4  -3    0.18    0.34
  -6  -4  -3    0.43    0.32
   6   4   3    0.77    0.36
  -6   4  -3    0.31    0.34
   6   4   3    0.71    0.40
   6   4   3   -0.03    0.33
  -6   4  -3    0.59    0.38
   6   4   3    0.36    0.33
  -7  -4  -3   37.92    1.69
  -7  -4  -3   36.88    1.54
   7  -4   3   35.29    1.69
  -7  -4  -3   37.27    1.54
  -7   4  -3   34.98    1.56
   7   4   3   37.87    1.63
  -7   4  -3   36.68    1.71
   7   4   3   35.04    1.49
   8  -4   3   -0.04    0.40
  -8  -4  -3    0.12    0.36
  -8  -4  -3   -0.44    0.34
  -8   4  -3    0.23    0.42
  -8   4  -3    0.20    0.44
   8   4   3    0.39    0.39
  -9  -4  -3   11.25    1.13
   9  -4   3    9.78    1.18
  -9  -4  -3   10.16    1.07
  -9   4  -3    8.26    1.07
   9   4   3    9.79    1.05
 -10  -4  -3   -0.08    0.46
  10  -4   3    0.15    0.53
 -10  -4  -3   -0.02    0.40
  10   4   3    0.08    0.46
  10   4   3    0.82    0.57
 -10   4  -3    0.54    0.62
  10  -5  -3   -0.32    0.50
 -10  -5   3    0.15    0.45
  10   5  -3    0.33    0.49
 -10   5   3    0.84    0.65
  -9  -5   3    0.56    0.46
  -9  -5   3    1.46    0.56
   9  -5  -3    1.18    0.58
   9   5  -3    0.02    0.44
   9   5  -3    0.67    0.48
  -9   5   3    2.02    0.68
   8  -5  -3   -0.02    0.44
  -8  -5   3    0.11    0.37
  -8  -5   3   -0.10    0.35
  -8   5   3    0.01    0.44
   8   5  -3   -0.39    0.34
   8   5  -3    0.16    0.39
  -7  -5   3    0.62    0.35
  -7  -5   3   -0.07    0.34
   7  -5  -3   -0.27    0.36
   7   5  -3   -0.01    0.36
  -7   5   3    0.38    0.41
   7   5  -3    0.34    0.37
   6  -5  -3    0.90    0.42
  -6  -5   3    0.57    0.31
  -6  -5   3    0.57    0.33
  -6  -5   3    1.29    0.46
  -6  -5   3    0.38    0.36
  -6   5   3    0.95    0.40
   6   5  -3    1.60    0.47
   6   5  -3    0.65    0.37
  -5  -5   3    1.53    0.44
   5  -5  -3    0.90    0.32
  -5  -5   3    1.11    0.33
  -5  -5   3    0.71    0.32
  -5  -5   3    1.06    0.34
  -5  -5   3    0.59    0.32
   5  -5  -3    1.90    0.50
  -5  -5   3    0.84    0.40
   5   5  -3    0.57    0.35
  -5   5   3    1.84    0.47
   5   5  -3    0.61    0.32
   5   5  -3    1.35    0.38
  -4  -5   3   50.81    1.79
  -4  -5   3   50.06    1.68
  -4  -5   3   49.01    1.57
   4  -5  -3   51.16    1.65
  -4  -5   3   47.34    1.74
  -4  -5   3   49.47    1.62
   4  -5  -3   49.81    1.81
  -4  -5   3   48.21    1.53
   4   5  -3   48.46    1.77
  -4   5   3   50.27    1.58
   4   5  -3   52.50    1.68
   4   5  -3   51.00    1.68
   4   5  -3   51.38    1.75
  -4   5   3   47.09    1.54
  -4   5   3   52.30    1.76
   3  -5  -3    5.91    0.67
   3  -5  -3    5.78    0.57
  -3  -5   3    5.05    0.53
  -3  -5   3    5.24    0.57
  -3  -5   3    6.40    0.72
  -3  -5   3    5.75    0.43
   3   5  -3    4.76    0.56
  -3   5   3    5.86    0.55
  -3   5   3    5.94    0.53
   3   5  -3    5.34    0.53
  -3   5   3    5.26    0.55
   3   5  -3    6.48    0.56
   3   5  -3    5.35    0.60
   2  -5  -3   12.19    0.79
  -2  -5   3   12.61    0.76
  -2  -5   3   11.01    0.66
   2  -5  -3   12.85    0.77
   2   5  -3   11.76    0.62
   2   5  -3   11.85    0.64
  -2   5   3   13.28    0.68
  -2   5   3   12.11    0.70
   2   5  -3    9.70    0.72
   2   5  -3   11.47    0.72
  -2   5   3   11.28    0.65
  -1  -5   3    0.98    0.29
  -1  -5   3    0.95    0.32
   1  -5  -3    0.84    0.31
   1  -5  -3    1.15    0.33
   1   5  -3    0.69    0.20
   1   5  -3    1.19    0.35
  -1   5   3    0.70    0.28
   1   5  -3    0.67    0.21
   1   5  -3    0.93    0.29
  -1   5   3    0.69    0.26
   0  -5   3    2.30    0.39
   0  -5   3    3.11    0.35
   0  -5  -3    3.02    0.45
   0  -5  -3    2.23    0.39
   0  -5   3    3.36    0.42
   0   5  -3    2.87    0.34
   0   5  -3    2.59    0.37
   0   5  -3    3.29    0.49
   0   5  -3    2.83    0.28
   0   5   3    2.76    0.42
   0   5   3    2.66    0.25
  -1  -5  -3   23.27    1.06
   1  -5   3   24.68    1.09
  -1  -5  -3   23.73    1.03
   1  -5   3   24.08    0.91
   1   5   3   24.14    0.79
  -1   5  -3   21.78    1.03
   1   5   3   25.12    0.84
  -1   5  -3   24.41    0.73
   1   5   3   24.18    0.81
  -1   5  -3   24.00    1.07
   1   5   3   20.95    0.99
  -1   5  -3   23.18    0.89
  -2  -5  -3    0.05    0.28
  -2  -5  -3    0.33    0.28
   2  -5   3    0.57    0.30
   2  -5   3    0.37    0.23
   2   5   3    0.37    0.20
   2   5   3    0.44    0.23
   2   5   3    0.47    0.21
   2   5   3    0.56    0.27
  -2   5  -3    0.72    0.32
  -2   5  -3    0.33    0.18
  -2   5  -3    0.28    0.27
   3  -5   3   45.27    1.63
  -3  -5  -3   45.78    1.32
  -3  -5  -3   47.07    1.66
   3  -5   3   44.16    1.53
  -3  -5  -3   46.59    1.66
   3   5   3   45.50    1.62
   3   5   3   46.87    1.52
  -3   5  -3   44.46    1.59
  -3   5  -3   46.20    1.62
   3   5   3   46.38    1.49
   3   5   3   45.90    1.53
  -4  -5  -3   18.31    1.05
   4  -5   3   19.37    1.03
   4  -5   3   19.77    1.02
  -4  -5  -3   19.39    1.06
  -4  -5  -3   18.50    0.84
   4   5   3   19.35    0.97
   4   5   3   17.06    0.97
   4   5   3   19.34    0.97
   4   5   3   18.07    1.00
  -4   5  -3   18.93    1.01
  -4   5  -3   18.08    1.01
  -5  -5  -3   11.65    0.91
   5  -5   3   10.28    0.85
  -5  -5  -3    9.91    0.70
  -5  -5  -3   10.04    0.82
   5   5   3   11.17    0.82
  -5   5  -3   11.31    0.84
  -5   5  -3    8.75    0.87
   5   5   3    9.49    0.88
  -5   5  -3    8.76    0.76
   5   5   3    7.93    0.75
   5   5   3   10.11    0.81
  -6  -5  -3    1.40    0.49
  -6  -5  -3    0.49    0.31
   6  -5   3    0.37    0.38
  -6  -5  -3    0.96    0.40
  -6   5  -3    1.65    0.47
   6   5   3    1.59    0.46
  -6   5  -3    0.43    0.45
   6   5   3    0.41    0.35
   7  -5   3    0.39    0.39
  -7  -5  -3    0.61    0.44
  -7  -5  -3    0.30    0.35
  -7  -5  -3    0.17    0.32
   7   5   3   -0.07    0.34
  -7   5  -3   -0.02    0.36
  -7   5  -3   -0.26    0.37
   7   5   3   -0.22    0.36
  -8  -5  -3    0.23    0.39
   8  -5   3    0.15    0.43
  -8  -5  -3    0.13    0.44
  -8   5  -3   -0.02    0.46
   8   5   3    0.99    0.47
  -9  -5  -3    0.68    0.45
  -9  -5  -3    1.39    0.55
   9  -5   3    0.53    0.50
  -9   5  -3    0.78    0.62
   9   5   3    1.28    0.57
  -9  -6   3    2.25    0.69
  -9  -6   3    1.83    0.57
   9  -6  -3    3.20    0.85
   9   6  -3    3.12    0.69
   9   6  -3    2.48    0.64
  -9   6   3    3.45    0.79
   8  -6  -3    2.55    0.74
  -8  -6   3    1.20    0.51
  -8  -6   3    1.35    0.49
  -8   6   3    3.38    0.76
   8   6  -3    1.44    0.51
   8   6  -3    1.92    0.57
   7  -6  -3    9.23    1.10
  -7  -6   3   11.29    1.08
  -7  -6   3    9.72    0.91
  -7   6   3    8.72    1.02
   7   6  -3    9.94    0.99
   7   6  -3    9.86    0.97
   6  -6  -3    0.24    0.38
  -6  -6   3   -0.28    0.32
  -6  -6   3    0.28    0.30
   6   6  -3   -0.10    0.32
   6   6  -3   -0.15    0.34
  -6   6   3    0.42    0.39
   5  -6  -3    0.42    0.33
  -5  -6   3   -0.12    0.35
  -5  -6   3   -0.34    0.29
   5  -6  -3    0.22    0.35
   5   6  -3   -0.02    0.31
   5   6  -3    0.25    0.35
   5   6  -3   -0.20    0.28
  -5   6   3   -0.62    0.27
   4  -6  -3    1.33    0.39
  -4  -6   3    0.28    0.33
   4  -6  -3    0.91    0.39
  -4   6   3    0.96    0.37
   4   6  -3    0.93    0.33
   4   6  -3    0.62    0.38
   4   6  -3    1.07    0.36
  -4   6   3    1.19    0.35
   4   6  -3    1.56    0.47
   3  -6  -3   93.26    2.67
  -3  -6   3   93.73    2.71
   3  -6  -3   90.81    2.75
  -3  -6   3   93.38    2.54
   3   6  -3   93.43    2.70
  -3   6   3   94.40    2.57
   3   6  -3   98.42    2.57
   3   6  -3   87.13    2.48
  -3   6   3   89.69    2.58
   3   6  -3   92.18    2.76
  -3   6   3   90.91    2.59
  -3   6   3   87.34    2.48
   2  -6  -3   94.25    2.64
  -2  -6   3   91.12    2.49
   2  -6  -3   91.66    2.65
  -2  -6   3   89.61    2.63
   2   6  -3   90.01    2.37
   2   6  -3   89.79    2.39
  -2   6   3   91.48    2.59
   2   6  -3   85.94    2.57
  -2   6   3   90.68    2.45
  -2   6   3   89.60    2.49
   2   6  -3   91.80    2.71
  -1  -6   3    2.56    0.48
  -1  -6   3    3.15    0.46
   1  -6  -3    2.91    0.48
   1  -6  -3    3.21    0.53
   1   6  -3    2.97    0.47
   1   6  -3    2.79    0.35
  -1   6   3    2.99    0.47
   1   6  -3    2.88    0.50
  -1   6   3    2.74    0.47
   0  -6  -3    0.47    0.32
   0  -6  -3    0.36    0.30
   0  -6   3    0.09    0.31
   0   6  -3    0.40    0.27
   0   6   3    0.06    0.27
   0   6   3   -0.11    0.25
   0   6  -3    0.05    0.17
   0   6  -3   -0.09    0.30
   1  -6   3    1.53    0.40
  -1  -6  -3    1.43    0.39
  -1   6  -3    1.87    0.43
   1   6   3    0.62    0.22
   1   6   3    1.22    0.37
  -1   6  -3    1.40    0.31
  -1   6  -3    1.20    0.39
   2  -6   3   16.24    0.98
   2  -6   3   17.58    0.88
  -2  -6  -3   16.08    0.96
  -2  -6  -3   15.60    0.98
   2   6   3   16.26    0.96
   2   6   3   16.40    0.80
  -2   6  -3   17.99    1.00
   2   6   3   17.87    0.77
  -2   6  -3   15.14    0.93
   3  -6   3    3.71    0.53
   3  -6   3    1.80    0.46
  -3  -6  -3    3.29    0.58
  -3  -6  -3    2.62    0.52
   3   6   3    2.93    0.54
   3   6   3    3.06    0.43
   3   6   3    3.75    0.49
  -3   6  -3    3.80    0.58
   3   6   3    4.05    0.51
  -3   6  -3    3.12    0.53
   4  -6   3    8.28    0.81
   4  -6   3   10.60    0.81
  -4  -6  -3    8.80    0.85
  -4  -6  -3    8.64    0.90
  -4   6  -3    9.22    0.84
   4   6   3    9.10    0.73
   4   6   3    8.75    0.75
  -4   6  -3    9.53    0.81
   4   6   3    8.80    0.86
   4   6   3    8.97    0.73
   5  -6   3   16.05    1.04
   5  -6   3   18.25    1.12
  -5  -6  -3   15.39    1.09
  -5  -6  -3   19.49    1.15
  -5   6  -3   17.28    1.09
  -5   6  -3   14.15    1.08
   5   6   3   17.42    1.09
   5   6   3   17.85    1.06
  -5   6  -3   16.70    1.07
  -6  -6  -3    1.51    0.51
   6  -6   3    1.58    0.52
  -6  -6  -3    1.95    0.54
   6   6   3    2.05    0.50
   6   6   3    1.38    0.47
  -6   6  -3    1.70    0.51
  -6   6  -3    1.58    0.54
  -7  -6  -3    0.51    0.44
   7  -6   3    0.37    0.43
  -7  -6  -3    0.42    0.47
  -7   6  -3   -0.10    0.41
   7   6   3    0.53    0.42
   7   6   3    0.35    0.42
  -7   6  -3   -0.13    0.42
   8  -6   3    2.72    0.69
  -8  -6  -3    3.04    0.68
  -8   6  -3    2.91    0.75
   8   6   3    2.92    0.67
   8   6   3    3.66    0.73
   9  -6   3    2.58    0.72
  -9  -6  -3    1.90    0.65
   9   6   3    2.93    0.73
  -9   6  -3    1.95    0.72
  -8  -7   3   32.39    1.79
   8  -7  -3   33.83    1.94
  -8   7   3   33.30    1.89
   8   7  -3   32.76    1.75
   8   7  -3   32.03    1.70
   7  -7  -3    0.20    0.48
  -7  -7   3    0.74    0.51
   7   7  -3   -0.07    0.43
  -7   7   3    0.59    0.49
   7   7  -3    0.51    0.41
   6  -7  -3    3.10    0.73
  -6  -7   3    2.67    0.63
   6   7  -3    3.47    0.63
  -6   7   3    3.22    0.65
   6   7  -3    2.87    0.60
  -5  -7   3    0.53    0.39
   5  -7  -3   -0.01    0.31
   5  -7  -3    0.08    0.38
   5   7  -3    0.33    0.39
  -5   7   3    0.20    0.37
   5   7  -3   -0.05    0.32
   4  -7  -3   20.16    1.15
   4  -7  -3   20.69    1.25
  -4  -7   3   18.44    1.13
   4   7  -3   17.82    1.15
   4   7  -3   19.91    1.06
  -4   7   3   19.06    1.10
  -3  -7   3   55.26    2.01
   3  -7  -3   52.84    2.00
   3  -7  -3   52.60    1.96
  -3   7   3   53.62    1.79
   3   7  -3   53.96    1.79
  -3   7   3   49.82    1.81
  -3   7   3   53.58    1.86
   3   7  -3   54.51    1.98
  -3   7   3   53.22    1.90
   3   7  -3   55.47    2.33
   2  -7  -3    9.60    0.84
   2  -7  -3   10.82    0.87
  -2  -7   3    9.58    0.89
  -2  -7   3   12.24    1.30
   2   7  -3   10.26    0.69
  -2   7   3   10.88    0.76
  -2   7   3   11.95    0.84
   2   7  -3   10.24    0.84
   2   7  -3   10.81    0.92
   1  -7  -3   14.01    0.96
  -1  -7   3   13.45    0.98
  -1  -7   3   15.79    0.90
   1  -7  -3   13.24    0.92
   1   7  -3   16.30    1.05
  -1   7   3   14.13    0.97
  -1   7   3   16.56    0.94
   1   7  -3   12.51    0.90
   0  -7   3   -0.06    0.32
   0  -7  -3    0.21    0.34
   0  -7  -3    0.20    0.33
   0   7   3    0.19    0.31
   0   7  -3   -0.29    0.23
   0   7  -3   -0.12    0.30
   0   7   3   -0.12    0.30
  -1  -7  -3    5.21    0.72
   1  -7   3    5.67    0.70
  -1   7  -3    5.88    0.60
  -1   7  -3    5.84    0.74
   1   7   3    5.49    0.70
   1   7   3    5.49    0.65
  -1   7  -3    5.69    0.71
  -2  -7  -3   14.11    1.01
   2  -7   3   14.89    1.01
   2   7   3   15.30    1.00
  -2   7  -3   13.60    0.98
  -2   7  -3   13.56    0.96
  -3  -7  -3   34.44    1.60
   3  -7   3   34.17    1.58
  -3  -7  -3   36.07    1.62
   3   7   3   37.51    1.40
  -3   7  -3   33.52    1.54
  -3   7  -3   37.75    1.60
   3   7   3   32.96    1.54
   4  -7   3   11.75    0.96
  -4  -7  -3   14.19    1.06
  -4  -7  -3   13.43    1.04
  -4   7  -3   13.31    0.99
   4   7   3   10.66    0.83
   4   7   3   11.84    1.05
   5  -7   3    2.02    0.55
   5  -7   3    1.55    0.54
  -5  -7  -3    2.14    0.56
  -5  -7  -3    2.03    0.57
  -5   7  -3    2.69    0.57
  -5   7  -3    1.48    0.55
   5   7   3    1.77    0.52
   5   7   3    1.49    0.46
   6  -7   3    0.28    0.41
  -6  -7  -3    0.74    0.48
  -6  -7  -3    1.27    0.53
   6   7   3    0.79    0.45
  -6   7  -3    0.81    0.49
  -6   7  -3    1.14    0.55
   6   7   3    1.15    0.47
   7  -7   3    1.45    0.58
  -7  -7  -3    1.62    0.58
  -7  -7  -3    0.36    0.46
   7   7   3    1.19    0.55
  -7   7  -3    1.29    0.61
   7   7   3    1.78    0.58
   8  -7   3   17.26    1.39
  -8  -7  -3   15.66    1.46
   8   7   3   18.23    1.35
   8   7   3   14.16    1.31
  -8   7  -3   17.76    1.61
   7  -8  -3    8.33    1.19
   7   8  -3    7.37    1.01
  -7   8   3    8.82    1.09
   7   8  -3    7.86    1.00
   6  -8  -3    0.41    0.46
   6   8  -3    0.66    0.49
  -6   8   3   -0.23    0.42
   6   8  -3   -0.18    0.37
   5  -8  -3    0.14    0.42
  -5  -8   3    0.66    0.46
  -5   8   3    0.33    0.41
   5   8  -3    0.13    0.44
   5   8  -3    0.46    0.38
   4  -8  -3    0.51    0.38
   4  -8  -3    0.06    0.37
  -4  -8   3    0.57    0.43
   4   8  -3   -0.13    0.38
   3  -8  -3   14.13    1.04
  -3  -8   3   12.43    1.05
   3  -8  -3   13.08    1.04
  -3   8   3   14.22    0.97
   3   8  -3   12.14    1.11
  -2  -8   3    6.56    0.83
   2  -8  -3    7.73    0.87
   2  -8  -3    9.67    0.99
   2   8  -3    8.37    0.88
  -2   8   3    7.61    0.77
  -1  -8   3    8.54    0.92
   1  -8  -3    8.56    0.93
   1  -8  -3    8.98    0.93
   1   8  -3    8.90    0.86
  -1   8   3    7.74    0.81
   0  -8   3    0.56    0.46
   0  -8  -3    2.03    0.51
   0   8   3    3.26    0.61
   0   8  -3    2.15    0.48
  -1  -8  -3    0.90    0.47
   1  -8   3    1.36    0.49
   1   8   3    1.01    0.44
  -1   8  -3    1.17    0.48
  -2  -8  -3   19.58    1.25
   2  -8   3   15.83    1.15
  -2   8  -3   19.79    1.23
   2   8   3   19.75    1.22
  -3  -8  -3    4.74    0.79
   3  -8   3    5.60    0.80
   3   8   3    6.89    0.82
  -3   8  -3    6.87    0.85
  -4  -8  -3    6.61    0.88
   4  -8   3    5.22    0.80
  -4  -8  -3    6.40    0.86
   4   8   3    5.85    0.83
  -4   8  -3    6.46    0.85
  -5  -8  -3    4.72    0.80
   5  -8   3    2.50    0.64
  -5  -8  -3    2.86    0.70
   5   8   3    3.03    0.63
   5   8   3    1.83    0.59
  -5   8  -3    2.40    0.63
  -5   8  -3    3.11    0.65
  -6  -8  -3    3.02    0.69
  -6  -8  -3    4.40    0.80
   6   8   3    3.96    0.71
  -6   8  -3    3.46    0.75
  -6   8  -3    3.39    0.76
   6   8   3    2.33    0.67
  -7  -8  -3    0.86    0.52
  -7  -8  -3    1.68    0.64
   7   8   3    0.38    0.52
  -7   8  -3    1.66    0.68
   7   8   3    1.03    0.54
   6  -9  -3    3.36    0.81
   6   9  -3    3.19    0.77
   6   9  -3    3.10    0.81
   5  -9  -3    3.88    0.81
  -5  -9   3    5.26    0.86
   5   9  -3    5.56    0.90
  -4  -9   3    0.54    0.50
   4  -9  -3    0.36    0.51
   4  -9  -3    0.19    0.41
   4   9  -3   -0.74    0.35
   3  -9  -3    2.06    0.57
  -3  -9   3    2.90    0.69
   3   9  -3    2.37    0.61
  -2  -9   3   -0.65    0.35
   2  -9  -3   -0.17    0.37
  -2   9   3    0.04    0.30
   2   9  -3   -0.25    0.33
  -2   9   3    0.22    0.38
   1  -9  -3    0.76    0.47
  -1  -9   3   -0.27    0.36
   1   9  -3    0.57    0.41
  -1   9   3    0.00    0.36
   0  -9  -3    2.73    0.66
   0  -9   3    1.52    0.57
   0   9   3    1.90    0.52
   0   9  -3    1.68    0.50
  -1  -9  -3   -0.10    0.37
   1  -9   3    0.90    0.50
  -1   9  -3   -0.16    0.37
   1   9   3   -0.10    0.37
  -2  -9  -3    0.35    0.45
   2  -9   3    0.32    0.42
   2   9   3   -0.06    0.37
  -2   9  -3    0.29    0.41
  -3  -9  -3    1.12    0.55
   3  -9   3    1.05    0.55
   3   9   3    0.89    0.51
  -3   9  -3    0.16    0.39
  -4  -9  -3    5.00    0.83
   4  -9   3    3.71    0.73
   4   9   3    4.78    0.83
  -4   9  -3    4.66    0.80
  -4   9  -3    6.40    0.89
   5  -9   3   -0.37    0.40
  -5  -9  -3   -0.60    0.42
  -5   9  -3    0.28    0.46
  -5   9  -3   -0.33    0.37
   5   9   3    0.43    0.52
  -6  -9  -3    0.79    0.53
  -6  -9  -3    0.03    0.49
   6   9   3   -0.89    0.41
  -6   9  -3    0.17    0.49
  -4 -10   3    2.46    0.69
   4 -10  -3    2.20    0.66
   4  10  -3    1.52    0.64
   3 -10  -3    1.05    0.58
  -3 -10   3    1.55    0.59
   3  10  -3    0.04    0.45
  -2 -10   3    6.03    0.99
   2 -10  -3    6.30    1.01
  -2  10   3    5.74    0.87
   2  10  -3    6.02    0.89
   1 -10  -3    1.57    0.60
  -1 -10   3   -0.47    0.39
   1  10  -3   -0.15    0.39
  -1  10   3    0.62    0.44
   0 -10   3    0.44    0.49
   0 -10  -3    1.15    0.60
   0  10  -3    0.87    0.53
   0  10   3    1.02    0.50
  -1 -10  -3    1.22    0.58
   1 -10   3    1.90    0.66
  -1  10  -3    1.59    0.57
   1  10   3    2.29    0.61
   2 -10   3    2.38    0.69
  -2 -10  -3    3.42    0.80
  -2  10  -3    3.46    0.77
   2  10   3    3.31    0.72
   3 -10   3   -0.04    0.47
  -3 -10  -3   -0.53    0.40
  -3  10  -3    0.62    0.50
   3  10   3   -0.21    0.45
   4 -10   3    0.79    0.57
  -4 -10  -3    0.30    0.54
  -4  10  -3    0.19    0.47
   4  10   3    0.23    0.50
 -11   0   4   -0.37    0.52
 -11   0   4   -0.05    0.41
  11   0  -4   -0.59    0.46
 -10   0   4   10.64    1.06
 -10   0   4   10.35    1.14
  10   0  -4   10.65    1.19
  -9   0   4   -0.42    0.28
   9   0  -4    0.39    0.42
  -9   0   4    0.17    0.43
   8   0  -4   15.41    0.84
  -8   0   4   15.21    0.97
  -8   0   4   12.29    0.99
   8   0  -4   14.02    1.06
  -7   0   4  117.04    3.19
  -7   0   4  116.08    3.27
   7   0  -4  122.31    3.02
   7   0  -4  114.79    2.96
   7   0  -4  113.93    3.26
  -7   0   4  119.98    3.16
  -7   0   4  114.45    3.10
   6   0  -4   10.95    0.64
  -6   0   4   11.29    0.70
  -6   0   4   10.37    0.71
   6   0  -4   11.11    0.65
   6   0  -4   12.73    0.67
   6   0  -4   11.71    0.80
   6   0  -4   10.43    0.74
  -6   0   4   10.36    0.60
  -6   0   4   11.29    0.75
  -6   0   4   12.55    0.82
  -5   0   4    2.72    0.32
   5   0  -4    2.20    0.32
  -5   0   4    3.05    0.44
  -5   0   4    2.61    0.37
  -5   0   4    2.42    0.38
   5   0  -4    2.34    0.32
   5   0  -4    2.51    0.35
   5   0  -4    2.87    0.41
   5   0  -4    2.37    0.40
  -5   0   4    2.79    0.38
   4   0  -4    0.83    0.28
   4   0  -4    1.17    0.26
  -4   0   4    0.80    0.22
  -4   0   4    0.96    0.20
   4   0  -4    0.72    0.26
  -4   0   4    0.82    0.24
   4   0  -4    0.89    0.15
  -4   0   4    0.41    0.24
   4   0  -4    0.79    0.21
  -4   0   4    1.08    0.31
   4   0  -4    1.20    0.23
   3   0  -4  182.24    3.94
   3   0  -4  180.22    4.00
   3   0  -4  180.08    3.97
  -3   0   4  184.74    4.03
  -3   0   4  176.86    4.01
   3   0  -4  183.72    4.05
   3   0  -4  184.70    3.93
  -3   0   4  178.90    3.95
  -3   0   4  181.96    4.05
  -3   0   4  180.94    3.97
  -2   0   4  351.76    7.42
   2   0  -4  354.72    7.35
  -2   0   4  355.46    7.36
   2   0  -4  358.29    7.35
  -2   0   4  360.64    7.37
  -2   0   4  361.04    7.43
  -2   0   4  364.52    7.45
   2   0  -4  347.66    7.33
  -2   0   4  352.70    7.37
   2   0  -4  354.84    7.38
   2   0  -4  366.71    7.40
   2   0  -4  367.85    7.16
   1   0  -4    0.51    0.19
  -1   0   4    0.36    0.16
  -1   0   4    0.67    0.19
  -1   0   4    0.29    0.18
   1   0  -4    0.47    0.17
   1   0  -4    0.59    0.18
  -1   0   4    0.59    0.23
  -1   0   4    0.49    0.14
  -1   0   4    0.53    0.20
   1   0  -4    0.57    0.15
   1   0  -4    0.44    0.16
   0   0  -4  267.20    5.56
   0   0   4  269.05    5.57
   0   0   4  256.74    5.57
   0   0  -4  267.24    5.53
   0   0   4  269.06    5.53
   0   0   4  273.95    5.53
   0   0   4  271.50    5.52
   0   0  -4  270.32    5.51
   0   0  -4  263.36    5.50
  -1   0  -4   41.02    1.14
   1   0   4   40.70    1.15
   1   0   4   41.64    1.07
  -1   0  -4   40.37    1.14
  -1   0  -4   42.34    1.07
  -1   0  -4   41.70    1.09
  -1   0  -4   41.28    1.10
   1   0   4   42.51    1.10
  -1   0  -4   41.85    1.09
   2   0   4  284.84    5.91
  -2   0  -4  283.86    6.01
  -2   0  -4  270.01    5.96
   2   0   4  280.12    6.01
  -2   0  -4  287.93    5.94
   2   0   4  284.48    5.93
  -2   0  -4  282.77    6.01
  -3   0  -4    7.22    0.48
  -3   0  -4    6.92    0.54
  -3   0  -4    7.27    0.53
   3   0   4    6.64    0.52
  -3   0  -4    7.77    0.48
  -3   0  -4    7.52    0.47
   3   0   4    7.24    0.47
   3   0   4    6.81    0.45
   4   0   4    3.55    0.47
  -4   0  -4    3.65    0.44
  -4   0  -4    4.11    0.47
  -4   0  -4    3.87    0.41
   4   0   4    3.80    0.39
  -4   0  -4    3.47    0.43
   4   0   4    4.02    0.41
  -4   0  -4    3.34    0.40
  -4   0  -4    4.40    0.45
   4   0   4    4.08    0.32
  -5   0  -4   41.45    1.36
   5   0   4   42.13    1.35
   5   0   4   42.41    1.34
  -5   0  -4   39.17    1.42
   5   0   4   40.08    1.48
  -5   0  -4   40.98    1.39
  -5   0  -4   39.60    1.37
  -5   0  -4   38.79    1.36
  -5   0  -4   37.87    1.42
  -6   0  -4    0.49    0.26
   6   0   4    0.49    0.26
  -6   0  -4    0.41    0.29
  -6   0  -4    0.80    0.29
   6   0   4    0.05    0.25
  -6   0  -4    0.46    0.31
   6   0   4    0.11    0.31
  -6   0  -4    0.31    0.26
  -6   0  -4    0.25    0.27
   6   0   4    0.38    0.31
  -7   0  -4    7.91    0.79
   7   0   4    7.63    0.69
  -7   0  -4    8.92    0.74
  -7   0  -4    9.53    0.87
   7   0   4    8.03    0.85
  -7   0  -4    7.21    0.71
  -7   0  -4    7.26    0.73
  -7   0  -4    8.43    0.83
   7   0   4    9.34    1.03
   7   0   4    5.33    1.01
  -8   0  -4   25.56    1.33
   8   0   4   28.10    1.54
   8   0   4   26.30    1.20
  -8   0  -4   28.28    1.41
  -8   0  -4   26.67    1.32
  -9   0  -4   27.56    1.45
   9   0   4   26.34    1.58
  -9   0  -4   25.39    1.42
  -9   0  -4   25.31    1.42
 -10   0  -4   12.10    1.17
  10   0   4   12.29    1.33
 -10   0  -4   10.59    1.12
 -11  -1   4    2.22    0.71
 -11  -1   4    2.91    0.71
  11  -1  -4    1.97    0.67
 -11   1   4    0.56    0.48
  11   1  -4    1.78    0.68
 -11   1   4    2.17    0.71
 -10  -1   4    1.13    0.51
  10  -1  -4    1.22    0.55
 -10  -1   4    0.23    0.51
  10   1  -4    1.32    0.55
 -10   1   4    0.44    0.51
 -10   1   4    1.48    0.51
  -9  -1   4    1.67    0.57
  -9  -1   4    1.86    0.51
   9  -1  -4    1.85    0.60
   9   1  -4    2.46    0.61
   9   1  -4    2.26    0.48
  -9   1   4    2.25    0.60
  -9   1   4    1.78    0.51
  -8  -1   4    3.90    0.61
  -8  -1   4    3.48    0.64
   8  -1  -4    4.22    0.71
  -8   1   4    3.52    0.66
  -8   1   4    4.12    0.57
   8   1  -4    3.82    0.65
   8   1  -4    4.45    0.58
  -7  -1   4   30.78    1.29
   7  -1  -4   28.71    1.39
  -7  -1   4   27.38    1.11
  -7  -1   4   28.73    1.34
  -7  -1   4   25.59    1.28
  -7  -1   4   27.00    1.23
   7   1  -4   29.75    1.34
   7   1  -4   26.75    1.16
   7   1  -4   28.17    1.16
  -7   1   4   27.71    1.19
  -7   1   4   28.54    1.19
  -7   1   4   27.05    1.34
  -7   1   4   28.05    1.20
   7   1  -4   27.32    1.17
   7   1  -4   27.78    1.36
  -6  -1   4    0.17    0.31
  -6  -1   4    0.81    0.31
  -6  -1   4    0.25    0.26
  -6  -1   4    0.87    0.33
  -6  -1   4    0.06    0.21
   6  -1  -4    0.39    0.29
   6  -1  -4    0.92    0.26
   6  -1  -4    0.12    0.19
  -6   1   4    0.21    0.22
   6   1  -4    0.29    0.29
  -6   1   4   -0.08    0.22
  -6   1   4    0.31    0.34
   6   1  -4    0.46    0.29
   6   1  -4    0.27    0.26
   6   1  -4    0.43    0.26
  -6   1   4    0.55    0.26
   6   1  -4    0.11    0.23
  -6   1   4    0.25    0.28
   5  -1  -4   15.79    0.86
   5  -1  -4   17.58    0.74
  -5  -1   4   17.59    0.88
  -5  -1   4   17.40    0.84
  -5  -1   4   15.81    0.85
  -5  -1   4   17.59    0.72
   5  -1  -4   17.56    0.67
   5  -1  -4   16.64    0.65
  -5  -1   4   16.51    0.79
   5  -1  -4   16.14    0.82
  -5   1   4   17.41    0.89
  -5   1   4   16.37    0.65
   5   1  -4   16.84    0.77
  -5   1   4   15.52    0.76
  -5   1   4   18.04    0.76
  -5   1   4   18.16    0.77
  -5   1   4   17.33    0.55
   5   1  -4   16.19    0.79
   5   1  -4   17.72    0.80
   5   1  -4   16.18    0.81
   5   1  -4   16.52    0.90
  -4  -1   4    7.02    0.51
   4  -1  -4    7.53    0.39
   4  -1  -4    7.62    0.46
   4  -1  -4    7.65    0.39
   4  -1  -4    7.26    0.51
   4  -1  -4    8.08    0.57
  -4  -1   4    6.38    0.42
  -4  -1   4    8.14    0.58
  -4  -1   4    6.77    0.49
  -4  -1   4    7.75    0.56
   4   1  -4    7.61    0.38
   4   1  -4    7.19    0.51
   4   1  -4    7.57    0.58
  -4   1   4    7.18    0.44
   4   1  -4    7.60    0.49
   4   1  -4    7.56    0.50
  -4   1   4    7.10    0.46
  -4   1   4    6.98    0.38
  -4   1   4    8.42    0.50
  -4   1   4    8.06    0.58
  -4   1   4    7.19    0.48
   4   1  -4    6.58    0.47
   3  -1  -4    1.30    0.29
  -3  -1   4    0.99    0.27
   3  -1  -4    1.48    0.19
  -3  -1   4    0.92    0.27
  -3  -1   4    1.18    0.26
  -3  -1   4    1.02    0.25
   3  -1  -4    0.88    0.22
   3  -1  -4    1.62    0.19
   3  -1  -4    1.16    0.25
  -3  -1   4    1.40    0.22
   3  -1  -4    1.31    0.18
  -3   1   4    1.25    0.22
   3   1  -4    1.33    0.25
   3   1  -4    1.45    0.30
  -3   1   4    1.38    0.30
  -3   1   4    1.53    0.25
   3   1  -4    1.33    0.25
   3   1  -4    1.23    0.19
   3   1  -4    1.26    0.19
  -3   1   4    0.97    0.23
   3   1  -4    1.34    0.26
  -3   1   4    1.54    0.22
   3   1  -4    1.19    0.24
  -3   1   4    1.08    0.20
   2  -1  -4   44.68    1.05
   2  -1  -4   44.46    1.25
  -2  -1   4   45.93    1.22
   2  -1  -4   45.56    1.20
   2  -1  -4   46.34    1.06
  -2  -1   4   43.29    1.19
  -2  -1   4   45.45    1.28
  -2  -1   4   45.61    1.38
  -2  -1   4   41.48    1.18
  -2  -1   4   43.39    1.24
  -2   1   4   44.46    0.96
   2   1  -4   45.43    1.34
  -2   1   4   45.51    1.11
  -2   1   4   44.78    1.15
   2   1  -4   45.85    1.12
  -2   1   4   44.37    1.14
  -2   1   4   43.97    1.11
  -2   1   4   45.76    1.22
   2   1  -4   44.01    1.22
   2   1  -4   43.78    1.20
   2   1  -4   45.81    1.19
  -1  -1   4  743.91   14.49
  -1  -1   4  707.77   14.55
   1  -1  -4  725.96   14.41
   1  -1  -4  704.87   14.55
  -1  -1   4  719.56   14.56
   1  -1  -4  732.70   14.39
   1  -1  -4  727.44   14.47
   1  -1  -4  710.37   14.51
  -1  -1   4  727.34   14.51
  -1  -1   4  707.12   14.49
   1  -1  -4  718.87   14.39
   1   1  -4  735.11   14.56
   1   1  -4  728.92   14.51
   1   1  -4  692.75   14.49
  -1   1   4  707.25   14.40
   1   1  -4  723.16   14.48
   1   1  -4  720.23   14.49
   1   1  -4  719.03   14.50
  -1   1   4  714.67   14.42
  -1   1   4  728.62   14.42
  -1   1   4  710.80   14.45
   0  -1  -4   41.58    1.13
   0  -1   4   40.59    1.03
   0  -1   4   41.97    1.10
   0  -1   4   40.75    1.10
   0  -1   4   41.12    1.04
   0  -1  -4   41.82    1.08
   0  -1  -4   42.04    1.01
   0  -1  -4   40.15    1.01
   0  -1   4   41.26    1.05
   0  -1   4   41.88    1.11
   0   1  -4   41.42    1.09
   0   1  -4   41.73    1.06
   0   1   4   40.35    1.03
   0   1   4   41.28    1.08
   0   1   4   41.63    1.03
   0   1  -4   41.63    1.06
   0   1  -4   41.54    1.11
   0   1  -4   42.18    1.06
   0   1   4   43.24    1.08
   0   1  -4   40.65    1.05
   1  -1   4  229.66    4.72
  -1  -1  -4  227.73    4.73
  -1  -1  -4  230.26    4.85
  -1  -1  -4  232.04    4.75
  -1  -1  -4  223.76    4.82
   1  -1   4  220.87    4.78
   1  -1   4  232.14    4.81
   1  -1   4  228.57    4.71
   1  -1   4  223.43    4.70
  -1  -1  -4  227.97    4.75
  -1  -1  -4  227.79    4.78
   1   1   4  227.91    4.76
  -1   1  -4  215.65    4.73
   1   1   4  222.48    4.82
   1   1   4  223.50    4.74
   1   1   4  225.56    4.82
  -1   1  -4  229.85    4.80
  -1   1  -4  222.54    4.77
   1   1   4  222.73    4.76
  -1   1  -4  222.20    4.72
  -1   1  -4  227.11    4.84
  -1   1  -4  226.90    4.74
   2  -1   4    1.07    0.20
  -2  -1  -4    1.04    0.22
  -2  -1  -4    0.91    0.23
   2  -1   4    0.71    0.18
  -2  -1  -4    1.10    0.27
   2  -1   4    1.02    0.25
  -2  -1  -4    0.51    0.20
  -2   1  -4    0.68    0.19
  -2   1  -4    0.76    0.27
   2   1   4    0.84    0.22
   2   1   4    0.92    0.24
  -2   1  -4    1.34    0.25
   2   1   4    0.92    0.20
  -2   1  -4    0.98    0.21
  -2   1  -4    0.86    0.25
   2   1   4    1.01    0.26
  -3  -1  -4   67.49    1.84
   3  -1   4   66.45    1.67
  -3  -1  -4   63.28    1.75
  -3  -1  -4   68.44    1.79
   3  -1   4   68.14    1.83
  -3  -1  -4   69.06    1.85
   3  -1   4   66.83    1.69
  -3  -1  -4   70.43    1.68
   3   1   4   67.71    1.80
   3   1   4   68.01    1.65
   3   1   4   65.91    1.88
  -3   1  -4   64.82    1.81
  -3   1  -4   69.68    1.85
  -3   1  -4   70.28    1.82
   3   1   4   67.85    1.77
  -3   1  -4   68.09    1.74
  -3   1  -4   66.64    1.71
  -4  -1  -4  196.23    4.56
  -4  -1  -4  204.61    4.38
   4  -1   4  195.37    4.54
   4  -1   4  197.49    4.35
  -4  -1  -4  192.61    4.58
  -4  -1  -4  197.13    4.53
   4  -1   4  198.19    4.60
   4  -1   4  198.13    4.32
  -4  -1  -4  196.94    4.50
  -4  -1  -4  200.87    4.47
   4   1   4  197.02    4.62
  -4   1  -4  199.25    4.53
  -4   1  -4  192.80    4.40
   4   1   4  198.46    4.46
   4   1   4  193.43    4.48
  -4   1  -4  190.70    4.50
  -4   1  -4  196.23    4.43
  -4   1  -4  195.89    4.48
  -4   1  -4  198.92    4.50
   4   1   4  199.05    4.28
  -5  -1  -4   14.98    0.81
  -5  -1  -4   17.84    0.80
   5  -1   4   15.10    0.87
  -5  -1  -4   16.10    0.88
   5  -1   4   17.36    0.74
  -5  -1  -4   15.41    0.89
  -5  -1  -4   16.88    0.86
   5  -1   4   17.25    0.75
  -5  -1  -4   16.98    0.87
   5  -1   4   17.82    0.95
   5   1   4   16.56    0.68
  -5   1  -4   17.94    0.83
  -5   1  -4   17.29    0.80
   5   1   4   16.31    0.83
   5   1   4   18.21    0.97
  -5   1  -4   18.16    0.88
  -5   1  -4   17.95    0.90
  -5   1  -4   16.33    0.88
   5   1   4   16.10    0.83
  -5   1  -4   18.24    0.88
  -6  -1  -4   28.73    1.16
   6  -1   4   29.53    1.35
  -6  -1  -4   27.43    1.28
   6  -1   4   29.31    1.06
  -6  -1  -4   27.97    1.23
  -6  -1  -4   26.74    1.23
  -6  -1  -4   27.93    1.20
  -6  -1  -4   29.96    1.22
   6   1   4   26.69    1.17
  -6   1  -4   27.89    1.17
  -6   1  -4   27.65    1.22
   6   1   4   26.74    1.31
  -6   1  -4   29.14    1.21
  -6   1  -4   28.92    1.18
  -6   1  -4   27.41    1.23
   6   1   4   27.19    1.15
  -6   1  -4   27.94    1.16
  -7  -1  -4    8.85    0.89
   7  -1   4    9.57    0.95
   7  -1   4    8.95    0.64
  -7  -1  -4    9.60    0.88
  -7  -1  -4    9.16    0.73
  -7  -1  -4   10.64    0.79
  -7  -1  -4    8.83    0.81
  -7  -1  -4    9.92    0.83
  -7   1  -4    9.51    0.78
  -7   1  -4   10.59    0.84
  -7   1  -4    9.53    0.87
   7   1   4    8.96    0.72
   7   1   4   10.23    0.97
   7   1   4    7.73    0.76
  -7   1  -4   10.29    0.78
  -7   1  -4    9.04    0.81
  -8  -1  -4    0.73    0.42
  -8  -1  -4    0.65    0.39
   8  -1   4    0.33    0.42
  -8   1  -4    0.56    0.38
  -8   1  -4    0.71    0.42
   8   1   4    0.00    0.42
  -8   1  -4    0.76    0.39
   8   1   4   -0.49    0.50
   8   1   4    0.57    0.35
  -9  -1  -4    7.87    0.90
   9  -1   4    7.34    0.97
  -9  -1  -4    7.65    0.91
   9   1   4    8.83    0.88
   9   1   4    7.27    0.97
  -9   1  -4    7.19    0.93
  -9   1  -4   12.91    1.02
  -9   1  -4    9.01    0.95
 -10  -1  -4   11.61    1.14
  10  -1   4   13.43    1.36
 -10  -1  -4   11.94    1.16
 -10   1  -4   10.86    1.16
 -10   1  -4   12.92    1.16
 -10   1  -4   12.20    1.18
  10   1   4   11.20    1.25
 -11  -2   4   -0.16    0.56
  11  -2  -4    0.51    0.55
 -11  -2   4    0.75    0.50
 -11   2   4    0.62    0.62
 -10  -2   4    2.06    0.66
 -10  -2   4    0.47    0.46
  10  -2  -4    2.04    0.66
 -10   2   4    2.08    0.68
  10   2  -4    1.45    0.50
  10   2  -4    2.72    0.68
  -9  -2   4    0.64    0.44
   9  -2  -4   -0.40    0.37
  -9  -2   4   -0.52    0.33
   9   2  -4   -0.40    0.36
   9   2  -4    0.05    0.31
  -9   2   4    0.55    0.44
  -9   2   4    0.05    0.44
   8  -2  -4   -0.20    0.36
  -8  -2   4   -0.24    0.34
  -8  -2   4   -0.31    0.31
   8   2  -4   -0.03    0.28
   8   2  -4   -0.49    0.25
  -8   2   4   -0.18    0.27
  -8   2   4   -0.74    0.32
   8   2  -4    0.09    0.31
   8   2  -4   -0.10    0.36
  -8   2   4   -0.10    0.29
  -8   2   4    0.07    0.28
   8   2  -4   -0.19    0.39
  -7  -2   4    1.61    0.46
  -7  -2   4    1.62    0.45
  -7  -2   4    1.45    0.42
  -7  -2   4    1.43    0.44
   7  -2  -4    1.47    0.50
  -7  -2   4    1.26    0.37
   7   2  -4    1.07    0.37
   7   2  -4    2.28    0.47
  -7   2   4    1.39    0.36
  -7   2   4    2.22    0.54
  -7   2   4    1.36    0.36
   7   2  -4    1.55    0.50
  -7   2   4    1.52    0.35
   7   2  -4    1.60    0.41
   7   2  -4    1.46    0.40
  -6  -2   4    1.50    0.39
   6  -2  -4    1.21    0.40
   6  -2  -4    0.75    0.26
  -6  -2   4    0.73    0.36
  -6  -2   4    1.25    0.31
  -6  -2   4    0.67    0.32
  -6  -2   4    1.60    0.39
  -6   2   4    0.95    0.29
   6   2  -4    0.64    0.31
   6   2  -4    1.18    0.42
  -6   2   4    1.06    0.29
   6   2  -4    0.97    0.33
  -6   2   4    0.91    0.39
  -6   2   4    1.59    0.31
   6   2  -4    0.76    0.32
   6   2  -4    0.90    0.32
   5  -2  -4    1.91    0.41
  -5  -2   4    1.52    0.26
  -5  -2   4    1.31    0.35
  -5  -2   4    1.50    0.37
  -5  -2   4    1.46    0.34
  -5  -2   4    1.36    0.31
  -5  -2   4    0.98    0.29
   5  -2  -4    1.43    0.27
   5   2  -4    1.55    0.33
  -5   2   4    1.43    0.26
   5   2  -4    0.85    0.30
   5   2  -4    1.55    0.34
  -5   2   4    1.27    0.25
  -5   2   4    1.49    0.36
  -5   2   4    1.41    0.27
   5   2  -4    1.68    0.32
   5   2  -4    0.80    0.33
  -5   2   4    1.94    0.27
   4  -2  -4   34.39    0.93
   4  -2  -4   30.33    1.20
  -4  -2   4   32.96    1.18
  -4  -2   4   33.11    1.08
  -4  -2   4   31.06    1.20
   4  -2  -4   35.52    1.08
   4  -2  -4   33.20    1.04
  -4  -2   4   34.78    1.14
  -4  -2   4   32.46    1.14
  -4  -2   4   31.87    0.96
  -4   2   4   33.62    0.85
   4   2  -4   31.85    1.21
  -4   2   4   32.64    0.94
  -4   2   4   32.83    0.96
   4   2  -4   33.98    1.14
  -4   2   4   32.93    1.19
   4   2  -4   31.65    1.12
   4   2  -4   33.62    1.07
  -4   2   4   34.01    0.99
  -4   2   4   33.74    0.98
   4   2  -4   31.85    1.14
  -4   2   4   32.98    0.98
  -3  -2   4  166.63    3.93
   3  -2  -4  174.23    3.65
  -3  -2   4  172.01    3.80
  -3  -2   4  171.94    3.68
  -3  -2   4  166.72    3.87
   3  -2  -4  170.26    3.77
  -3  -2   4  168.62    3.82
   3  -2  -4  173.93    3.97
  -3  -2   4  163.47    3.83
   3  -2  -4  172.04    3.70
   3   2  -4  172.19    3.78
   3   2  -4  166.76    3.84
  -3   2   4  168.71    3.70
  -3   2   4  175.71    3.63
  -3   2   4  171.50    3.62
  -3   2   4  168.80    3.61
  -3   2   4  171.84    3.89
  -3   2   4  171.26    3.57
   3   2  -4  170.50    3.83
   3   2  -4  169.59    3.86
  -3   2   4  175.37    3.63
   3   2  -4  171.04    3.69
  -3   2   4  163.30    3.67
  -2  -2   4    2.16    0.33
  -2  -2   4    1.71    0.27
  -2  -2   4    1.48    0.25
   2  -2  -4    2.37    0.36
  -2  -2   4    2.02    0.25
  -2  -2   4    2.32    0.34
   2  -2  -4    2.94    0.31
   2  -2  -4    2.41    0.26
  -2   2   4    2.28    0.22
   2   2  -4    2.34    0.32
  -2   2   4    2.19    0.18
  -2   2   4    2.19    0.19
   2   2  -4    1.78    0.27
  -2   2   4    2.28    0.19
   2   2  -4    1.66    0.30
  -2   2   4    2.16    0.19
  -2   2   4    2.31    0.30
   2   2  -4    1.81    0.28
   2   2  -4    1.66    0.26
   1  -2  -4   21.79    0.71
  -1  -2   4   21.57    0.69
   1  -2  -4   22.45    0.64
  -1  -2   4   19.92    0.69
  -1  -2   4   20.97    0.73
   1  -2  -4   20.22    0.79
  -1  -2   4   22.62    0.77
  -1  -2   4   21.60    0.78
  -1  -2   4   22.13    0.78
  -1   2   4   21.41    0.57
  -1   2   4   21.30    0.57
   1   2  -4   22.40    0.77
   1   2  -4   21.18    0.72
  -1   2   4   21.21    0.72
   1   2  -4   21.14    0.71
  -1   2   4   21.39    0.60
  -1   2   4   22.36    0.70
   1   2  -4   20.86    0.76
   1   2  -4   21.85    0.74
   1   2  -4   21.06    0.72
   0  -2   4  104.68    2.28
   0  -2  -4  101.81    2.46
   0  -2  -4  101.33    2.41
   0  -2   4  106.55    2.27
   0  -2   4  103.43    2.43
   0  -2  -4  102.14    2.39
   0  -2  -4  103.34    2.19
   0  -2  -4  103.55    2.33
   0  -2  -4  105.10    2.20
   0  -2   4  103.96    2.41
   0  -2   4  104.83    2.27
   0  -2   4  106.78    2.38
   0   2   4  102.21    2.26
   0   2  -4  104.49    2.41
   0   2   4  101.57    2.30
   0   2  -4  101.48    2.34
   0   2  -4  104.63    2.32
   0   2  -4  102.81    2.31
   0   2  -4  104.73    2.31
   0   2  -4  103.14    2.45
   0   2   4  104.19    2.53
   0   2   4  104.56    2.26
   0   2  -4  102.86    2.29
   1  -2   4   63.43    1.43
  -1  -2  -4   64.57    1.52
  -1  -2  -4   63.22    1.66
   1  -2   4   63.60    1.43
   1  -2   4   64.63    1.43
  -1  -2  -4   64.10    1.49
  -1  -2  -4   60.43    1.59
   1  -2   4   61.83    1.64
  -1  -2  -4   60.67    1.62
  -1  -2  -4   64.37    1.51
   1  -2   4   64.08    1.56
   1  -2   4   63.60    1.50
   1  -2   4   59.98    1.62
  -1   2  -4   63.59    1.53
  -1   2  -4   61.76    1.49
   1   2   4   61.56    1.53
  -1   2  -4   61.61    1.66
  -1   2  -4   61.70    1.49
   1   2   4   62.39    1.52
  -1   2  -4   63.05    1.48
   1   2   4   60.17    1.58
  -1   2  -4   59.55    1.61
   1   2   4   61.53    1.54
  -2  -2  -4    3.30    0.38
  -2  -2  -4    2.41    0.30
   2  -2   4    2.64    0.22
  -2  -2  -4    2.04    0.31
  -2  -2  -4    3.23    0.33
   2  -2   4    2.91    0.23
  -2  -2  -4    2.02    0.30
   2  -2   4    2.49    0.32
   2  -2   4    2.36    0.30
   2  -2   4    2.65    0.23
   2   2   4    2.16    0.30
  -2   2  -4    2.67    0.27
  -2   2  -4    2.51    0.28
  -2   2  -4    2.54    0.35
  -2   2  -4    2.26    0.25
  -2   2  -4    2.38    0.26
  -2   2  -4    2.59    0.34
   2   2   4    2.37    0.30
   2   2   4    2.97    0.37
   2   2   4    2.31    0.29
   3  -2   4   26.41    0.76
  -3  -2  -4   26.47    0.95
   3  -2   4   24.26    0.97
  -3  -2  -4   27.29    1.02
  -3  -2  -4   26.94    0.78
   3  -2   4   26.31    0.93
  -3  -2  -4   25.36    1.01
  -3  -2  -4   26.78    0.93
   3  -2   4   26.58    0.77
  -3   2  -4   26.42    0.85
   3   2   4   27.25    0.91
   3   2   4   26.51    1.04
   3   2   4   26.69    0.97
  -3   2  -4   26.57    0.90
  -3   2  -4   26.97    0.87
  -3   2  -4   25.20    0.97
   3   2   4   24.77    0.93
  -3   2  -4   26.88    1.01
   4  -2   4    2.61    0.39
  -4  -2  -4    3.05    0.45
   4  -2   4    3.63    0.46
  -4  -2  -4    4.42    0.38
  -4  -2  -4    2.58    0.37
  -4  -2  -4    3.23    0.40
   4  -2   4    3.68    0.31
  -4  -2  -4    3.96    0.50
   4  -2   4    3.66    0.31
  -4  -2  -4    2.96    0.41
  -4   2  -4    4.84    0.52
   4   2   4    3.33    0.37
   4   2   4    2.83    0.41
  -4   2  -4    3.65    0.39
   4   2   4    3.56    0.43
  -4   2  -4    4.55    0.51
  -4   2  -4    3.69    0.48
  -4   2  -4    4.22    0.40
  -4   2  -4    3.39    0.36
   4   2   4    3.42    0.47
  -5  -2  -4   51.86    1.73
   5  -2   4   52.42    1.41
  -5  -2  -4   54.33    1.56
  -5  -2  -4   52.78    1.69
  -5  -2  -4   50.85    1.74
  -5  -2  -4   53.57    1.71
   5  -2   4   56.18    1.82
  -5  -2  -4   50.49    1.80
   5   2   4   52.17    1.56
   5   2   4   50.08    1.82
  -5   2  -4   53.86    1.62
   5   2   4   54.33    1.72
  -5   2  -4   51.42    1.68
  -5   2  -4   51.71    1.73
  -5   2  -4   52.41    1.58
   5   2   4   52.52    1.70
  -5   2  -4   56.90    1.81
  -5   2  -4   55.19    1.62
  -6  -2  -4    6.13    0.64
  -6  -2  -4    6.66    0.68
   6  -2   4    8.68    0.86
  -6  -2  -4    6.78    0.69
  -6  -2  -4    7.60    0.79
  -6  -2  -4    8.29    0.70
  -6   2  -4    7.67    0.61
   6   2   4    6.56    0.76
  -6   2  -4    7.69    0.75
   6   2   4    7.58    0.71
  -6   2  -4    8.33    0.63
  -6   2  -4    5.92    0.58
  -6   2  -4    7.85    0.77
   6   2   4    6.86    0.68
  -6   2  -4    7.23    0.68
   7  -2   4    9.99    1.02
  -7  -2  -4    7.45    0.75
  -7  -2  -4    7.45    0.81
  -7  -2  -4    7.60    0.78
  -7   2  -4    7.49    0.71
  -7   2  -4    6.55    0.73
  -7   2  -4    7.22    0.71
  -7   2  -4    6.85    0.68
  -7   2  -4    5.82    0.74
   7   2   4    6.43    0.84
   7   2   4    8.13    0.81
   7   2   4    7.71    0.77
  -8  -2  -4    0.38    0.40
  -8  -2  -4   -0.10    0.33
   8  -2   4   -0.37    0.35
   8   2   4    0.99    0.41
  -8   2  -4   -0.03    0.30
  -8   2  -4    0.10    0.41
  -8   2  -4    0.31    0.36
  -9  -2  -4    0.82    0.44
  -9  -2  -4    0.35    0.44
   9  -2   4   -0.26    0.37
   9   2   4    0.35    0.45
  -9   2  -4    0.43    0.42
  -9   2  -4    0.52    0.48
   9   2   4    0.20    0.38
  -9   2  -4    0.12    0.38
 -10  -2  -4    0.72    0.51
 -10  -2  -4    1.63    0.58
  10  -2   4   -0.08    0.48
  10   2   4    0.67    0.44
 -10   2  -4    0.69    0.55
 -10   2  -4    0.75    0.46
  10   2   4    1.11    0.57
  10  -3  -4   -0.60    0.43
 -10  -3   4   -0.38    0.38
  10   3  -4   -0.37    0.36
 -10   3   4    0.45    0.55
  -9  -3   4    0.23    0.43
  -9  -3   4    0.90    0.44
   9  -3  -4    0.14    0.47
   9   3  -4    0.19    0.55
  -9   3   4    0.12    0.48
   9   3  -4    0.55    0.38
  -8  -3   4    4.94    0.74
  -8  -3   4    4.06    0.65
   8  -3  -4    5.85    0.85
  -8  -3   4    5.96    0.72
   8   3  -4    5.08    0.67
  -8   3   4    5.62    0.81
   8   3  -4    5.64    0.72
   8   3  -4    5.11    0.68
   7  -3  -4    0.37    0.37
  -7  -3   4   -0.15    0.30
  -7  -3   4   -0.42    0.30
  -7  -3   4    0.11    0.31
  -7  -3   4    0.11    0.31
  -7  -3   4   -0.01    0.32
   7   3  -4    0.13    0.36
  -7   3   4    0.03    0.22
   7   3  -4    0.42    0.32
   7   3  -4    0.08    0.31
   7   3  -4    0.38    0.33
   7   3  -4    0.19    0.31
  -7   3   4    0.22    0.20
  -7   3   4    0.13    0.35
  -6  -3   4   50.76    1.77
  -6  -3   4   51.00    1.70
  -6  -3   4   50.92    1.86
  -6  -3   4   50.05    1.75
  -6  -3   4   54.47    1.77
   6  -3  -4   54.19    1.96
   6   3  -4   49.76    1.72
  -6   3   4   50.63    1.85
   6   3  -4   50.72    1.75
   6   3  -4   50.38    1.67
   6   3  -4   50.95    1.73
  -6   3   4   48.38    1.40
  -6   3   4   50.44    1.52
   6   3  -4   50.12    1.88
  -5  -3   4    0.37    0.27
  -5  -3   4    0.68    0.23
   5  -3  -4    0.84    0.24
  -5  -3   4    0.65    0.27
   5  -3  -4    0.49    0.31
  -5  -3   4    0.51    0.27
  -5  -3   4    1.02    0.34
  -5  -3   4    0.40    0.29
   5   3  -4    1.01    0.35
  -5   3   4    1.29    0.37
  -5   3   4    1.12    0.20
  -5   3   4    0.43    0.32
  -5   3   4    0.41    0.19
   5   3  -4    0.46    0.27
   5   3  -4    0.51    0.29
   5   3  -4    0.90    0.27
   5   3  -4    0.76    0.31
  -4  -3   4    0.56    0.26
   4  -3  -4    0.55    0.30
   4  -3  -4    0.27    0.19
  -4  -3   4    0.79    0.25
  -4  -3   4    0.36    0.25
  -4  -3   4    0.72    0.23
   4  -3  -4    0.68    0.20
  -4  -3   4    0.38    0.26
  -4  -3   4    0.76    0.28
   4   3  -4    0.12    0.25
  -4   3   4    0.23    0.24
  -4   3   4    0.59    0.19
  -4   3   4    1.04    0.20
  -4   3   4    0.69    0.13
   4   3  -4    0.69    0.26
  -4   3   4    0.73    0.15
  -4   3   4    0.43    0.15
   4   3  -4    0.71    0.29
   4   3  -4    0.86    0.28
  -3  -3   4    2.39    0.31
  -3  -3   4    1.86    0.34
  -3  -3   4    1.91    0.30
  -3  -3   4    2.54    0.38
  -3  -3   4    2.48    0.35
   3  -3  -4    1.72    0.27
   3  -3  -4    2.76    0.44
  -3  -3   4    2.12    0.32
  -3   3   4    2.32    0.35
  -3   3   4    2.15    0.26
  -3   3   4    2.14    0.26
   3   3  -4    2.20    0.33
  -3   3   4    1.95    0.17
   3   3  -4    2.12    0.33
  -3   3   4    2.34    0.19
   3   3  -4    2.09    0.34
   3   3  -4    1.95    0.35
   2  -3  -4    0.09    0.18
  -2  -3   4    0.01    0.20
  -2  -3   4    0.25    0.20
  -2  -3   4    0.23    0.17
   2  -3  -4    0.02    0.20
  -2  -3   4    0.18    0.20
  -2  -3   4    0.55    0.20
   2   3  -4    0.08    0.21
   2   3  -4   -0.06    0.16
   2   3  -4    0.27    0.19
  -2   3   4    0.11    0.17
  -2   3   4    0.15    0.16
   2   3  -4   -0.12    0.19
   2   3  -4    0.20    0.20
  -1  -3   4    8.74    0.41
   1  -3  -4    8.28    0.56
  -1  -3   4    9.12    0.42
  -1  -3   4    9.76    0.53
   1  -3  -4    7.48    0.49
  -1  -3   4    7.95    0.51
  -1  -3   4    8.32    0.52
   1   3  -4    8.87    0.50
   1   3  -4    8.85    0.47
   1   3  -4    8.61    0.56
   1   3  -4    8.81    0.45
  -1   3   4    8.65    0.29
  -1   3   4    8.60    0.43
  -1   3   4    8.82    0.28
   1   3  -4    8.93    0.48
   0  -3   4    9.61    0.48
   0  -3   4    9.24    0.35
   0  -3   4    9.39    0.36
   0  -3   4    9.16    0.54
   0  -3  -4    8.75    0.50
   0  -3  -4   10.11    0.56
   0  -3   4   10.12    0.57
   0  -3  -4    9.19    0.58
   0   3  -4    8.48    0.42
   0   3  -4    9.03    0.45
   0   3   4    9.48    0.39
   0   3  -4   10.61    0.49
   0   3  -4    9.26    0.43
   0   3  -4    9.65    0.44
   0   3   4    9.66    0.41
   0   3   4    9.05    0.38
   0   3  -4    9.13    0.57
  -1  -3  -4    3.65    0.38
  -1  -3  -4    4.72    0.29
   1  -3   4    4.88    0.36
   1  -3   4    4.32    0.43
   1  -3   4    3.69    0.31
   1  -3   4    5.00    0.47
  -1  -3  -4    5.09    0.46
  -1  -3  -4    5.07    0.31
  -1  -3  -4    4.99    0.30
  -1   3  -4    4.52    0.31
   1   3   4    4.61    0.34
  -1   3  -4    4.57    0.31
  -1   3  -4    4.05    0.43
   1   3   4    4.62    0.39
  -1   3  -4    4.10    0.30
  -1   3  -4    4.26    0.42
  -1   3  -4    4.00    0.30
   1   3   4    5.45    0.48
   1   3   4    4.11    0.34
  -1   3  -4    4.22    0.31
  -2  -3  -4   13.70    0.70
  -2  -3  -4   13.35    0.70
  -2  -3  -4   15.23    0.60
  -2  -3  -4   14.23    0.61
   2  -3   4   13.86    0.60
   2  -3   4   14.32    0.65
  -2  -3  -4   13.42    0.75
   2  -3   4   14.46    0.72
  -2   3  -4   15.88    0.74
  -2   3  -4   13.16    0.52
   2   3   4   14.86    0.70
  -2   3  -4   14.28    0.55
   2   3   4   13.86    0.65
  -2   3  -4   15.33    0.55
   2   3   4   13.51    0.67
  -2   3  -4   15.54    0.75
  -2   3  -4   15.56    0.56
   2   3   4   13.56    0.63
  -3  -3  -4   26.99    1.00
  -3  -3  -4   29.79    1.13
  -3  -3  -4   29.11    1.13
  -3  -3  -4   28.22    0.99
   3  -3   4   30.31    1.07
   3  -3   4   27.91    0.96
  -3  -3  -4   27.69    1.09
  -3  -3  -4   28.49    0.98
  -3  -3  -4   29.07    1.10
  -3   3  -4   29.04    0.90
  -3   3  -4   29.37    0.89
  -3   3  -4   28.20    1.09
   3   3   4   28.10    1.05
   3   3   4   28.75    1.11
  -3   3  -4   26.75    0.86
  -3   3  -4   27.90    1.09
   3   3   4   27.79    1.04
   3   3   4   28.19    1.02
  -4  -3  -4   35.56    1.21
  -4  -3  -4   30.88    1.18
   4  -3   4   34.23    1.29
  -4  -3  -4   35.53    1.36
  -4  -3  -4   34.60    1.32
  -4  -3  -4   33.02    1.31
  -4  -3  -4   34.01    1.27
  -4   3  -4   33.77    1.27
   4   3   4   32.50    1.32
   4   3   4   34.04    1.24
  -4   3  -4   34.32    1.28
  -4   3  -4   33.89    1.06
  -4   3  -4   33.23    1.09
   4   3   4   33.86    1.21
  -4   3  -4   35.78    1.09
   4   3   4   33.22    1.25
  -5  -3  -4    5.08    0.65
  -5  -3  -4    3.79    0.49
  -5  -3  -4    6.12    0.60
  -5  -3  -4    4.31    0.55
   5  -3   4    6.04    0.68
  -5  -3  -4    4.35    0.59
  -5  -3  -4    5.92    0.66
   5   3   4    4.28    0.55
  -5   3  -4    4.23    0.60
  -5   3  -4    5.09    0.47
  -5   3  -4    4.78    0.46
  -5   3  -4    4.64    0.46
  -5   3  -4    3.58    0.52
   5   3   4    6.09    0.62
   5   3   4    5.62    0.66
   5   3   4    4.99    0.53
  -5   3  -4    6.93    0.68
  -6  -3  -4    0.30    0.36
  -6  -3  -4    2.05    0.44
  -6  -3  -4    1.20    0.38
  -6  -3  -4    1.75    0.42
  -6  -3  -4    2.69    0.54
   6  -3   4    1.19    0.42
  -6  -3  -4    1.73    0.41
   6   3   4    1.30    0.37
  -6   3  -4    2.19    0.41
  -6   3  -4    1.07    0.43
  -6   3  -4    1.45    0.45
  -6   3  -4    2.04    0.36
  -6   3  -4    1.73    0.46
   6   3   4    2.88    0.50
   6   3   4    1.89    0.43
  -6   3  -4    2.54    0.40
   6   3   4    1.62    0.46
  -7  -3  -4    3.33    0.58
  -7  -3  -4    2.55    0.53
  -7  -3  -4    1.86    0.53
   7  -3   4    2.39    0.57
  -7  -3  -4    2.80    0.52
  -7   3  -4    2.19    0.55
  -7   3  -4    2.35    0.41
  -7   3  -4    2.76    0.48
  -7   3  -4    2.06    0.53
   7   3   4    1.77    0.48
  -8  -3  -4    2.07    0.55
  -8  -3  -4    1.44    0.50
   8  -3   4    1.95    0.58
  -8   3  -4    2.90    0.65
   8   3   4    1.67    0.51
  -8   3  -4    1.94    0.53
  -9  -3  -4    1.68    0.55
  -9  -3  -4    1.52    0.54
   9  -3   4    1.46    0.59
  -9   3  -4    1.06    0.54
  -9   3  -4    1.38    0.52
   9   3   4    1.31    0.60
   9   3   4    1.86    0.57
  10  -3   4    2.03    0.70
 -10  -3  -4    2.32    0.66
 -10  -3  -4    2.85    0.68
  10   3   4    2.89    0.67
 -10   3  -4    1.50    0.64
  10   3   4    1.93    0.67
 -10  -4   4    2.06    0.62
  10  -4  -4    3.50    0.84
 -10   4   4    2.27    0.72
  10   4  -4    2.03    0.57
  -9  -4   4    0.74    0.46
   9  -4  -4   -0.02    0.46
   9   4  -4   -0.53    0.34
   9   4  -4    0.40    0.40
  -9   4   4    0.17    0.48
  -8  -4   4    5.94    0.77
  -8  -4   4    4.79    0.71
   8  -4  -4    5.89    0.88
  -8  -4   4    6.05    0.76
   8   4  -4    5.81    0.76
   8   4  -4    5.40    0.74
  -8   4   4    3.50    0.75
  -7  -4   4   69.32    2.26
  -7  -4   4   64.68    2.23
  -7  -4   4   71.51    2.30
   7  -4  -4   62.66    2.43
  -7  -4   4   71.57    2.62
  -7   4   4   67.27    2.40
   7   4  -4   72.74    2.31
   7   4  -4   65.46    2.24
  -6  -4   4    2.46    0.52
  -6  -4   4    1.49    0.39
  -6  -4   4    2.89    0.52
  -6  -4   4    1.57    0.40
  -6  -4   4    2.36    0.48
   6  -4  -4    2.60    0.57
  -6   4   4    2.58    0.53
   6   4  -4    2.09    0.44
   6   4  -4    1.87    0.45
   6   4  -4    2.44    0.48
   6   4  -4    2.47    0.53
  -5  -4   4   55.01    1.81
  -5  -4   4   59.34    1.88
  -5  -4   4   54.70    1.79
  -5  -4   4   56.34    1.70
  -5  -4   4   56.90    1.78
   5  -4  -4   56.23    1.99
  -5  -4   4   54.31    1.91
   5   4  -4   57.47    1.84
  -5   4   4   54.12    1.89
   5   4  -4   55.33    1.86
   5   4  -4   58.98    1.87
  -4  -4   4    2.00    0.40
  -4  -4   4    2.08    0.37
  -4  -4   4    1.30    0.31
  -4  -4   4    1.34    0.34
  -4  -4   4    2.33    0.42
  -4  -4   4    1.68    0.33
   4  -4  -4    1.30    0.39
   4  -4  -4    1.50    0.30
   4   4  -4    1.11    0.33
  -4   4   4    1.26    0.34
   4   4  -4    1.71    0.34
   4   4  -4    1.50    0.36
   4   4  -4    1.52    0.34
  -4   4   4    1.51    0.27
  -4   4   4    1.41    0.27
  -3  -4   4    0.30    0.24
  -3  -4   4    0.16    0.21
   3  -4  -4    0.50    0.30
  -3  -4   4    0.13    0.19
  -3  -4   4    0.26    0.20
   3  -4  -4    0.33    0.23
  -3  -4   4    0.23    0.24
   3   4  -4    0.33    0.27
  -3   4   4    0.14    0.21
   3   4  -4    0.37    0.23
   3   4  -4    0.26    0.21
  -3   4   4    0.39    0.19
  -3   4   4    0.06    0.19
   3   4  -4   -0.08    0.21
  -2  -4   4   63.97    1.82
  -2  -4   4   64.40    1.64
  -2  -4   4   61.18    1.80
   2  -4  -4   62.10    1.78
  -2  -4   4   63.72    1.62
   2  -4  -4   63.32    1.91
  -2  -4   4   65.04    1.81
  -2   4   4   64.78    1.73
   2   4  -4   62.88    1.73
   2   4  -4   64.95    1.72
   2   4  -4   61.49    1.86
   2   4  -4   63.92    1.82
   2   4  -4   64.44    1.76
  -2   4   4   64.91    1.75
  -1  -4   4    1.41    0.19
  -1  -4   4    1.57    0.34
  -1  -4   4    1.28    0.27
  -1  -4   4    1.09    0.28
   1  -4  -4    1.21    0.29
  -1  -4   4    1.27    0.19
   1  -4  -4    0.88    0.30
   1   4  -4    0.88    0.29
   1   4  -4    0.73    0.21
   1   4  -4    1.55    0.30
   1   4  -4    1.07    0.22
  -1   4   4    1.46    0.24
   1   4  -4    1.23    0.24
   0  -4   4   15.41    0.76
   0  -4   4   16.52    0.80
   0  -4  -4   15.76    0.78
   0  -4  -4   16.31    0.73
   0  -4  -4   15.94    0.80
   0  -4   4   16.56    0.67
   0  -4   4   16.83    0.59
   0   4   4   17.11    0.56
   0   4   4   17.09    0.56
   0   4   4   15.01    0.73
   0   4   4   16.69    0.57
   0   4  -4   16.36    0.60
   0   4  -4   17.57    0.61
   0   4  -4   17.66    0.63
   0   4   4   17.06    0.53
   0   4  -4   16.72    0.63
   0   4  -4   16.61    0.83
   0   4  -4   16.96    0.71
   1  -4   4    1.74    0.35
  -1  -4  -4    2.34    0.18
  -1  -4  -4    2.32    0.39
  -1  -4  -4    2.16    0.36
   1  -4   4    2.41    0.29
   1  -4   4    2.52    0.30
  -1  -4  -4    2.41    0.18
  -1   4  -4    2.66    0.40
  -1   4  -4    2.34    0.28
   1   4   4    2.40    0.37
   1   4   4    2.36    0.28
   1   4   4    2.07    0.28
  -1   4  -4    2.07    0.23
  -1   4  -4    2.33    0.22
  -1   4  -4    2.47    0.25
  -1   4  -4    2.40    0.24
  -1   4  -4    2.17    0.38
   1   4   4    2.39    0.29
  -2  -4  -4   52.88    1.56
  -2  -4  -4   52.35    1.65
  -2  -4  -4   52.13    1.63
   2  -4   4   51.14    1.64
  -2  -4  -4   53.70    1.36
   2  -4   4   52.06    1.51
  -2  -4  -4   52.33    1.37
   2   4   4   50.20    1.48
   2   4   4   51.68    1.53
  -2   4  -4   52.59    1.33
  -2   4  -4   51.68    1.32
  -2   4  -4   52.93    1.26
   2   4   4   49.57    1.59
  -2   4  -4   51.26    1.65
  -2   4  -4   51.71    1.33
   2   4   4   50.77    1.46
  -2   4  -4   50.49    1.61
  -2   4  -4   51.34    1.31
  -3  -4  -4   60.25    1.67
  -3  -4  -4   63.39    1.71
  -3  -4  -4   62.20    1.90
  -3  -4  -4   63.16    1.92
   3  -4   4   61.61    1.91
  -3  -4  -4   63.48    1.90
   3  -4   4   62.03    1.83
   3   4   4   59.90    1.81
   3   4   4   60.52    1.78
  -3   4  -4   63.38    1.48
   3   4   4   63.15    1.88
   3   4   4   63.21    1.88
  -3   4  -4   63.94    1.59
  -3   4  -4   60.45    1.88
  -3   4  -4   61.05    1.91
   4  -4   4   22.62    1.07
  -4  -4  -4   22.58    1.10
  -4  -4  -4   22.71    0.95
  -4  -4  -4   22.18    0.96
  -4  -4  -4   21.90    1.10
  -4  -4  -4   23.76    1.10
  -4   4  -4   22.02    0.83
   4   4   4   23.31    1.11
   4   4   4   23.86    1.05
   4   4   4   24.96    1.07
  -4   4  -4   24.19    1.09
  -4   4  -4   22.60    0.74
  -4   4  -4   23.26    1.10
   4   4   4   23.66    1.03
  -5  -4  -4   51.21    1.66
   5  -4   4   49.84    1.80
  -5  -4  -4   53.16    1.80
  -5  -4  -4   48.60    1.65
  -5  -4  -4   49.76    1.82
  -5  -4  -4   47.09    1.80
  -5   4  -4   49.17    1.49
   5   4   4   49.16    1.73
   5   4   4   50.35    1.70
  -5   4  -4   49.10    1.76
   5   4   4   46.86    1.82
  -5   4  -4   49.66    1.84
   5   4   4   49.43    1.73
  -5   4  -4   46.96    1.72
  -5   4  -4   47.15    1.35
  -6  -4  -4    0.63    0.31
  -6  -4  -4    0.63    0.40
   6  -4   4    0.81    0.39
  -6  -4  -4    0.26    0.35
  -6  -4  -4    0.62    0.32
  -6  -4  -4    0.55    0.36
   6   4   4    0.65    0.33
  -6   4  -4    0.39    0.37
   6   4   4    0.62    0.37
  -6   4  -4    0.74    0.43
  -6   4  -4    0.16    0.37
  -7  -4  -4    0.61    0.37
  -7  -4  -4    0.36    0.38
   7  -4   4    0.17    0.37
  -7  -4  -4   -0.06    0.32
   7   4   4   -0.38    0.28
  -7   4  -4    0.26    0.40
  -7   4  -4    0.12    0.38
   7   4   4   -0.24    0.33
   8  -4   4    0.53    0.45
  -8  -4  -4    0.55    0.40
  -8  -4  -4    0.46    0.45
  -8   4  -4    0.66    0.50
  -8   4  -4    0.37    0.46
   8   4   4    0.48    0.44
  -9  -4  -4   12.35    1.12
   9  -4   4   10.86    1.30
  -9  -4  -4   11.94    1.21
  -9   4  -4   10.70    1.22
   9   4   4   13.66    1.23
 -10  -4  -4    2.90    0.73
  10  -4   4    2.35    0.76
 -10  -4  -4    3.23    0.72
  10   4   4    2.46    0.68
  10   4   4    2.93    0.75
 -10   4  -4    1.82    0.73
 -10  -5   4    0.27    0.48
  10  -5  -4   -0.24    0.53
 -10   5   4    0.08    0.59
  10   5  -4    0.20    0.51
   9  -5  -4    1.57    0.67
  -9  -5   4    1.60    0.54
   9   5  -4    2.17    0.61
  -9   5   4    2.50    0.73
   9   5  -4    1.25    0.53
   8  -5  -4    8.95    1.11
  -8  -5   4   11.40    1.04
  -8  -5   4   10.42    1.02
   8   5  -4    9.03    0.96
  -8   5   4    9.47    1.07
   8   5  -4   10.18    1.03
   7  -5  -4    0.73    0.45
  -7  -5   4    0.69    0.44
  -7  -5   4    0.20    0.33
   7   5  -4    0.85    0.40
  -7   5   4    0.26    0.40
   7   5  -4    0.38    0.39
  -6  -5   4   23.63    1.32
  -6  -5   4   25.30    1.22
   6  -5  -4   24.83    1.40
  -6  -5   4   24.65    1.20
  -6  -5   4   23.95    1.16
  -6  -5   4   23.80    1.27
   6   5  -4   24.48    1.27
  -6   5   4   24.99    1.32
   6   5  -4   25.70    1.27
   6   5  -4   23.23    1.23
  -5  -5   4    3.51    0.49
  -5  -5   4    3.57    0.59
  -5  -5   4    3.85    0.57
  -5  -5   4    4.26    0.57
  -5  -5   4    3.41    0.49
  -5  -5   4    3.31    0.48
   5  -5  -4    3.66    0.61
   5   5  -4    3.18    0.56
  -5   5   4    3.02    0.52
   5   5  -4    4.45    0.60
   5   5  -4    3.51    0.52
   5   5  -4    4.42    0.57
   4  -5  -4    2.45    0.41
  -4  -5   4    3.25    0.48
  -4  -5   4    2.74    0.40
   4  -5  -4    4.51    0.65
  -4  -5   4    3.93    0.55
  -4  -5   4    3.80    0.45
  -4  -5   4    3.80    0.56
  -4  -5   4    3.34    0.48
  -4   5   4    2.07    0.35
   4   5  -4    3.74    0.54
   4   5  -4    3.79    0.55
   4   5  -4    2.96    0.45
  -4   5   4    3.83    0.55
   4   5  -4    3.24    0.47
  -3  -5   4   10.84    0.58
   3  -5  -4   10.67    0.81
  -3  -5   4   11.35    0.71
   3  -5  -4   11.05    0.70
  -3  -5   4   10.04    0.70
  -3  -5   4   11.43    0.89
  -3   5   4   12.62    0.73
   3   5  -4   12.18    0.69
   3   5  -4   11.77    0.70
  -3   5   4   10.75    0.67
   3   5  -4   10.91    0.75
  -3   5   4   10.42    0.62
   3   5  -4    9.06    0.72
  -2  -5   4   27.02    1.04
   2  -5  -4   30.66    1.17
  -2  -5   4   27.31    1.15
  -2  -5   4   26.89    1.09
   2  -5  -4   30.25    1.24
   2   5  -4   26.45    1.20
   2   5  -4   30.11    1.03
   2   5  -4   27.41    1.14
  -2   5   4   29.71    1.12
  -2   5   4   28.79    1.05
   2   5  -4   28.93    1.04
  -1  -5   4  174.77    4.15
   1  -5  -4  177.55    4.21
   1  -5  -4  172.14    4.24
  -1  -5   4  175.30    4.23
   1   5  -4  180.63    3.95
   1   5  -4  175.25    3.91
  -1   5   4  172.08    3.92
  -1   5   4  169.93    4.12
  -1   5   4  176.44    4.20
   1   5  -4  178.76    4.12
   1   5  -4  172.82    4.26
   0  -5  -4    7.32    0.66
   0  -5  -4    6.26    0.61
   0  -5   4    6.75    0.57
   0  -5   4    8.15    0.71
   0   5  -4    7.53    0.42
   0   5   4    6.58    0.37
   0   5  -4    7.73    0.64
   0   5  -4    6.21    0.54
   0   5  -4    7.49    0.44
   0   5   4    7.13    0.63
   1  -5   4   13.79    0.82
   1  -5   4   13.99    0.66
  -1  -5  -4   12.61    0.76
   1   5   4   15.28    0.62
  -1   5  -4   13.30    0.80
  -1   5  -4   13.91    0.66
  -1   5  -4   12.42    0.80
   1   5   4   13.78    0.79
   1   5   4   13.62    0.61
  -1   5  -4   14.92    0.57
   1   5   4   14.34    0.63
   2  -5   4    5.99    0.65
  -2  -5  -4    6.01    0.64
  -2  -5  -4    5.70    0.58
   2  -5   4    6.72    0.51
   2   5   4    6.83    0.52
  -2   5  -4    8.01    0.73
   2   5   4    5.42    0.58
   2   5   4    5.19    0.48
  -2   5  -4    8.20    0.74
  -2   5  -4    6.37    0.38
   2   5   4    6.81    0.50
  -2   5  -4    6.52    0.50
  -3  -5  -4   14.25    0.66
   3  -5   4   14.04    0.80
   3  -5   4   13.43    0.86
  -3  -5  -4   15.09    0.89
  -3  -5  -4   11.66    0.83
  -3   5  -4   14.43    0.86
   3   5   4   14.02    0.80
  -3   5  -4   13.78    0.89
   3   5   4   13.24    0.85
   3   5   4   13.94    0.76
   3   5   4   13.25    0.76
   4  -5   4   15.25    0.92
  -4  -5  -4   15.72    0.99
  -4  -5  -4   13.89    0.74
   4  -5   4   15.18    0.94
  -4  -5  -4   16.78    0.98
   4   5   4   14.39    0.84
   4   5   4   13.71    0.88
   4   5   4   12.94    0.84
   4   5   4   16.30    0.94
  -4   5  -4   15.99    0.94
  -4   5  -4   14.63    0.92
   5  -5   4   26.23    1.30
  -5  -5  -4   26.97    1.37
  -5  -5  -4   26.52    1.14
  -5  -5  -4   27.30    1.34
   5   5   4   28.61    1.31
   5   5   4   26.19    1.24
  -5   5  -4   28.03    1.31
  -5   5  -4   26.29    1.37
   5   5   4   27.32    1.28
  -5   5  -4   25.96    1.29
   5   5   4   26.49    1.33
  -6  -5  -4   36.62    1.47
   6  -5   4   35.50    1.64
  -6  -5  -4   38.52    1.72
  -6  -5  -4   41.60    1.69
   6   5   4   38.24    1.60
   6   5   4   37.52    1.60
  -6   5  -4   38.02    1.61
  -6   5  -4   37.57    1.72
  -7  -5  -4   -0.42    0.30
  -7  -5  -4   -0.07    0.28
   7  -5   4   -0.18    0.32
  -7  -5  -4    0.03    0.37
  -7   5  -4   -0.08    0.38
  -7   5  -4   -0.06    0.41
   7   5   4    0.13    0.41
   7   5   4   -0.41    0.27
  -8  -5  -4   10.12    1.01
   8  -5   4   10.53    1.15
  -8  -5  -4   11.16    1.13
   8   5   4   11.25    1.08
  -8   5  -4    9.24    1.01
  -8   5  -4   10.85    1.18
  -9  -5  -4    5.82    0.83
   9  -5   4    4.16    0.85
  -9  -5  -4    4.67    0.88
  -9   5  -4    5.45    0.96
   9   5   4    7.17    0.95
  -9  -6   4    0.81    0.50
   9  -6  -4    0.17    0.51
  -9  -6   4    0.01    0.39
   9   6  -4    0.34    0.43
   9   6  -4    0.25    0.51
  -9   6   4   -0.63    0.45
  -8  -6   4    1.71    0.55
  -8  -6   4    0.96    0.46
   8  -6  -4    1.52    0.64
  -8   6   4    1.44    0.59
   8   6  -4    1.23    0.54
   8   6  -4    0.72    0.49
   7  -6  -4   15.38    1.24
  -7  -6   4   17.02    1.20
  -7  -6   4   16.61    1.03
  -7   6   4   20.84    1.33
   7   6  -4   16.69    1.13
   7   6  -4   14.67    1.10
  -6  -6   4    1.39    0.41
  -6  -6   4    0.82    0.42
   6  -6  -4    1.03    0.51
   6   6  -4    0.64    0.44
   6   6  -4    0.52    0.40
  -6   6   4    1.65    0.50
   5  -6  -4    0.73    0.43
  -5  -6   4    1.01    0.51
  -5  -6   4    0.51    0.35
   5   6  -4    0.27    0.35
   5   6  -4    0.42    0.38
  -5   6   4    0.80    0.40
   5   6  -4    0.43    0.35
  -4  -6   4    0.79    0.32
   4  -6  -4    0.34    0.32
   4  -6  -4    0.57    0.38
  -4  -6   4    0.13    0.29
   4   6  -4    0.28    0.37
   4   6  -4    0.23    0.27
   4   6  -4    0.59    0.36
   4   6  -4    0.45    0.31
  -4   6   4    0.37    0.31
   3  -6  -4   13.67    0.93
   3  -6  -4   10.71    0.79
  -3  -6   4   12.08    0.76
  -3  -6   4   12.14    0.83
  -3   6   4   11.06    0.75
   3   6  -4   12.89    0.87
  -3   6   4   11.97    0.73
  -3   6   4   10.31    0.71
   3   6  -4   11.57    0.74
   3   6  -4   10.84    0.85
  -3   6   4   11.86    0.76
   3   6  -4   10.25    0.70
  -2  -6   4   24.75    1.17
  -2  -6   4   24.08    1.06
   2  -6  -4   22.77    1.11
   2  -6  -4   24.06    1.18
   2   6  -4   22.19    0.93
   2   6  -4   23.24    0.97
   2   6  -4   21.19    1.15
  -2   6   4   23.35    1.09
  -2   6   4   23.30    0.98
   2   6  -4   21.71    1.08
  -2   6   4   22.76    1.05
   1  -6  -4    0.04    0.26
  -1  -6   4    0.01    0.23
  -1  -6   4    0.19    0.31
   1  -6  -4   -0.08    0.26
   1   6  -4    0.11    0.19
   1   6  -4    0.27    0.27
   1   6  -4   -0.16    0.28
  -1   6   4   -0.23    0.23
  -1   6   4   -0.07    0.25
   0  -6   4   25.83    1.16
   0  -6  -4   28.24    1.28
   0  -6  -4   30.20    1.28
   0  -6   4   27.82    1.27
   0   6  -4   29.81    1.34
   0   6   4   25.98    1.19
   0   6  -4   27.94    1.13
   0   6  -4   28.22    0.96
  -1  -6  -4    0.09    0.28
   1  -6   4    0.21    0.31
  -1  -6  -4    1.07    0.35
   1   6   4    0.24    0.31
  -1   6  -4    0.50    0.32
   1   6   4    0.95    0.23
  -1   6  -4    1.10    0.36
  -1   6  -4    0.79    0.26
   2  -6   4    1.16    0.42
  -2  -6  -4    0.54    0.36
  -2  -6  -4    0.71    0.33
   2   6   4    1.05    0.37
   2   6   4    0.47    0.24
  -2   6  -4    0.78    0.39
  -2   6  -4    0.53    0.35
   2   6   4    1.03    0.28
   3  -6   4    3.71    0.59
  -3  -6  -4    3.20    0.54
   3  -6   4    2.82    0.49
  -3  -6  -4    2.77    0.52
   3   6   4    2.90    0.45
   3   6   4    3.26    0.56
   3   6   4    2.57    0.43
  -3   6  -4    2.66    0.52
   3   6   4    3.97    0.50
  -3   6  -4    2.37    0.51
  -4  -6  -4    0.22    0.34
  -4  -6  -4    0.35    0.35
   4  -6   4   -0.14    0.27
   4  -6   4   -0.09    0.31
  -4   6  -4    0.46    0.36
   4   6   4   -0.37    0.25
   4   6   4    0.04    0.28
   4   6   4    0.44    0.28
   4   6   4    0.27    0.30
  -4   6  -4    0.31    0.34
   5  -6   4    1.40    0.47
  -5  -6  -4    2.23    0.55
  -5  -6  -4    1.16    0.44
  -5   6  -4    1.36    0.46
  -5   6  -4    1.38    0.47
   5   6   4    1.50    0.43
   5   6   4    0.88    0.42
  -5   6  -4    1.14    0.48
   6  -6   4    5.34    0.78
  -6  -6  -4    3.33    0.67
  -6  -6  -4    2.52    0.59
   6   6   4    3.97    0.67
  -6   6  -4    3.98    0.72
   6   6   4    3.99    0.65
  -6   6  -4    3.94    0.68
  -7  -6  -4    2.06    0.55
   7  -6   4    1.83    0.59
  -7  -6  -4    2.97    0.66
   7   6   4    2.61    0.61
   7   6   4    1.71    0.54
  -7   6  -4    1.34    0.61
  -7   6  -4    3.34    0.66
   8  -6   4    4.81    0.88
  -8  -6  -4    5.05    0.85
  -8   6  -4    3.91    0.87
   8   6   4    2.61    0.71
   8   6   4    3.65    0.73
   8  -7  -4    0.08    0.49
  -8  -7   4    0.45    0.48
  -8   7   4   -0.20    0.48
   8   7  -4   -0.04    0.40
   8   7  -4    0.24    0.49
   7  -7  -4    0.71    0.52
  -7   7   4    1.13    0.52
   7   7  -4    1.12    0.48
   7   7  -4    0.85    0.51
   6  -7  -4    0.78    0.48
  -6   7   4    0.29    0.41
   6   7  -4    0.98    0.49
   6   7  -4    0.89    0.45
  -5  -7   4    0.43    0.35
   5  -7  -4    0.49    0.44
  -5   7   4    1.16    0.47
   5   7  -4    0.37    0.40
   5   7  -4    1.00    0.40
  -4  -7   4    1.46    0.48
   4  -7  -4    1.35    0.49
   4  -7  -4    0.99    0.42
  -4   7   4    1.34    0.42
   4   7  -4    1.06    0.45
   4   7  -4    1.41    0.41
   3  -7  -4    0.74    0.37
  -3  -7   4    0.15    0.35
   3  -7  -4    0.46    0.37
   3   7  -4    0.60    0.29
  -3   7   4    1.16    0.37
  -3   7   4    0.71    0.32
   3   7  -4    0.61    0.39
  -3   7   4    0.99    0.33
   3   7  -4    0.89    0.34
   2  -7  -4    8.01    0.86
  -2  -7   4    7.12    0.71
   2  -7  -4    7.75    0.81
  -2  -7   4    8.00    0.83
   2   7  -4    9.87    0.89
  -2   7   4    7.48    0.76
  -2   7   4    7.78    0.77
   2   7  -4    7.38    0.91
   2   7  -4    7.43    0.61
   1  -7  -4   -0.25    0.28
  -1  -7   4   -0.11    0.24
  -1  -7   4    0.32    0.37
   1  -7  -4    0.03    0.29
   1   7  -4    0.66    0.40
   1   7  -4   -0.40    0.24
  -1   7   4    0.09    0.29
  -1   7   4   -0.04    0.28
   0  -7   4   -0.14    0.31
   0  -7  -4   -0.06    0.30
   0  -7  -4    0.30    0.35
   0   7  -4    0.23    0.36
   0   7   4   -0.39    0.24
   0   7  -4    0.53    0.29
   0   7   4    0.30    0.33
  -1  -7  -4    9.15    0.89
   1  -7   4    8.70    0.90
  -1   7  -4    8.85    0.88
  -1   7  -4    9.18    0.87
   1   7   4   10.82    0.85
  -1   7  -4    9.85    0.70
  -2  -7  -4    2.12    0.54
   2  -7   4    1.14    0.44
  -2  -7  -4    1.32    0.41
   2   7   4    0.81    0.39
  -2   7  -4    1.54    0.46
  -2   7  -4    1.32    0.46
  -3  -7  -4    0.27    0.35
   3  -7   4    0.19    0.36
  -3  -7  -4    0.20    0.36
   3   7   4    0.14    0.32
   3   7   4    0.24    0.27
   3   7   4    0.44    0.25
  -3   7  -4    0.31    0.38
  -4  -7  -4    0.71    0.42
  -4  -7  -4    0.13    0.38
   4  -7   4   -0.24    0.34
   4   7   4    0.56    0.39
  -4   7  -4   -0.45    0.29
   4   7   4    0.00    0.31
   5  -7   4    0.40    0.39
  -5  -7  -4   -0.04    0.37
  -5  -7  -4    0.08    0.41
  -5   7  -4   -0.16    0.35
   5   7   4   -0.05    0.36
  -5   7  -4    0.47    0.44
   5   7   4    0.00    0.32
  -6  -7  -4    0.45    0.44
  -6  -7  -4   -0.20    0.39
   6   7   4    0.28    0.40
  -6   7  -4    0.06    0.38
   6   7   4   -0.25    0.38
  -6   7  -4   -0.33    0.43
  -7  -7  -4    0.56    0.51
  -7  -7  -4    1.42    0.57
   7  -7   4    1.45    0.78
   7   7   4    1.25    0.51
   7   7   4    1.12    0.53
  -7   7  -4    0.86    0.52
  -7   7  -4    1.69    0.65
   8  -7   4    0.75    0.59
  -8  -7  -4    0.87    0.55
   8   7   4    1.57    0.60
  -8   7  -4    0.47    0.64
   8   7   4    1.11    0.56
   7  -8  -4   10.40    1.29
   7   8  -4   16.24    1.24
   7   8  -4   12.80    1.27
  -7   8   4   13.11    1.32
   6  -8  -4    0.41    0.50
   6   8  -4    0.76    0.45
  -6   8   4    0.26    0.44
   6   8  -4    0.04    0.45
   5  -8  -4   26.02    1.61
  -5  -8   4   32.00    1.61
   5   8  -4   30.39    1.62
   5   8  -4   28.85    1.44
   4  -8  -4    1.36    0.52
  -4  -8   4    2.31    0.56
   4  -8  -4    1.57    0.50
   4   8  -4    1.79    0.54
   3  -8  -4    0.59    0.37
   3  -8  -4    0.59    0.43
  -3  -8   4    0.31    0.41
   3   8  -4    0.13    0.37
  -3   8   4    0.81    0.43
  -2  -8   4   43.05    1.86
   2  -8  -4   41.99    1.82
   2  -8  -4   39.77    1.77
   2   8  -4   45.25    1.82
  -2   8   4   41.55    1.67
   1  -8  -4    1.78    0.52
  -1  -8   4    1.50    0.51
   1  -8  -4    2.39    0.56
   1   8  -4    0.69    0.41
  -1   8   4    1.87    0.47
   0  -8   4   13.90    1.06
   0  -8  -4   12.89    1.03
   0   8   4   12.10    0.95
   0   8  -4   12.71    0.91
   1  -8   4   -0.18    0.33
  -1  -8  -4    0.30    0.37
   1   8   4    0.16    0.33
  -1   8  -4    0.06    0.38
  -2  -8  -4   -0.05    0.35
   2  -8   4    0.10    0.38
   2   8   4    0.01    0.37
  -2   8  -4    0.29    0.40
  -3  -8  -4    0.14    0.41
   3  -8   4    0.45    0.44
   3   8   4    0.91    0.47
  -3   8  -4    0.39    0.40
  -4  -8  -4    2.73    0.61
   4  -8   4    2.04    0.59
  -4  -8  -4    1.81    0.55
  -4   8  -4    1.99    0.55
   4   8   4    1.45    0.52
  -5  -8  -4    2.15    0.62
  -5  -8  -4    2.25    0.59
   5  -8   4    1.18    0.54
  -5   8  -4    1.34    0.53
   5   8   4    1.10    0.45
  -5   8  -4    2.68    0.66
   5   8   4    2.25    0.61
  -6  -8  -4    1.51    0.62
  -6  -8  -4    1.09    0.52
  -6   8  -4    0.88    0.54
  -6   8  -4    2.20    0.68
   6   8   4    1.03    0.54
   6   8   4    1.49    0.53
  -7  -8  -4    1.53    0.63
  -7  -8  -4    0.81    0.52
  -7   8  -4    1.48    0.68
   7   8   4    1.92    0.68
   7   8   4    2.20    0.65
   6  -9  -4   18.06    1.50
   6   9  -4   22.18    1.52
   6   9  -4   18.56    1.32
  -5  -9   4   -0.05    0.45
   5  -9  -4   -0.35    0.40
   5   9  -4    0.53    0.51
  -4  -9   4    3.40    0.72
   4  -9  -4    2.68    0.65
   4  -9  -4    3.32    0.75
   4   9  -4    4.48    0.77
   3  -9  -4    2.65    0.61
  -3  -9   4    3.73    0.72
   3  -9  -4    3.30    0.69
   3   9  -4    3.75    0.68
  -2  -9   4    4.55    0.80
   2  -9  -4    4.70    0.81
  -2   9   4    4.55    0.70
   2   9  -4    5.83    0.81
  -1  -9   4   14.63    1.16
   1  -9  -4   12.85    1.21
   1   9  -4   13.10    1.05
  -1   9   4   14.50    1.05
   0  -9  -4    0.06    0.40
   0  -9   4    0.27    0.45
   0   9   4    0.58    0.43
   1  -9   4    1.38    0.53
  -1  -9  -4    1.06    0.51
   1   9   4    0.32    0.44
  -1   9  -4    1.00    0.51
   2  -9   4    0.93    0.52
  -2  -9  -4    0.72    0.49
   2   9   4    0.37    0.40
  -2   9  -4   -0.15    0.42
   3  -9   4   19.99    1.40
  -3  -9  -4   22.00    1.45
  -3   9  -4   18.53    1.35
   3   9   4   22.48    1.45
  -4  -9  -4   15.87    1.30
   4  -9   4   16.26    1.29
   4   9   4   14.18    1.33
  -4   9  -4   15.60    1.24
  -5  -9  -4    0.25    0.49
   5  -9   4   -0.12    0.42
  -5   9  -4    0.88    0.55
  -5   9  -4    0.31    0.41
   5   9   4   -0.68    0.42
  -4 -10   4   -0.56    0.39
   4 -10  -4    0.00    0.44
   4  10  -4    0.26    0.45
   3 -10  -4    0.57    0.52
  -3 -10   4    0.40    0.51
   3  10  -4    0.09    0.42
  -2 -10   4    9.86    1.16
   2 -10  -4    6.77    0.98
   2  10  -4   10.13    1.07
  -1 -10   4    1.39    0.59
   1 -10  -4    0.48    0.48
   1  10  -4   -0.23    0.38
  -1  10   4   -0.03    0.38
   0 -10  -4    0.61    0.54
   0 -10   4    0.83    0.52
   0  10  -4    0.86    0.49
   0  10   4    0.29    0.42
  -1 -10  -4    3.20    0.77
   1 -10   4    3.14    0.72
  -1  10  -4    3.28    0.71
   1  10   4    2.98    0.71
  -2 -10  -4    4.08    0.82
   2 -10   4    2.24    0.70
  -2  10  -4    5.03    0.86
   2  10   4    4.02    0.78
   3 -10   4    8.57    1.12
  -3 -10  -4    8.23    1.12
   3  10   4    9.78    1.16
  -3  10  -4   11.29    1.24
  11   0  -5    0.29    0.47
 -11   0   5   -0.36    0.38
 -11   0   5   -0.33    0.48
 -10   0   5   -0.24    0.36
 -10   0   5   -0.20    0.46
  10   0  -5    0.40    0.47
   9   0  -5   -0.09    0.39
  -9   0   5   -0.07    0.41
  -9   0   5   -0.36    0.32
  -8   0   5    0.24    0.34
   8   0  -5   -0.61    0.32
   8   0  -5   -0.06    0.26
  -8   0   5   -0.60    0.32
  -7   0   5   -0.05    0.27
  -7   0   5    0.31    0.27
  -7   0   5   -0.11    0.27
  -7   0   5   -0.37    0.29
   7   0  -5   -0.13    0.23
   7   0  -5   -0.47    0.27
   7   0  -5   -0.16    0.24
  -6   0   5   -0.24    0.23
   6   0  -5   -0.21    0.15
   6   0  -5   -0.11    0.26
   6   0  -5   -0.13    0.21
  -6   0   5   -0.21    0.19
  -6   0   5   -0.09    0.27
   6   0  -5   -0.25    0.19
  -6   0   5    0.03    0.25
   6   0  -5    0.20    0.26
   5   0  -5    0.02    0.20
  -5   0   5   -0.22    0.19
  -5   0   5   -0.06    0.20
  -5   0   5   -0.17    0.18
   5   0  -5   -0.29    0.19
  -5   0   5    0.05    0.29
  -5   0   5    0.01    0.15
   5   0  -5    0.22    0.25
   5   0  -5    0.13    0.19
   5   0  -5   -0.14    0.15
   4   0  -5   -0.04    0.20
   4   0  -5    0.52    0.23
  -4   0   5   -0.19    0.19
  -4   0   5    0.02    0.18
  -4   0   5    0.15    0.14
  -4   0   5   -0.26    0.21
   4   0  -5   -0.04    0.15
   4   0  -5   -0.20    0.15
  -4   0   5   -0.13    0.18
   4   0  -5    0.21    0.23
   3   0  -5   -0.05    0.19
  -3   0   5   -0.24    0.21
  -3   0   5   -0.22    0.17
   3   0  -5    0.07    0.16
  -3   0   5   -0.16    0.16
   3   0  -5    0.03    0.16
  -3   0   5   -0.02    0.18
   3   0  -5    0.28    0.21
  -3   0   5   -0.30    0.16
  -2   0   5    0.22    0.22
   2   0  -5   -0.14    0.11
  -2   0   5   -0.26    0.10
   2   0  -5   -0.12    0.18
   2   0  -5   -0.36    0.15
   2   0  -5   -0.37    0.18
  -2   0   5   -0.39    0.17
   2   0  -5   -0.29    0.15
  -2   0   5   -0.33    0.17
  -2   0   5   -0.26    0.20
  -1   0   5   -0.36    0.14
  -1   0   5   -0.20    0.18
   1   0  -5   -0.22    0.15
  -1   0   5   -0.20    0.18
   1   0  -5   -0.27    0.17
   1   0  -5   -0.22    0.15
  -1   0   5   -0.33    0.16
  -1   0   5   -0.32    0.17
   1   0  -5   -0.37    0.14
   1   0  -5   -0.23    0.18
   1   0  -5   -0.14    0.16
  -1   0   5    0.06    0.15
   0   0  -5   -0.20    0.19
   0   0   5   -0.24    0.15
   0   0  -5   -0.01    0.19
   0   0   5   -0.22    0.17
   0   0   5   -0.24    0.20
   0   0   5   -0.23    0.16
   0   0   5   -0.23    0.19
   0   0  -5   -0.20    0.16
   0   0  -5   -0.27    0.16
  -1   0  -5    0.30    0.21
  -1   0  -5    0.42    0.22
   1   0   5   -0.13    0.17
   1   0   5   -0.20    0.17
  -1   0  -5    0.02    0.15
  -1   0  -5   -0.11    0.16
   1   0   5   -0.06    0.16
  -1   0  -5   -0.33    0.18
   1   0   5    0.19    0.20
  -2   0  -5   -0.21    0.16
  -2   0  -5    0.12    0.16
   2   0   5   -0.26    0.17
   2   0   5   -0.02    0.19
  -2   0  -5    0.28    0.24
   2   0   5    0.00    0.21
  -2   0  -5    0.24    0.22
  -3   0  -5    0.32    0.26
   3   0   5   -0.06    0.17
   3   0   5    0.25    0.23
  -3   0  -5    0.04    0.17
  -3   0  -5   -0.14    0.18
  -3   0  -5   -0.10    0.17
  -3   0  -5    0.11    0.25
   3   0   5   -0.03    0.18
  -4   0  -5    0.27    0.23
  -4   0  -5    0.06    0.19
  -4   0  -5   -0.05    0.23
   4   0   5   -0.08    0.19
  -4   0  -5    0.09    0.19
   4   0   5   -0.18    0.20
  -4   0  -5    0.16    0.20
   4   0   5    0.15    0.20
   4   0   5    0.08    0.13
  -5   0  -5   -0.08    0.20
   5   0   5    0.36    0.24
  -5   0  -5   -0.16    0.21
  -5   0  -5   -0.09    0.22
   5   0   5   -0.09    0.23
  -5   0  -5   -0.17    0.22
   5   0   5    0.27    0.21
  -5   0  -5   -0.11    0.21
  -5   0  -5   -0.10    0.28
   6   0   5   -0.17    0.29
   6   0   5   -0.27    0.21
  -6   0  -5   -0.23    0.21
  -6   0  -5   -0.16    0.20
  -6   0  -5   -0.07    0.27
  -6   0  -5    0.05    0.28
  -6   0  -5   -0.02    0.26
   6   0   5    0.09    0.23
  -6   0  -5    0.10    0.27
  -7   0  -5    0.08    0.35
  -7   0  -5    0.47    0.34
  -7   0  -5    0.05    0.28
   7   0   5   -0.04    0.33
   7   0   5   -0.26    0.23
  -7   0  -5   -0.25    0.27
  -8   0  -5   -0.48    0.32
   8   0   5    0.08    0.40
   8   0   5   -0.36    0.26
  -8   0  -5   -0.21    0.28
  -8   0  -5    0.18    0.40
  -9   0  -5   -0.23    0.36
  -9   0  -5   -0.09    0.38
   9   0   5    0.72    0.50
  10   0   5   -0.22    0.42
 -10   0  -5    0.32    0.44
 -10   0  -5   -0.11    0.38
 -11  -1   5    4.97    0.92
  11  -1  -5    5.55    0.95
 -11  -1   5    6.05    0.91
 -11   1   5    4.97    0.83
 -11   1   5    4.13    0.89
  11   1  -5    6.06    0.96
  10  -1  -5    2.61    0.71
 -10  -1   5    1.44    0.59
 -10  -1   5    1.58    0.54
  10   1  -5    0.62    0.52
 -10   1   5    2.18    0.67
 -10   1   5    1.76    0.56
  -9  -1   5   -0.13    0.41
  -9  -1   5    0.40    0.38
   9  -1  -5    0.05    0.40
   9   1  -5    0.08    0.39
   9   1  -5   -0.02    0.30
  -9   1   5    0.44    0.45
  -9   1   5    0.52    0.41
  -8  -1   5    1.24    0.45
   8  -1  -5    1.78    0.50
  -8  -1   5    2.23    0.54
  -8   1   5    2.39    0.48
  -8   1   5    0.84    0.45
   8   1  -5    1.61    0.41
   8   1  -5    1.70    0.51
   8   1  -5    0.77    0.35
   7  -1  -5    6.93    0.77
  -7  -1   5    6.47    0.67
  -7  -1   5    5.57    0.68
  -7  -1   5    4.19    0.57
   7  -1  -5    5.47    0.58
  -7  -1   5    5.97    0.72
  -7   1   5    5.75    0.60
   7   1  -5    6.00    0.69
   7   1  -5    4.30    0.66
  -7   1   5    5.77    0.74
   7   1  -5    5.21    0.58
   7   1  -5    6.12    0.63
  -7   1   5    5.98    0.62
  -7   1   5    4.93    0.57
   7   1  -5    5.62    0.62
   6  -1  -5   36.89    1.15
  -6  -1   5   39.03    1.41
  -6  -1   5   36.04    1.22
   6  -1  -5   40.38    1.31
  -6  -1   5   38.11    1.39
   6  -1  -5   38.69    1.50
  -6  -1   5   37.92    1.48
  -6  -1   5   39.59    1.50
   6   1  -5   39.12    1.35
   6   1  -5   37.80    1.35
  -6   1   5   34.92    1.30
  -6   1   5   36.31    1.33
   6   1  -5   38.10    1.52
  -6   1   5   36.37    1.46
  -6   1   5   36.46    1.30
   6   1  -5   37.82    1.40
   6   1  -5   41.10    1.37
  -5  -1   5    0.28    0.19
  -5  -1   5    0.30    0.23
   5  -1  -5    0.26    0.15
  -5  -1   5    0.54    0.30
   5  -1  -5    0.31    0.22
  -5  -1   5   -0.13    0.21
   5  -1  -5    0.26    0.16
   5  -1  -5    0.24    0.23
  -5  -1   5    0.35    0.26
   5  -1  -5    0.70    0.29
  -5   1   5    0.68    0.24
   5   1  -5    0.22    0.26
  -5   1   5    0.37    0.20
  -5   1   5    0.03    0.15
   5   1  -5    0.00    0.21
   5   1  -5   -0.01    0.19
  -5   1   5    0.28    0.28
  -5   1   5   -0.04    0.19
   5   1  -5    0.20    0.22
   5   1  -5   -0.19    0.20
  -4  -1   5    2.92    0.37
  -4  -1   5    2.84    0.41
   4  -1  -5    1.75    0.23
   4  -1  -5    2.52    0.33
  -4  -1   5    2.02    0.35
   4  -1  -5    2.17    0.24
   4  -1  -5    2.41    0.39
   4  -1  -5    2.62    0.35
  -4  -1   5    1.81    0.25
  -4  -1   5    1.82    0.33
  -4   1   5    2.15    0.29
   4   1  -5    1.62    0.35
  -4   1   5    3.01    0.43
  -4   1   5    2.52    0.33
  -4   1   5    1.68    0.29
   4   1  -5    2.04    0.24
   4   1  -5    2.20    0.23
  -4   1   5    2.45    0.30
   4   1  -5    2.28    0.32
   4   1  -5    2.59    0.35
   4   1  -5    2.39    0.33
   4   1  -5    2.08    0.31
  -3  -1   5    8.02    0.54
   3  -1  -5    6.77    0.35
  -3  -1   5    7.35    0.48
   3  -1  -5    7.94    0.53
   3  -1  -5    7.79    0.53
  -3  -1   5    7.07    0.48
   3  -1  -5    7.18    0.36
  -3  -1   5    7.30    0.39
  -3  -1   5    6.31    0.49
   3  -1  -5    7.42    0.46
  -3   1   5    6.92    0.44
  -3   1   5    5.76    0.49
   3   1  -5    6.34    0.41
  -3   1   5    7.02    0.40
  -3   1   5    7.72    0.43
   3   1  -5    7.94    0.47
   3   1  -5    7.67    0.50
   3   1  -5    7.96    0.38
   3   1  -5    7.19    0.48
  -3   1   5    7.10    0.44
   2  -1  -5    0.47    0.15
  -2  -1   5    0.67    0.17
  -2  -1   5    0.60    0.23
  -2  -1   5    0.60    0.22
   2  -1  -5    0.67    0.15
  -2  -1   5    0.54    0.24
   2  -1  -5    0.64    0.24
   2  -1  -5    0.95    0.24
   2  -1  -5    0.55    0.14
  -2  -1   5    0.79    0.22
   2   1  -5    0.37    0.16
  -2   1   5    0.68    0.11
  -2   1   5    0.31    0.15
   2   1  -5    0.47    0.21
  -2   1   5    1.21    0.25
  -2   1   5    0.50    0.18
   2   1  -5    0.43    0.20
   2   1  -5    0.44    0.19
  -2   1   5    0.76    0.19
  -2   1   5    0.58    0.21
  -2   1   5    0.26    0.19
  -1  -1   5  473.60    9.68
   1  -1  -5  478.97    9.56
  -1  -1   5  458.19    9.73
   1  -1  -5  474.32    9.57
   1  -1  -5  481.30    9.57
   1  -1  -5  467.55    9.68
   1  -1  -5  461.54    9.71
  -1  -1   5  461.67    9.71
  -1  -1   5  473.29    9.64
  -1  -1   5  455.07    9.65
   1  -1  -5  527.61    9.81
   1   1  -5  477.46    9.70
   1   1  -5  467.64    9.66
  -1   1   5  471.79    9.57
  -1   1   5  474.92    9.61
  -1   1   5  483.87    9.61
  -1   1   5  467.33    9.65
   1   1  -5  493.21    9.91
   1   1  -5  463.01    9.67
  -1   1   5  464.24    9.69
   1   1  -5  478.34    9.73
   1   1  -5  478.09    9.65
   1   1  -5  470.14    9.66
  -1   1   5  453.20    9.59
   0  -1   5   24.58    0.72
   0  -1   5   23.57    0.79
   0  -1  -5   22.32    0.68
   0  -1  -5   23.32    0.74
   0  -1   5   23.49    0.78
   0  -1  -5   23.31    0.70
   0  -1  -5   22.33    0.75
   0  -1   5   23.35    0.74
   0  -1   5   23.10    0.76
   0  -1  -5   22.60    0.79
   0  -1  -5   23.56    0.70
   0  -1   5   23.17    0.72
   0   1   5   22.46    0.76
   0   1  -5   22.12    0.73
   0   1   5   23.23    0.75
   0   1  -5   23.16    0.74
   0   1   5   23.20    0.72
   0   1   5   22.87    0.70
   0   1  -5   23.35    0.73
   0   1  -5   22.54    0.71
   0   1  -5   24.07    0.80
   0   1  -5   23.36    0.78
   1  -1   5  368.10    7.64
   1  -1   5  375.68    7.75
   1  -1   5  374.16    7.71
  -1  -1  -5  373.05    7.68
  -1  -1  -5  361.63    7.65
  -1  -1  -5  366.58    7.74
   1  -1   5  370.65    7.65
  -1  -1  -5  369.22    7.69
   1   1   5  361.09    7.75
  -1   1  -5  376.15    7.66
  -1   1  -5  373.71    7.73
  -1   1  -5  380.20    7.73
   1   1   5  377.61    7.70
  -1   1  -5  369.94    7.77
  -1   1  -5  382.84    7.81
  -1   1  -5  364.68    7.67
   1   1   5  371.07    7.68
  -2  -1  -5  182.56    4.02
   2  -1   5  186.18    4.10
  -2  -1  -5  183.49    4.08
  -2  -1  -5  184.60    4.05
  -2  -1  -5  185.14    4.12
   2  -1   5  180.78    3.96
   2  -1   5  182.36    3.98
   2   1   5  187.87    4.04
  -2   1  -5  178.91    3.98
   2   1   5  186.82    3.94
  -2   1  -5  181.77    4.08
   2   1   5  177.71    4.05
  -2   1  -5  184.57    4.01
  -2   1  -5  185.59    4.13
   2   1   5  184.85    4.14
  -2   1  -5  187.70    4.09
  -3  -1  -5    0.08    0.22
   3  -1   5   -0.02    0.21
   3  -1   5    0.22    0.18
  -3  -1  -5    0.25    0.20
  -3  -1  -5    0.24    0.17
  -3  -1  -5    0.50    0.21
  -3  -1  -5    0.32    0.26
   3  -1   5    0.36    0.19
  -3   1  -5    0.30    0.19
   3   1   5   -0.10    0.18
  -3   1  -5    0.04    0.26
   3   1   5    0.52    0.22
  -3   1  -5    0.05    0.23
   3   1   5    0.20    0.16
  -3   1  -5    0.24    0.20
  -3   1  -5    0.10    0.24
   3   1   5   -0.16    0.22
   4  -1   5   27.38    1.07
   4  -1   5   25.66    0.89
  -4  -1  -5   24.43    1.03
   4  -1   5   26.14    0.92
  -4  -1  -5   25.38    1.05
  -4  -1  -5   24.46    0.99
  -4  -1  -5   26.31    0.99
  -4  -1  -5   24.95    0.90
   4   1   5   24.14    0.98
  -4   1  -5   23.32    0.95
  -4   1  -5   24.25    1.03
   4   1   5   24.27    1.07
   4   1   5   25.78    0.84
   4   1   5   26.61    1.01
  -4   1  -5   25.68    0.95
  -4   1  -5   25.50    1.02
  -4   1  -5   25.02    1.04
  -5  -1  -5    3.16    0.48
  -5  -1  -5    3.57    0.53
   5  -1   5    3.97    0.41
   5  -1   5    4.12    0.43
  -5  -1  -5    4.38    0.51
   5  -1   5    3.50    0.50
  -5  -1  -5    3.61    0.43
   5  -1   5    4.30    0.58
  -5  -1  -5    4.11    0.51
  -5  -1  -5    4.01    0.48
  -5   1  -5    3.90    0.49
  -5   1  -5    4.67    0.50
   5   1   5    4.10    0.50
   5   1   5    3.31    0.51
  -5   1  -5    3.26    0.49
   5   1   5    3.53    0.46
  -5   1  -5    3.74    0.46
  -5   1  -5    3.74    0.49
  -5   1  -5    4.04    0.52
  -6  -1  -5    7.26    0.65
  -6  -1  -5    6.63    0.69
  -6  -1  -5    7.01    0.77
   6  -1   5    6.45    0.53
   6  -1   5    6.63    0.78
  -6  -1  -5    6.79    0.68
  -6  -1  -5    6.46    0.67
  -6  -1  -5    6.64    0.73
   6   1   5    6.60    0.65
  -6   1  -5    6.77    0.70
  -6   1  -5    6.38    0.69
  -6   1  -5    6.68    0.67
  -6   1  -5    6.94    0.69
  -6   1  -5    7.33    0.68
  -6   1  -5    6.35    0.62
   6   1   5    6.98    0.67
   6   1   5    6.16    0.72
  -7  -1  -5    1.10    0.43
  -7  -1  -5    1.11    0.39
  -7  -1  -5    1.62    0.44
   7  -1   5    1.14    0.34
   7  -1   5    1.28    0.47
  -7  -1  -5    1.25    0.39
  -7   1  -5    0.43    0.33
  -7   1  -5    1.20    0.46
   7   1   5    1.10    0.36
  -7   1  -5    1.71    0.45
  -7   1  -5    0.68    0.40
   7   1   5    1.33    0.39
  -7   1  -5    1.45    0.41
   7   1   5    0.88    0.46
  -8  -1  -5   -0.21    0.32
  -8  -1  -5    0.04    0.36
   8  -1   5    0.65    0.44
  -8   1  -5   -0.23    0.32
   8   1   5   -0.13    0.39
   8   1   5    0.42    0.34
  -8   1  -5    0.22    0.35
  -8   1  -5   -0.81    0.28
  -9  -1  -5    4.52    0.75
   9  -1   5    3.66    0.74
  -9  -1  -5    2.86    0.63
  -9   1  -5    3.76    0.71
   9   1   5    3.38    0.60
  -9   1  -5    3.42    0.67
   9   1   5    3.37    0.73
  -9   1  -5    3.75    0.65
 -10  -1  -5    4.00    0.73
  10  -1   5    3.25    0.80
 -10  -1  -5    3.56    0.73
  10   1   5    3.94    0.86
 -10   1  -5    3.80    0.73
 -10   1  -5    3.70    0.73
 -10   1  -5    4.14    0.80
  11  -2  -5    4.27    0.92
 -11  -2   5    3.52    0.75
 -11  -2   5    3.65    0.86
 -11   2   5    3.82    0.86
 -10  -2   5   12.94    1.22
 -10  -2   5   11.07    1.21
  10  -2  -5   12.06    1.33
  10   2  -5   13.10    1.01
 -10   2   5   12.93    1.29
   9  -2  -5    4.92    0.83
  -9  -2   5    5.77    0.83
  -9  -2   5    7.01    0.86
   9   2  -5    6.74    0.78
  -9   2   5    5.90    0.87
   9   2  -5    7.72    0.89
  -8  -2   5    1.21    0.47
   8  -2  -5    2.23    0.60
  -8  -2   5    1.76    0.49
   8   2  -5    1.86    0.50
  -8   2   5    2.85    0.59
  -8   2   5    0.92    0.38
  -8   2   5    1.54    0.42
   8   2  -5    1.10    0.40
   8   2  -5    1.12    0.41
   8   2  -5    1.02    0.47
   8   2  -5    1.60    0.44
  -7  -2   5   53.96    1.92
   7  -2  -5   59.19    2.13
  -7  -2   5   56.99    2.01
  -7  -2   5   57.60    1.95
  -7  -2   5   55.39    2.03
  -7  -2   5   57.38    1.85
  -7   2   5   54.35    1.76
   7   2  -5   57.58    1.92
   7   2  -5   59.32    1.90
   7   2  -5   54.54    1.88
   7   2  -5   52.68    1.90
  -7   2   5   60.91    1.84
  -7   2   5   55.88    2.04
   7   2  -5   56.08    2.09
  -7   2   5   57.54    1.77
  -6  -2   5   14.85    0.91
  -6  -2   5   14.97    0.79
  -6  -2   5   15.73    0.89
  -6  -2   5   16.12    0.91
   6  -2  -5   16.75    1.00
  -6  -2   5   16.88    0.99
   6  -2  -5   15.61    0.77
   6   2  -5   15.03    0.97
   6   2  -5   15.44    0.87
   6   2  -5   14.00    0.85
  -6   2   5   17.62    0.80
  -6   2   5   15.07    0.75
  -6   2   5   15.09    0.96
   6   2  -5   15.37    0.84
   6   2  -5   16.93    0.88
  -6   2   5   15.92    0.78
   5  -2  -5   49.21    1.70
  -5  -2   5   50.00    1.64
  -5  -2   5   46.80    1.54
  -5  -2   5   46.77    1.44
   5  -2  -5   46.90    1.45
  -5  -2   5   50.41    1.60
  -5  -2   5   45.41    1.63
   5   2  -5   48.63    1.49
  -5   2   5   49.96    1.42
   5   2  -5   46.50    1.55
   5   2  -5   52.20    1.58
  -5   2   5   47.40    1.62
  -5   2   5   48.49    1.39
   5   2  -5   47.01    1.66
   5   2  -5   48.91    1.57
  -5   2   5   49.31    1.40
  -4  -2   5    3.74    0.30
   4  -2  -5    4.01    0.40
  -4  -2   5    3.97    0.39
  -4  -2   5    3.01    0.42
  -4  -2   5    4.72    0.48
  -4  -2   5    3.88    0.46
   4  -2  -5    4.14    0.28
   4  -2  -5    2.67    0.42
   4  -2  -5    3.97    0.38
  -4  -2   5    3.67    0.43
   4   2  -5    3.93    0.42
  -4   2   5    3.63    0.46
   4   2  -5    3.57    0.42
  -4   2   5    3.02    0.32
  -4   2   5    3.78    0.28
   4   2  -5    3.79    0.43
  -4   2   5    3.60    0.33
  -4   2   5    3.32    0.21
  -4   2   5    3.60    0.32
   4   2  -5    3.31    0.35
   4   2  -5    3.78    0.37
  -4   2   5    4.56    0.36
  -3  -2   5   24.71    0.90
  -3  -2   5   24.23    0.95
   3  -2  -5   24.47    0.74
  -3  -2   5   26.29    1.01
  -3  -2   5   24.92    0.77
  -3  -2   5   25.99    0.87
   3  -2  -5   24.90    0.98
   3  -2  -5   24.57    0.88
  -3  -2   5   23.86    0.91
  -3   2   5   24.92    0.93
   3   2  -5   25.02    0.93
  -3   2   5   26.21    0.75
  -3   2   5   26.27    0.77
   3   2  -5   25.41    0.77
   3   2  -5   24.14    0.91
  -3   2   5   25.73    0.68
  -3   2   5   25.11    0.75
  -3   2   5   25.72    0.67
   3   2  -5   25.01    0.86
  -3   2   5   26.49    0.78
  -3   2   5   24.70    0.75
   3   2  -5   25.11    0.91
  -2  -2   5    9.66    0.58
   2  -2  -5   10.29    0.54
  -2  -2   5    9.52    0.59
  -2  -2   5    9.51    0.47
  -2  -2   5   10.88    0.52
   2  -2  -5   10.70    0.45
  -2  -2   5    9.75    0.52
   2  -2  -5   10.39    0.61
  -2   2   5   10.50    0.39
   2   2  -5   10.25    0.52
  -2   2   5   10.35    0.41
   2   2  -5   11.98    0.58
   2   2  -5   10.22    0.53
  -2   2   5    9.97    0.41
  -2   2   5   10.12    0.41
  -2   2   5   10.42    0.52
  -2   2   5   10.28    0.42
   2   2  -5   10.85    0.56
  -1  -2   5  158.81    3.45
   1  -2  -5  156.11    3.45
   1  -2  -5  155.71    3.59
  -1  -2   5  160.63    3.56
  -1  -2   5  156.52    3.55
  -1  -2   5  161.18    3.47
  -1  -2   5  154.76    3.45
   1   2  -5  160.99    3.47
   1   2  -5  162.97    3.55
   1   2  -5  155.59    3.47
  -1   2   5  153.52    3.32
  -1   2   5  159.55    3.43
  -1   2   5  155.80    3.34
  -1   2   5  160.12    3.37
   1   2  -5  160.58    3.49
  -1   2   5  155.02    3.38
   1   2  -5  159.79    3.53
   0  -2   5    7.11    0.47
   0  -2   5    7.78    0.50
   0  -2  -5    8.88    0.37
   0  -2  -5    7.76    0.42
   0  -2  -5    8.59    0.36
   0  -2   5    9.20    0.45
   0  -2  -5    8.83    0.35
   0  -2  -5    7.83    0.53
   0  -2  -5    7.72    0.47
   0  -2  -5    7.38    0.46
   0  -2   5    7.68    0.39
   0  -2   5    8.72    0.43
   0  -2   5    8.77    0.50
   0   2  -5    8.10    0.42
   0   2  -5    7.84    0.43
   0   2  -5    7.86    0.41
   0   2  -5    8.90    0.47
   0   2  -5    8.22    0.43
   0   2  -5    7.87    0.47
   0   2   5    8.79    0.45
   0   2   5    8.33    0.39
   0   2   5    7.76    0.38
   0   2  -5    7.68    0.52
   0   2   5    8.15    0.40
   1  -2   5   68.81    1.59
  -1  -2  -5   66.08    1.79
  -1  -2  -5   67.83    1.73
   1  -2   5   67.47    1.59
   1  -2   5   66.79    1.77
  -1  -2  -5   68.60    1.65
   1  -2   5   67.64    1.60
   1  -2   5   67.19    1.76
   1  -2   5   68.96    1.73
  -1  -2  -5   69.43    1.78
  -1  -2  -5   66.64    1.62
   1  -2   5   68.78    1.62
   1   2   5   68.14    1.69
  -1   2  -5   69.79    1.66
  -1   2  -5   68.27    1.82
  -1   2  -5   68.55    1.66
  -1   2  -5   66.97    1.64
   1   2   5   68.83    1.75
  -1   2  -5   69.30    1.70
  -1   2  -5   65.68    1.76
   1   2   5   67.58    1.67
  -2  -2  -5   22.73    0.92
  -2  -2  -5   22.10    0.87
   2  -2   5   22.84    0.82
   2  -2   5   22.64    0.70
  -2  -2  -5   23.03    0.81
   2  -2   5   23.99    0.85
   2  -2   5   23.22    0.71
  -2  -2  -5   22.01    0.81
  -2   2  -5   24.09    0.91
   2   2   5   23.44    0.83
   2   2   5   23.71    0.91
  -2   2  -5   24.07    0.79
   2   2   5   22.11    0.84
  -2   2  -5   23.63    0.93
  -2   2  -5   21.95    0.76
  -2   2  -5   24.31    0.82
   2   2   5   25.28    0.84
  -3  -2  -5    2.85    0.26
   3  -2   5    3.05    0.28
   3  -2   5    3.03    0.38
  -3  -2  -5    3.34    0.43
   3  -2   5    3.23    0.40
  -3  -2  -5    2.08    0.36
   3  -2   5    2.97    0.27
  -3  -2  -5    3.32    0.38
  -3  -2  -5    2.86    0.35
  -3   2  -5    2.96    0.34
  -3   2  -5    2.62    0.40
   3   2   5    3.52    0.41
   3   2   5    3.38    0.35
  -3   2  -5    2.97    0.42
  -3   2  -5    3.05    0.32
  -3   2  -5    2.29    0.32
   3   2   5    2.90    0.42
   3   2   5    3.83    0.41
  -4  -2  -5    9.56    0.62
  -4  -2  -5    9.55    0.69
   4  -2   5    9.64    0.67
   4  -2   5   10.84    0.49
   4  -2   5    9.40    0.49
  -4  -2  -5    9.93    0.64
  -4  -2  -5    9.65    0.50
  -4  -2  -5   11.40    0.72
   4  -2   5   10.19    0.65
  -4  -2  -5   11.02    0.70
  -4   2  -5    9.78    0.56
  -4   2  -5   11.47    0.71
  -4   2  -5   10.67    0.59
   4   2   5   10.96    0.59
  -4   2  -5   10.05    0.68
   4   2   5   10.42    0.66
   4   2   5    9.86    0.63
   4   2   5   10.09    0.73
   5  -2   5   98.00    2.39
  -5  -2  -5   97.61    2.82
  -5  -2  -5  103.64    2.72
  -5  -2  -5  100.27    2.79
  -5  -2  -5   99.67    2.68
   5  -2   5  101.30    2.84
  -5  -2  -5   96.92    2.77
  -5   2  -5   97.25    2.57
  -5   2  -5   98.77    2.78
  -5   2  -5  100.02    2.63
  -5   2  -5   99.26    2.76
  -5   2  -5  102.07    2.73
   5   2   5  101.33    2.70
   5   2   5  100.23    2.52
   5   2   5   98.45    2.71
   5   2   5   99.31    2.87
  -5   2  -5  103.06    2.62
  -6  -2  -5    0.57    0.31
  -6  -2  -5    1.29    0.39
  -6  -2  -5    0.52    0.36
  -6  -2  -5    0.98    0.35
   6  -2   5    1.35    0.44
  -6  -2  -5    0.69    0.38
   6   2   5    0.72    0.38
  -6   2  -5    0.37    0.37
  -6   2  -5    1.46    0.34
  -6   2  -5    0.70    0.36
  -6   2  -5    1.18    0.39
  -6   2  -5    0.72    0.28
   6   2   5    0.98    0.36
   6   2   5    0.79    0.32
  -6   2  -5    0.55    0.30
  -7  -2  -5   21.03    1.15
   7  -2   5   22.73    1.30
  -7  -2  -5   22.26    1.18
  -7  -2  -5   23.56    1.27
  -7   2  -5   22.39    1.12
  -7   2  -5   23.16    1.23
   7   2   5   24.42    1.23
   7   2   5   21.90    1.33
  -7   2  -5   21.89    1.24
   7   2   5   21.17    1.14
  -7   2  -5   21.99    1.11
  -8  -2  -5    1.74    0.52
   8  -2   5    1.08    0.51
  -8  -2  -5    0.66    0.43
   8   2   5    0.91    0.43
  -8   2  -5    0.77    0.41
  -8   2  -5    0.65    0.45
  -8   2  -5    1.05    0.46
  -9  -2  -5   10.57    1.07
   9  -2   5    8.56    1.11
  -9  -2  -5   10.23    1.03
  -9   2  -5    9.88    1.10
  -9   2  -5    8.89    0.95
   9   2   5    8.43    1.07
  -9   2  -5    9.23    0.95
   9   2   5    8.32    0.92
 -10  -2  -5    8.85    1.06
  10  -2   5    9.49    1.23
 -10  -2  -5   10.87    1.17
 -10   2  -5   11.63    1.13
  10   2   5   12.41    1.35
  10   2   5    8.59    0.96
 -10   2  -5    8.21    1.02
 -10   2  -5    9.46    1.13
 -10  -3   5    2.38    0.70
  10  -3  -5    2.41    0.72
 -10  -3   5    4.17    0.74
 -10   3   5    2.14    0.71
  10   3  -5    2.66    0.63
   9  -3  -5    0.88    0.51
  -9  -3   5    0.51    0.41
  -9  -3   5    0.72    0.44
   9   3  -5    0.83    0.44
   9   3  -5    0.98    0.43
  -9   3   5    0.50    0.52
  -8  -3   5    3.85    0.64
  -8  -3   5    5.34    0.75
   8  -3  -5    4.67    0.78
   8   3  -5    4.50    0.65
   8   3  -5    2.78    0.57
  -8   3   5    3.28    0.72
   7  -3  -5    2.53    0.57
  -7  -3   5    3.19    0.50
  -7  -3   5    2.49    0.50
  -7  -3   5    2.61    0.53
  -7  -3   5    2.75    0.51
  -7  -3   5    2.74    0.56
  -7   3   5    3.15    0.39
   7   3  -5    2.29    0.70
   7   3  -5    2.75    0.54
  -7   3   5    2.98    0.61
  -7   3   5    3.40    0.45
   7   3  -5    2.42    0.48
   7   3  -5    2.30    0.54
   7   3  -5    2.74    0.51
  -6  -3   5   66.69    2.26
   6  -3  -5   71.48    2.34
  -6  -3   5   67.92    2.13
  -6  -3   5   69.62    2.07
  -6  -3   5   69.18    2.15
  -6  -3   5   68.55    2.18
  -6   3   5   69.40    1.90
   6   3  -5   67.31    2.27
  -6   3   5   69.19    2.24
   6   3  -5   67.68    2.03
   6   3  -5   67.06    2.14
   6   3  -5   68.87    2.12
  -6   3   5   66.16    1.77
   6   3  -5   67.36    2.12
  -5  -3   5    3.51    0.46
   5  -3  -5    3.11    0.40
  -5  -3   5    3.21    0.44
  -5  -3   5    3.16    0.46
   5  -3  -5    2.96    0.53
  -5  -3   5    2.89    0.49
  -5  -3   5    3.83    0.53
   5   3  -5    2.96    0.44
  -5   3   5    3.00    0.48
   5   3  -5    2.94    0.44
   5   3  -5    3.58    0.50
   5   3  -5    3.40    0.41
  -5   3   5    3.61    0.31
  -5   3   5    3.39    0.36
   5   3  -5    3.73    0.44
   4  -3  -5  155.04    3.54
  -4  -3   5  147.60    3.62
  -4  -3   5  152.59    3.60
  -4  -3   5  144.88    3.73
  -4  -3   5  152.19    3.45
  -4  -3   5  150.66    3.67
   4  -3  -5  147.42    3.78
  -4  -3   5  155.35    3.61
   4  -3  -5  151.34    3.40
  -4   3   5  153.51    3.32
   4   3  -5  150.11    3.41
  -4   3   5  156.26    3.22
   4   3  -5  151.18    3.58
  -4   3   5  151.25    3.34
   4   3  -5  149.82    3.66
   4   3  -5  150.95    3.63
  -4   3   5  151.21    3.69
   4   3  -5  151.54    3.66
  -4   3   5  151.35    3.30
  -3  -3   5  138.32    3.37
  -3  -3   5  144.25    3.22
  -3  -3   5  138.60    3.28
   3  -3  -5  138.23    3.17
   3  -3  -5  136.80    3.45
  -3  -3   5  135.85    3.40
  -3  -3   5  142.94    3.28
  -3   3   5  141.51    3.07
   3   3  -5  140.24    3.05
   3   3  -5  138.34    3.31
   3   3  -5  136.76    3.29
  -3   3   5  137.84    3.30
  -3   3   5  141.78    2.99
  -3   3   5  141.53    2.98
   3   3  -5  137.39    3.32
   3   3  -5  136.24    3.33
  -3   3   5  145.62    3.11
  -2  -3   5    5.64    0.52
  -2  -3   5    5.10    0.39
   2  -3  -5    4.93    0.50
  -2  -3   5    4.71    0.41
  -2  -3   5    5.06    0.41
   2  -3  -5    4.62    0.40
  -2  -3   5    5.45    0.50
   2   3  -5    4.11    0.43
   2   3  -5    5.46    0.44
  -2   3   5    4.63    0.24
  -2   3   5    4.59    0.37
   2   3  -5    4.73    0.41
   2   3  -5    4.30    0.43
  -1  -3   5   54.51    1.50
  -1  -3   5   53.26    1.49
  -1  -3   5   52.90    1.37
  -1  -3   5   50.74    1.34
   1  -3  -5   52.23    1.57
   1  -3  -5   53.04    1.38
  -1  -3   5   51.70    1.53
   1  -3  -5   52.34    1.48
   1   3  -5   53.43    1.45
   1   3  -5   51.49    1.54
  -1   3   5   52.94    1.21
  -1   3   5   51.49    1.23
  -1   3   5   54.44    1.23
  -1   3   5   53.39    1.33
   1   3  -5   56.07    1.43
   1   3  -5   54.03    1.43
   1   3  -5   52.63    1.46
   0  -3   5   12.72    0.46
   0  -3  -5   13.33    0.70
   0  -3   5   11.26    0.46
   0  -3   5   12.90    0.60
   0  -3   5   11.51    0.64
   0  -3  -5   11.82    0.56
   0  -3   5   12.37    0.62
   0  -3  -5   13.24    0.64
   0  -3   5   12.42    0.46
   0   3   5   12.54    0.51
   0   3   5   12.13    0.49
   0   3  -5   11.78    0.54
   0   3   5   11.88    0.47
   0   3  -5   12.59    0.54
   0   3  -5   11.86    0.66
   0   3  -5   11.49    0.51
   0   3  -5   12.09    0.54
   0   3   5   11.75    0.48
  -1  -3  -5   13.74    0.52
   1  -3   5   13.98    0.44
   1  -3   5   13.30    0.67
   1  -3   5   13.93    0.45
  -1  -3  -5   14.32    0.69
   1  -3   5   14.55    0.62
   1  -3   5   13.69    0.69
   1  -3   5   13.29    0.45
   1  -3   5   13.62    0.54
  -1  -3  -5   14.19    0.51
  -1  -3  -5   13.18    0.64
   1   3   5   14.29    0.60
   1   3   5   13.62    0.67
   1   3   5   13.09    0.61
  -1   3  -5   13.64    0.56
   1   3   5   12.96    0.56
  -1   3  -5   14.71    0.56
  -1   3  -5   14.06    0.53
  -1   3  -5   14.58    0.57
  -1   3  -5   13.56    0.70
  -1   3  -5   14.69    0.74
  -1   3  -5   14.00    0.56
  -2  -3  -5    0.25    0.17
   2  -3   5    0.15    0.09
   2  -3   5    0.08    0.08
  -2  -3  -5   -0.03    0.20
   2  -3   5    0.32    0.23
  -2  -3  -5    0.01    0.19
  -2  -3  -5    0.23    0.16
   2  -3   5    0.10    0.18
  -2  -3  -5   -0.09    0.21
   2  -3   5   -0.06    0.16
   2   3   5    0.17    0.20
   2   3   5    0.02    0.18
   2   3   5   -0.06    0.18
   2   3   5    0.13    0.20
  -2   3  -5   -0.03    0.14
  -2   3  -5    0.46    0.18
  -2   3  -5    0.08    0.15
  -2   3  -5    0.33    0.23
  -2   3  -5    0.24    0.25
  -3  -3  -5   50.70    1.62
   3  -3   5   52.86    1.50
   3  -3   5   50.15    1.55
  -3  -3  -5   50.27    1.65
  -3  -3  -5   47.96    1.59
  -3  -3  -5   50.27    1.48
  -3  -3  -5   47.67    1.45
  -3   3  -5   51.96    1.40
  -3   3  -5   51.26    1.62
  -3   3  -5   50.68    1.38
   3   3   5   50.15    1.54
   3   3   5   49.30    1.61
  -3   3  -5   53.67    1.65
   3   3   5   52.90    1.55
   4  -3   5   90.59    2.51
  -4  -3  -5   86.64    2.55
  -4  -3  -5   90.43    2.50
  -4  -3  -5   90.37    2.57
  -4  -3  -5   95.95    2.41
  -4  -3  -5   91.59    2.55
  -4  -3  -5   87.69    2.39
   4   3   5   92.03    2.42
   4   3   5   89.78    2.44
  -4   3  -5   88.44    2.26
  -4   3  -5   91.71    2.29
   4   3   5   88.01    2.56
  -4   3  -5   88.84    2.26
  -4   3  -5   91.86    2.52
  -4   3  -5   89.67    2.52
   4   3   5   88.52    2.46
  -5  -3  -5   10.75    0.81
  -5  -3  -5   12.03    0.76
  -5  -3  -5   11.18    0.72
   5  -3   5    9.37    0.76
  -5  -3  -5   10.01    0.76
  -5  -3  -5   11.37    0.85
  -5  -3  -5   11.57    0.81
   5   3   5   12.10    0.77
   5   3   5   11.28    0.72
  -5   3  -5   10.71    0.65
   5   3   5   13.02    0.82
  -5   3  -5   10.35    0.80
  -5   3  -5   10.89    0.66
   5   3   5   10.31    0.82
  -5   3  -5   10.53    0.82
  -5   3  -5   10.67    0.80
  -6  -3  -5   78.56    2.55
   6  -3   5   75.62    2.51
  -6  -3  -5   76.48    2.48
  -6  -3  -5   78.93    2.47
  -6  -3  -5   75.31    2.36
  -6  -3  -5   75.31    2.34
  -6  -3  -5   84.05    2.44
  -6   3  -5   75.12    2.37
   6   3   5   77.20    2.41
   6   3   5   75.88    2.55
   6   3   5   79.40    2.25
  -6   3  -5   77.93    2.18
  -6   3  -5   75.49    2.43
  -6   3  -5   73.59    2.19
  -6   3  -5   79.30    2.24
  -6   3  -5   79.44    2.52
   6   3   5   79.33    2.41
  -7  -3  -5    0.36    0.36
   7  -3   5    0.17    0.34
  -7  -3  -5    0.63    0.43
  -7  -3  -5    0.49    0.34
  -7  -3  -5    0.33    0.36
  -7   3  -5    0.72    0.45
  -7   3  -5    0.15    0.35
  -7   3  -5    0.69    0.33
   7   3   5    0.79    0.40
  -7   3  -5    0.34    0.31
  -7   3  -5    0.06    0.36
  -8  -3  -5    1.30    0.53
   8  -3   5    1.28    0.58
  -8  -3  -5    1.37    0.46
  -8   3  -5    2.39    0.61
   8   3   5    1.92    0.53
  -8   3  -5    0.74    0.46
   9  -3   5    0.69    0.50
  -9  -3  -5    0.57    0.43
  -9  -3  -5    0.67    0.46
  -9   3  -5   -0.13    0.41
   9   3   5    0.33    0.42
  -9   3  -5    0.15    0.47
 -10  -3  -5    2.97    0.68
 -10  -3  -5    3.25    0.71
  10  -3   5    5.44    1.01
  10   3   5    4.39    0.90
 -10   3  -5    5.00    0.92
  10   3   5    5.14    0.83
  10  -4  -5    0.27    0.49
 -10  -4   5   -0.07    0.42
  10   4  -5   -0.04    0.43
 -10   4   5   -0.32    0.46
   9  -4  -5    1.22    0.57
  -9  -4   5    0.66    0.47
   9   4  -5    0.18    0.42
  -9   4   5    0.29    0.52
   9   4  -5    1.09    0.50
  -8  -4   5   -0.06    0.35
  -8  -4   5   -0.56    0.34
   8  -4  -5    0.39    0.49
  -8  -4   5   -0.16    0.34
   8   4  -5    0.10    0.36
   8   4  -5   -0.12    0.33
  -8   4   5    0.79    0.49
  -7  -4   5    0.71    0.40
  -7  -4   5    0.94    0.39
   7  -4  -5    0.44    0.41
  -7  -4   5    1.47    0.47
   7   4  -5    0.80    0.42
  -7   4   5    0.16    0.38
   7   4  -5    0.60    0.37
  -6  -4   5    0.64    0.39
  -6  -4   5    0.61    0.34
  -6  -4   5    0.81    0.38
  -6  -4   5    0.24    0.29
  -6  -4   5    0.45    0.34
   6  -4  -5    0.62    0.40
   6   4  -5    0.64    0.34
   6   4  -5    1.12    0.38
  -6   4   5    0.97    0.42
   6   4  -5    0.46    0.33
  -5  -4   5    3.83    0.56
  -5  -4   5    3.47    0.50
  -5  -4   5    3.81    0.52
  -5  -4   5    3.83    0.54
  -5  -4   5    4.80    0.55
  -5  -4   5    4.22    0.46
   5  -4  -5    4.10    0.61
   5   4  -5    3.84    0.53
   5   4  -5    3.92    0.51
  -5   4   5    4.15    0.56
   5   4  -5    4.68    0.55
   5   4  -5    4.47    0.56
   4  -4  -5   -0.15    0.18
  -4  -4   5    0.04    0.26
  -4  -4   5    0.09    0.25
   4  -4  -5   -0.30    0.26
  -4  -4   5   -0.21    0.19
  -4  -4   5   -0.06    0.25
  -4  -4   5   -0.13    0.21
  -4  -4   5   -0.06    0.22
  -4   4   5   -0.15    0.27
   4   4  -5   -0.30    0.19
   4   4  -5    0.01    0.23
  -4   4   5    0.30    0.26
   4   4  -5   -0.11    0.26
   4   4  -5    0.11    0.23
   3  -4  -5    0.12    0.19
  -3  -4   5    0.05    0.20
  -3  -4   5    0.60    0.28
  -3  -4   5    0.67    0.26
  -3  -4   5    0.52    0.25
   3  -4  -5    0.70    0.32
  -3  -4   5    0.68    0.23
   3   4  -5    0.57    0.28
  -3   4   5    0.23    0.19
   3   4  -5    0.17    0.20
   3   4  -5    0.24    0.22
   3   4  -5    1.02    0.31
  -3   4   5    1.03    0.22
  -3   4   5    0.34    0.23
  -3   4   5    0.30    0.11
  -2  -4   5   -0.02    0.20
  -2  -4   5   -0.12    0.15
  -2  -4   5    0.28    0.23
  -2  -4   5   -0.03    0.15
  -2  -4   5    0.30    0.22
   2  -4  -5   -0.37    0.22
   2  -4  -5   -0.07    0.19
   2   4  -5   -0.33    0.19
   2   4  -5    0.16    0.18
  -2   4   5    0.14    0.19
   2   4  -5   -0.05    0.22
  -2   4   5   -0.17    0.16
   2   4  -5    0.09    0.19
   2   4  -5   -0.27    0.16
   1  -4  -5   46.47    1.54
   1  -4  -5   47.19    1.47
  -1  -4   5   47.55    1.42
  -1  -4   5   46.09    1.20
  -1  -4   5   48.38    1.48
  -1  -4   5   46.51    1.22
  -1  -4   5   46.07    1.47
   1   4  -5   48.53    1.43
  -1   4   5   47.67    1.27
   1   4  -5   48.29    1.35
   1   4  -5   45.70    1.32
   1   4  -5   48.39    1.36
  -1   4   5   47.46    1.11
  -1   4   5   45.10    1.11
   1   4  -5   45.58    1.52
   0  -4   5   10.06    0.34
   0  -4  -5   10.22    0.59
   0  -4   5   10.33    0.44
   0  -4  -5    9.59    0.63
   0  -4   5   12.26    0.58
   0  -4   5   10.49    0.64
   0  -4  -5    9.61    0.66
   0  -4   5    9.14    0.62
   0  -4   5   10.88    0.35
   0   4   5   11.10    0.45
   0   4  -5   11.09    0.52
   0   4   5   10.81    0.46
   0   4  -5   10.22    0.55
   0   4  -5    9.80    0.66
   0   4  -5   11.03    0.52
   0   4   5   10.56    0.46
   0   4   5   10.25    0.44
   0   4  -5    9.74    0.48
  -1  -4  -5   59.14    1.32
  -1  -4  -5   53.99    1.70
   1  -4   5   56.24    1.54
   1  -4   5   54.83    1.73
   1  -4   5   55.55    1.72
   1  -4   5   56.64    1.49
  -1  -4  -5   57.54    1.32
  -1  -4  -5   56.46    1.30
  -1  -4  -5   56.24    1.67
   1   4   5   57.20    1.54
   1   4   5   54.32    1.69
  -1   4  -5   56.30    1.76
  -1   4  -5   56.06    1.48
  -1   4  -5   56.98    1.44
  -1   4  -5   57.92    1.73
   1   4   5   58.96    1.53
  -1   4  -5   60.23    1.48
  -1   4  -5   55.77    1.44
   1   4   5   58.40    1.51
   2  -4   5    0.57    0.22
  -2  -4  -5    0.45    0.17
  -2  -4  -5    0.37    0.25
  -2  -4  -5    0.39    0.27
   2  -4   5    0.21    0.26
  -2  -4  -5    0.11    0.14
  -2   4  -5    0.33    0.15
   2   4   5   -0.06    0.17
  -2   4  -5    0.49    0.17
  -2   4  -5    0.04    0.25
   2   4   5    0.46    0.21
   2   4   5    0.13    0.21
   2   4   5    0.19    0.22
  -2   4  -5    0.25    0.17
  -2   4  -5    0.34    0.28
   3  -4   5    0.19    0.28
  -3  -4  -5    0.24    0.20
  -3  -4  -5   -0.18    0.21
   3  -4   5    0.36    0.23
  -3  -4  -5    0.05    0.18
  -3  -4  -5    0.19    0.27
  -3  -4  -5    0.24    0.24
  -3   4  -5    0.02    0.17
   3   4   5    0.13    0.21
  -3   4  -5   -0.09    0.24
   3   4   5    0.56    0.28
   3   4   5    0.40    0.24
  -3   4  -5    0.32    0.29
   3   4   5   -0.22    0.20
   4  -4   5   11.28    0.76
  -4  -4  -5   10.99    0.78
  -4  -4  -5    9.46    0.75
  -4  -4  -5    9.85    0.77
  -4  -4  -5   10.81    0.67
  -4  -4  -5   12.09    0.69
  -4   4  -5   10.42    0.78
  -4   4  -5   10.26    0.78
   4   4   5   11.88    0.78
   4   4   5   10.77    0.73
   4   4   5   11.87    0.76
  -4   4  -5   11.44    0.60
  -4   4  -5   10.67    0.53
   4   4   5   11.69    0.82
  -5  -4  -5   10.17    0.83
  -5  -4  -5   10.45    0.84
  -5  -4  -5    8.34    0.79
   5  -4   5   10.30    0.80
  -5  -4  -5    9.15    0.70
  -5  -4  -5    8.51    0.73
   5   4   5    9.23    0.71
  -5   4  -5    8.70    0.80
  -5   4  -5   10.36    0.64
  -5   4  -5   10.57    0.97
   5   4   5   10.94    0.87
  -5   4  -5    9.54    0.54
   5   4   5    7.98    0.74
  -5   4  -5    9.92    0.81
   5   4   5    8.84    0.74
  -6  -4  -5    0.28    0.31
  -6  -4  -5   -0.05    0.33
  -6  -4  -5    0.30    0.37
  -6  -4  -5    0.31    0.31
   6  -4   5    0.57    0.38
  -6  -4  -5    0.36    0.35
  -6   4  -5    0.55    0.30
  -6   4  -5   -0.13    0.33
  -6   4  -5    0.37    0.38
   6   4   5    0.26    0.32
   6   4   5    0.36    0.31
  -6   4  -5    0.48    0.27
  -6   4  -5   -0.13    0.37
  -7  -4  -5   16.45    1.17
  -7  -4  -5   19.21    1.15
  -7  -4  -5   19.54    1.12
   7  -4   5   17.60    1.21
   7   4   5   17.95    1.13
  -7   4  -5   17.22    1.22
  -7   4  -5   17.46    1.16
  -8  -4  -5    0.05    0.40
   8  -4   5   -0.54    0.39
  -8  -4  -5   -0.55    0.28
   8   4   5    0.49    0.43
  -8   4  -5    0.21    0.43
  -8   4  -5    0.24    0.48
  -9  -4  -5    2.92    0.72
  -9  -4  -5    2.10    0.61
   9  -4   5    2.17    0.67
  -9   4  -5    2.55    0.74
   9   4   5    2.15    0.63
  -9   4  -5    1.61    0.59
 -10  -5   5    2.59    0.66
  10  -5  -5    3.78    0.87
 -10   5   5    1.91    0.75
  10   5  -5    2.68    0.69
  10   5  -5    0.84    0.59
  -9  -5   5    0.16    0.45
   9  -5  -5    0.48    0.51
   9   5  -5    0.52    0.49
  -9   5   5    0.45    0.48
   9   5  -5   -0.26    0.41
  -8  -5   5    1.47    0.51
   8  -5  -5    1.44    0.55
  -8  -5   5    0.93    0.44
   8   5  -5    0.52    0.45
   8   5  -5    1.47    0.53
  -8   5   5    0.97    0.52
  -7  -5   5    1.74    0.49
   7  -5  -5    1.34    0.55
  -7  -5   5    1.80    0.48
  -7  -5   5    3.27    0.60
  -7   5   5    3.16    0.63
   7   5  -5    2.41    0.56
   7   5  -5    2.02    0.53
  -6  -5   5    5.43    0.70
  -6  -5   5    4.69    0.73
  -6  -5   5    5.72    0.72
  -6  -5   5    4.71    0.62
   6  -5  -5    5.65    0.81
  -6  -5   5    5.17    0.63
   6   5  -5    5.19    0.70
   6   5  -5    4.85    0.66
  -6   5   5    5.58    0.73
  -5  -5   5    3.46    0.55
   5  -5  -5    3.13    0.59
  -5  -5   5    3.81    0.55
  -5  -5   5    3.33    0.48
  -5  -5   5    2.45    0.45
  -5  -5   5    2.50    0.51
  -5  -5   5    3.40    0.50
   5   5  -5    2.53    0.48
   5   5  -5    2.94    0.49
  -5   5   5    3.08    0.54
   5   5  -5    3.51    0.52
   5   5  -5    2.43    0.52
  -4  -5   5   -0.07    0.25
  -4  -5   5    0.09    0.26
  -4  -5   5    0.45    0.24
   4  -5  -5   -0.36    0.20
   4  -5  -5    0.41    0.36
  -4  -5   5    0.28    0.23
  -4  -5   5    0.14    0.26
   4   5  -5    0.06    0.25
   4   5  -5    0.14    0.25
   4   5  -5   -0.11    0.27
  -4   5   5   -0.01    0.27
   4   5  -5    0.00    0.29
   3  -5  -5    8.74    0.83
   3  -5  -5    7.31    0.61
  -3  -5   5    7.24    0.61
  -3  -5   5    7.07    0.49
  -3  -5   5    7.55    0.83
  -3  -5   5    6.78    0.64
   3   5  -5    6.07    0.64
  -3   5   5    6.86    0.52
  -3   5   5    7.61    0.59
   3   5  -5    7.23    0.58
   3   5  -5    8.17    0.73
  -3   5   5    6.80    0.55
   3   5  -5    7.11    0.63
  -2  -5   5   25.10    1.08
   2  -5  -5   26.84    1.18
  -2  -5   5   25.57    0.85
  -2  -5   5   24.74    1.09
   2  -5  -5   24.31    1.06
   2   5  -5   26.97    1.00
  -2   5   5   25.76    1.04
   2   5  -5   26.05    1.09
  -2   5   5   23.82    0.95
   2   5  -5   24.08    1.13
   2   5  -5   27.31    1.02
   1  -5  -5    9.45    0.71
   1  -5  -5    9.31    0.67
  -1  -5   5   10.01    0.68
  -1  -5   5    9.72    0.70
   1   5  -5    9.24    0.53
   1   5  -5    9.86    0.56
  -1   5   5   10.35    0.54
   1   5  -5    9.29    0.64
   1   5  -5   10.02    0.73
  -1   5   5    9.31    0.66
   0  -5  -5   25.90    1.06
   0  -5   5   27.52    1.16
   0  -5  -5   27.07    1.17
   0  -5  -5   25.16    1.12
   0  -5   5   26.37    1.12
   0   5  -5   27.22    0.91
   0   5   5   28.02    0.85
   0   5  -5   25.61    0.99
   0   5  -5   25.90    1.16
   0   5   5   27.57    0.72
   0   5  -5   27.53    0.90
   0   5   5   24.98    1.09
  -1  -5  -5    0.08    0.23
   1  -5   5    0.15    0.26
  -1  -5  -5    0.19    0.26
   1   5   5   -0.01    0.16
   1   5   5   -0.09    0.16
  -1   5  -5    0.00    0.25
  -1   5  -5   -0.06    0.16
  -1   5  -5    0.21    0.26
   1   5   5    0.04    0.16
   1   5   5    0.02    0.24
  -1   5  -5    0.01    0.14
  -2  -5  -5    9.37    0.70
   2  -5   5    8.85    0.57
  -2  -5  -5    9.93    0.74
   2  -5   5    7.92    0.74
  -2   5  -5    9.07    0.49
   2   5   5    9.41    0.61
   2   5   5    9.56    0.71
  -2   5  -5    9.42    0.72
  -2   5  -5    8.92    0.72
   2   5   5    8.27    0.56
   2   5   5    9.46    0.60
  -3  -5  -5    0.15    0.31
   3  -5   5    0.78    0.29
  -3  -5  -5   -0.05    0.28
   3  -5   5    0.72    0.34
  -3  -5  -5    0.61    0.35
  -3   5  -5    0.64    0.31
   3   5   5    0.46    0.31
   3   5   5    0.33    0.24
  -3   5  -5    0.38    0.32
   3   5   5    0.65    0.29
   3   5   5    0.72    0.29
  -4  -5  -5   23.42    0.95
  -4  -5  -5   21.33    1.17
   4  -5   5   20.32    1.05
  -4  -5  -5   21.12    1.16
   4   5   5   20.31    1.05
  -4   5  -5   23.76    1.18
   4   5   5   19.85    1.07
   4   5   5   21.01    1.09
  -4   5  -5   20.10    1.11
   4   5   5   22.31    1.07
  -5  -5  -5    0.54    0.38
   5  -5   5   -0.11    0.26
  -5  -5  -5    1.47    0.46
  -5  -5  -5    0.49    0.29
   5   5   5    0.86    0.40
  -5   5  -5    0.72    0.41
   5   5   5    0.97    0.37
  -5   5  -5    0.17    0.33
  -6  -5  -5   16.96    1.09
  -6  -5  -5   14.84    0.93
  -6  -5  -5   15.29    1.08
   6  -5   5   14.67    1.03
   6   5   5   12.60    0.94
   6   5   5   11.73    0.93
  -6   5  -5   12.16    0.97
  -6   5  -5   13.94    1.10
  -7  -5  -5    1.33    0.51
  -7  -5  -5    2.06    0.53
   7  -5   5    0.87    0.46
  -7  -5  -5    0.95    0.40
  -7   5  -5    1.78    0.58
   7   5   5    0.63    0.44
  -7   5  -5    0.86    0.49
   7   5   5    1.42    0.48
  -8  -5  -5    1.55    0.51
  -8  -5  -5    1.74    0.57
   8  -5   5    1.48    0.58
  -8   5  -5    0.73    0.55
   8   5   5    2.51    0.59
  -8   5  -5    0.87    0.51
  -9  -5  -5    0.81    0.49
   9  -5   5    0.38    0.51
  -9  -5  -5    0.53    0.54
  -9   5  -5    0.88    0.64
   9   5   5    0.49    0.54
   9  -6  -5    1.56    0.67
  -9  -6   5    2.61    0.63
   9   6  -5    0.73    0.54
   9   6  -5    3.00    0.71
  -9   6   5    2.28    0.76
   8  -6  -5    0.08    0.45
  -8  -6   5    0.70    0.49
  -8  -6   5    0.09    0.39
  -8   6   5    0.91    0.53
   8   6  -5    1.10    0.51
   8   6  -5    1.05    0.49
   7  -6  -5    6.89    0.94
  -7  -6   5    8.03    0.93
  -7  -6   5    7.74    0.84
   7   6  -5    7.66    0.90
  -7   6   5    7.88    0.95
   7   6  -5    5.65    0.76
  -6  -6   5    8.02    0.76
   6  -6  -5    8.40    0.98
   6   6  -5    8.86    0.94
  -6   6   5   10.19    1.00
   6   6  -5    8.72    0.88
  -5  -6   5   13.93    0.88
  -5  -6   5   12.88    0.90
   5  -6  -5   12.70    1.04
  -5  -6   5   14.14    0.91
   5   6  -5   12.96    0.91
   5   6  -5   11.33    0.93
  -5   6   5   15.21    1.02
   5   6  -5   14.63    1.03
  -4  -6   5    5.31    0.63
   4  -6  -5    5.88    0.77
  -4  -6   5    6.63    0.70
   4  -6  -5    6.00    0.64
   4   6  -5    5.89    0.65
   4   6  -5    4.98    0.67
  -4   6   5    6.80    0.70
   4   6  -5    7.03    0.80
   4   6  -5    6.01    0.65
   3  -6  -5    0.00    0.30
  -3  -6   5    0.95    0.39
   3  -6  -5    0.80    0.41
  -3  -6   5    0.20    0.29
   3   6  -5    0.71    0.38
   3   6  -5   -0.13    0.29
  -3   6   5    0.47    0.29
   3   6  -5    0.35    0.28
  -3   6   5    1.47    0.34
  -3   6   5    0.60    0.26
   3   6  -5    0.97    0.30
  -2  -6   5   29.91    1.27
   2  -6  -5   31.44    1.30
   2  -6  -5   31.51    1.38
  -2  -6   5   31.57    1.34
   2   6  -5   32.46    1.30
   2   6  -5   29.80    1.13
  -2   6   5   29.06    1.22
  -2   6   5   28.02    1.22
   2   6  -5   28.74    1.36
   2   6  -5   29.77    1.15
   1  -6  -5    7.16    0.70
   1  -6  -5    6.21    0.70
  -1  -6   5    5.26    0.63
  -1  -6   5    5.79    0.63
  -1   6   5    6.67    0.68
   1   6  -5    6.67    0.69
  -1   6   5    6.35    0.67
   1   6  -5    7.56    0.54
   1   6  -5    6.98    0.64
   0  -6   5   92.17    2.78
   0  -6   5   98.39    2.74
   0  -6  -5   94.15    2.79
   0  -6  -5   95.72    2.79
   0   6  -5  104.08    2.89
   0   6  -5  100.70    2.61
   0   6   5   91.36    2.69
   0   6  -5   98.02    2.41
   1  -6   5    1.44    0.44
  -1  -6  -5    0.94    0.35
  -1  -6  -5    1.34    0.43
  -1   6  -5    1.88    0.43
   1   6   5    1.19    0.24
   1   6   5    1.39    0.28
  -1   6  -5    1.45    0.43
  -1   6  -5    1.13    0.30
   1   6   5    1.09    0.37
  -2  -6  -5    2.51    0.49
  -2  -6  -5    2.98    0.52
   2  -6   5    2.57    0.50
  -2   6  -5    3.92    0.60
   2   6   5    3.62    0.55
  -2   6  -5    2.87    0.52
   2   6   5    3.65    0.46
   2   6   5    3.02    0.38
   3  -6   5    9.24    0.89
  -3  -6  -5    8.97    0.87
  -3  -6  -5   10.82    0.85
  -3   6  -5   10.19    0.83
  -3   6  -5    8.15    0.84
   3   6   5    8.44    0.66
   3   6   5    9.86    0.69
   3   6   5    9.05    0.69
   3   6   5    8.81    0.81
  -4  -6  -5    9.29    0.94
   4  -6   5   10.49    1.20
  -4  -6  -5   10.37    0.97
   4  -6   5    9.06    0.91
  -4   6  -5    8.54    0.87
   4   6   5    8.49    0.92
   4   6   5    8.93    0.75
  -4   6  -5   10.10    0.95
   4   6   5   10.94    0.80
   4   6   5    8.08    0.82
  -5  -6  -5    6.98    0.84
  -5  -6  -5    8.81    0.93
   5  -6   5    9.80    0.95
  -5   6  -5    7.02    0.84
   5   6   5    7.92    0.83
  -5   6  -5    6.91    1.21
   5   6   5    7.08    0.80
  -6  -6  -5    1.18    0.48
   6  -6   5    1.19    0.50
  -6  -6  -5    0.59    0.45
   6   6   5    1.01    0.45
   6   6   5    1.20    0.45
  -6   6  -5    1.21    0.57
  -6   6  -5    1.62    0.51
  -7  -6  -5    0.63    0.42
  -7  -6  -5    1.38    0.56
   7  -6   5    1.36    0.52
   7   6   5    1.11    0.49
  -7   6  -5    0.68    0.50
   7   6   5    0.99    0.46
  -7   6  -5    0.89    0.51
  -8  -6  -5    0.49    0.49
   8  -6   5   -0.17    0.45
  -8   6  -5    0.90    0.65
  -8   6  -5   -0.38    0.45
   8   6   5    1.03    0.48
   8  -7  -5    0.65    0.54
   8   7  -5   -0.23    0.43
   8   7  -5    0.29    0.43
  -8   7   5   -0.45    0.43
   7  -7  -5    0.60    0.54
   7   7  -5    0.55    0.45
  -7   7   5   -0.06    0.43
   7   7  -5   -0.04    0.36
   6  -7  -5   14.58    1.21
   6   7  -5   13.51    1.23
  -6   7   5   14.07    1.08
   6   7  -5   13.19    1.05
  -5  -7   5    3.51    0.61
   5  -7  -5    3.48    0.68
  -5   7   5    4.31    0.67
   5   7  -5    4.45    0.71
   5   7  -5    4.64    0.66
   4  -7  -5   20.11    1.26
  -4  -7   5   17.65    1.13
   4  -7  -5   18.58    1.09
   4   7  -5   17.36    1.14
  -4   7   5   18.58    1.09
   4   7  -5   18.41    1.05
   3  -7  -5    1.10    0.43
  -3  -7   5    1.45    0.42
   3  -7  -5    1.31    0.43
  -3  -7   5    1.03    0.44
   3   7  -5    1.58    0.40
  -3   7   5    1.53    0.40
   3   7  -5    1.39    0.36
   3   7  -5    1.26    0.45
  -2  -7   5   60.59    2.15
   2  -7  -5   60.11    2.11
  -2  -7   5   56.86    1.99
   2  -7  -5   56.82    2.14
   2   7  -5   60.94    1.89
  -2   7   5   59.36    2.01
  -2   7   5   64.11    2.10
   2   7  -5   62.12    2.08
  -1  -7   5  145.70    3.82
   1  -7  -5  151.50    4.00
  -1  -7   5  145.06    3.96
   1  -7  -5  143.20    3.93
   1   7  -5  147.94    3.80
  -1   7   5  146.71    3.85
   1   7  -5  145.26    4.06
  -1   7   5  142.92    3.88
   0  -7   5   -0.11    0.34
   0  -7  -5    0.10    0.32
   0  -7  -5    0.83    0.40
   0   7   5    0.19    0.34
   0   7  -5    0.60    0.31
   0   7   5    0.68    0.38
   0   7  -5   -0.01    0.31
   1  -7   5   86.27    2.80
  -1  -7  -5   91.30    2.84
  -1   7  -5   90.93    2.82
  -1   7  -5   90.92    2.88
   1   7   5   94.93    2.80
  -2  -7  -5    0.74    0.39
  -2  -7  -5    1.12    0.43
   2  -7   5    1.29    0.43
   2   7   5    1.62    0.47
  -2   7  -5    1.45    0.45
   3  -7   5    0.13    0.34
  -3  -7  -5    0.05    0.34
  -3  -7  -5   -0.09    0.33
   3   7   5   -0.07    0.23
   3   7   5    0.62    0.36
  -3   7  -5    0.16    0.36
   3   7   5    0.30    0.28
   4  -7   5    7.18    0.85
  -4  -7  -5    7.46    0.91
  -4  -7  -5    7.67    0.91
   4   7   5    6.75    0.75
  -4   7  -5    6.82    0.83
   4   7   5    9.10    0.94
  -5  -7  -5    0.72    0.46
  -5  -7  -5    1.40    0.50
   5   7   5    1.34    0.48
   5   7   5    1.02    0.40
  -5   7  -5    1.89    0.57
  -6  -7  -5   21.44    1.41
  -6  -7  -5   21.15    1.44
   6   7   5   18.23    1.28
   6   7   5   22.49    1.30
  -6   7  -5   19.33    1.31
  -6   7  -5   21.69    1.47
  -7  -7  -5    1.61    0.59
  -7  -7  -5    0.88    0.51
  -7   7  -5    0.97    0.52
   7   7   5    0.64    0.50
  -7   7  -5    0.79    0.58
   7   7   5    1.02    0.54
  -8  -7  -5    0.59    0.52
   8   7   5    0.24    0.46
  -8   7  -5    0.35    0.61
   8   7   5   -0.78    0.38
   7  -8  -5    8.37    1.14
   7   8  -5    6.97    0.99
   7   8  -5   10.54    1.09
  -7   8   5    9.90    1.14
   6  -8  -5    6.25    1.00
   6   8  -5    8.14    1.04
   6   8  -5    7.46    0.92
   5  -8  -5    0.02    0.45
  -5  -8   5    0.57    0.45
   5   8  -5    0.42    0.42
   5   8  -5    0.26    0.42
   4  -8  -5    0.37    0.36
   4  -8  -5   -0.19    0.39
  -4  -8   5    0.00    0.37
   4   8  -5    0.05    0.41
  -3  -8   5   -0.14    0.38
   3  -8  -5    0.29    0.42
   3  -8  -5    0.04    0.37
  -3   8   5    0.77    0.36
   3   8  -5   -0.37    0.33
  -2  -8   5   13.52    1.07
   2  -8  -5   12.69    1.02
   2  -8  -5   12.31    1.02
   2   8  -5   13.19    0.98
  -2   8   5   12.41    0.93
   1  -8  -5    0.58    0.39
  -1  -8   5    0.42    0.40
   1  -8  -5   -0.13    0.33
  -1  -8   5    0.34    0.32
  -1   8   5    0.24    0.32
   1   8  -5    0.23    0.35
   0  -8   5    9.47    0.99
   0  -8  -5    5.35    0.77
   0   8  -5    8.49    0.95
   0   8   5    9.60    0.94
   0   8  -5    9.21    0.85
  -1  -8  -5    7.41    0.86
   1  -8   5    8.26    0.92
  -1   8  -5    7.28    0.88
   1   8   5    6.60    0.80
   2  -8   5    6.14    0.80
  -2  -8  -5    7.64    0.92
  -2   8  -5    6.42    0.85
   2   8   5    6.63    0.87
  -3  -8  -5    5.93    0.87
   3  -8   5    5.14    0.81
  -3  -8  -5    5.25    0.80
   3   8   5    4.28    0.70
  -3   8  -5    5.28    0.79
  -4  -8  -5    1.78    0.59
   4  -8   5    2.19    0.59
  -4  -8  -5    1.38    0.51
   4   8   5    0.19    0.42
  -4   8  -5    1.61    0.54
  -5  -8  -5   25.99    1.58
  -5  -8  -5   27.09    1.64
   5   8   5   28.59    1.70
  -5   8  -5   26.15    1.59
   5   8   5   23.87    1.48
  -5   8  -5   25.52    1.55
  -6  -8  -5    0.25    0.45
  -6  -8  -5    0.95    0.55
   6   8   5   -0.32    0.46
   6   8   5    0.01    0.38
  -6   8  -5   -0.32    0.40
  -6   8  -5    0.02    0.47
  -7  -8  -5    1.42    0.61
  -7  -8  -5    1.17    0.68
   7   8   5    0.78    0.51
  -7   8  -5    2.00    0.71
   7   8   5    1.71    0.56
  -7   8  -5    0.25    0.51
   6  -9  -5    1.73    0.67
   6   9  -5    0.27    0.43
   6   9  -5    1.10    0.58
   5  -9  -5    0.49    0.55
  -5  -9   5    0.43    0.49
   5   9  -5    1.79    0.59
   4  -9  -5    1.06    0.52
   4  -9  -5    2.95    0.71
  -4  -9   5    1.79    0.58
   4   9  -5    1.41    0.55
  -3  -9   5    1.52    0.57
   3  -9  -5    2.28    0.58
   3  -9  -5    2.45    0.64
   3   9  -5    1.17    0.52
   2  -9  -5    0.11    0.42
   2  -9  -5   -0.44    0.34
  -2  -9   5    0.43    0.45
   2   9  -5    0.12    0.37
  -2   9   5   -0.24    0.30
   1  -9  -5    0.50    0.44
   1  -9  -5   -0.14    0.42
  -1  -9   5    0.42    0.43
  -1   9   5   -0.31    0.33
   1   9  -5   -0.08    0.34
   0  -9   5    0.65    0.48
   0  -9  -5    1.76    0.54
   0   9  -5    1.03    0.52
   0   9   5    1.32    0.48
  -1  -9  -5   -0.02    0.41
   1  -9   5   -0.46    0.35
   1   9   5    0.26    0.41
  -1   9  -5   -0.24    0.36
   2  -9   5    0.97    0.54
  -2  -9  -5    0.31    0.45
   2   9   5    0.73    0.44
  -2   9  -5    0.99    0.54
  -3  -9  -5    0.52    0.48
   3  -9   5    0.15    0.47
  -3   9  -5    0.09    0.40
   3   9   5    1.07    0.49
  -4  -9  -5    1.63    0.65
   4  -9   5    2.58    0.69
   4   9   5    3.54    0.74
  -4   9  -5    2.36    0.63
   5  -9   5   -0.36    0.44
  -5  -9  -5   -0.09    0.43
  -5  -9  -5   -0.24    0.43
  -5   9  -5   -0.27    0.41
   5   9   5    0.56    0.52
  -5   9  -5   -0.15    0.42
   4 -10  -5    3.96    0.91
  -4 -10   5    4.90    0.87
   4  10  -5    3.41    0.74
  -3 -10   5    0.16    0.46
   3 -10  -5    1.02    0.51
   3  10  -5   -0.15    0.39
   2 -10  -5    0.67    0.51
  -2 -10   5    0.53    0.52
   2  10  -5    0.10    0.44
  -2  10   5    0.08    0.48
  -1 -10   5    0.39    0.50
   1 -10  -5   -0.61    0.36
  -1  10   5   -0.08    0.40
   0 -10   5    9.30    1.12
   0 -10  -5    8.65    1.12
   0  10  -5    7.45    1.02
   0  10   5   10.11    1.11
  -1 -10  -5    1.18    0.58
   1 -10   5    1.20    0.58
   1  10   5    0.56    0.52
  -1  10  -5    1.40    0.59
  -2 -10  -5    0.35    0.51
   2 -10   5   -0.17    0.47
  -2  10  -5   -0.34    0.43
   2  10   5   -0.18    0.42
   3 -10   5   -0.31    0.44
  -3 -10  -5    0.07    0.46
  -3  10  -5    0.00    0.44
   3  10   5   -0.37    0.44
  11   0  -6   11.01    1.24
 -11   0   6   11.08    1.14
 -11   0   6    9.32    1.15
 -10   0   6    8.71    0.98
  10   0  -6    7.82    1.03
 -10   0   6    6.66    0.99
  -9   0   6   32.15    1.69
  -9   0   6   33.82    1.54
   9   0  -6   34.48    1.70
   8   0  -6    2.34    0.55
  -8   0   6    1.46    0.44
   8   0  -6    1.89    0.41
  -8   0   6    2.18    0.58
   8   0  -6    2.34    0.51
  -7   0   6    0.32    0.36
  -7   0   6    1.07    0.37
   7   0  -6    0.32    0.26
  -7   0   6    0.72    0.35
   7   0  -6    0.76    0.32
  -7   0   6    0.80    0.35
   7   0  -6    0.46    0.35
   6   0  -6   22.29    1.08
   6   0  -6   21.50    1.07
   6   0  -6   21.99    0.91
   6   0  -6   21.40    0.92
  -6   0   6   21.82    1.05
  -6   0   6   21.96    1.00
  -6   0   6   22.91    1.13
  -6   0   6   22.15    0.99
   6   0  -6   23.18    0.99
   5   0  -6   10.41    0.69
   5   0  -6   10.03    0.65
  -5   0   6   11.20    0.66
   5   0  -6    9.95    0.63
  -5   0   6   10.43    0.62
   5   0  -6   10.50    0.58
  -5   0   6   10.35    0.68
  -5   0   6    9.36    0.69
  -5   0   6   10.45    0.48
   5   0  -6    9.24    0.56
  -4   0   6    0.97    0.25
   4   0  -6    1.29    0.25
  -4   0   6    1.65    0.32
   4   0  -6    1.61    0.30
  -4   0   6    1.07    0.33
   4   0  -6    1.29    0.30
  -4   0   6    1.38    0.20
   4   0  -6    1.18    0.24
  -4   0   6    1.25    0.27
  -3   0   6    4.21    0.39
   3   0  -6    3.85    0.40
  -3   0   6    3.58    0.42
   3   0  -6    3.26    0.33
   3   0  -6    4.03    0.35
  -3   0   6    3.87    0.37
  -3   0   6    3.75    0.40
   3   0  -6    4.77    0.41
  -3   0   6    3.92    0.45
   2   0  -6   48.29    1.12
   2   0  -6   47.76    1.27
   2   0  -6   48.17    1.27
  -2   0   6   48.68    1.12
  -2   0   6   46.85    1.28
  -2   0   6   49.10    1.36
   2   0  -6   47.46    1.26
  -2   0   6   48.23    1.30
   2   0  -6   45.96    1.30
  -2   0   6   47.97    1.34
  -1   0   6   37.95    1.06
  -1   0   6   39.88    1.13
  -1   0   6   37.05    1.04
   1   0  -6   37.23    1.00
  -1   0   6   38.08    0.99
   1   0  -6   36.46    1.06
  -1   0   6   37.74    1.06
   1   0  -6   37.05    1.02
   1   0  -6   38.96    1.04
   0   0   6  316.37    6.45
   0   0   6  313.98    6.50
   0   0   6  303.51    6.43
   0   0   6  305.63    6.37
   0   0  -6  310.43    6.38
   0   0  -6  299.29    6.40
   0   0  -6  298.26    6.44
   0   0  -6  310.75    6.36
   0   0  -6  311.95    6.42
   0   0   6  308.63    6.42
  -1   0  -6   14.41    0.65
   1   0   6   13.82    0.66
  -1   0  -6   13.14    0.58
   1   0   6   12.17    0.55
   1   0   6   13.20    0.58
   1   0   6   13.84    0.54
  -1   0  -6   13.81    0.58
  -1   0  -6   13.38    0.56
   2   0   6  442.74    8.98
   2   0   6  430.20    8.98
  -2   0  -6  431.65    8.97
  -2   0  -6  430.75    8.99
  -2   0  -6  435.71    9.09
  -2   0  -6  432.23    9.03
   2   0   6  420.22    9.08
  -3   0  -6  156.38    3.74
   3   0   6  159.06    3.65
  -3   0  -6  162.75    3.79
  -3   0  -6  166.20    3.71
   3   0   6  158.23    3.67
   3   0   6  158.88    3.80
  -3   0  -6  158.02    3.66
  -4   0  -6    0.70    0.26
  -4   0  -6    0.54    0.27
   4   0   6    0.88    0.26
   4   0   6    1.14    0.34
  -4   0  -6    1.07    0.28
  -4   0  -6    1.22    0.29
   4   0   6    0.85    0.25
  -4   0  -6    1.04    0.32
  -5   0  -6   37.29    1.45
   5   0   6   39.15    1.34
   5   0   6   39.83    1.37
  -5   0  -6   38.15    1.39
  -5   0  -6   40.44    1.39
  -5   0  -6   39.71    1.45
  -5   0  -6   39.01    1.36
   5   0   6   39.22    1.52
  -5   0  -6   40.99    1.49
   6   0   6    3.94    0.50
  -6   0  -6    4.09    0.60
  -6   0  -6    4.62    0.57
  -6   0  -6    3.50    0.51
   6   0   6    4.02    0.59
  -6   0  -6    3.53    0.53
  -6   0  -6    3.49    0.50
   6   0   6    3.59    0.52
  -6   0  -6    4.88    0.66
  -7   0  -6   68.04    2.29
  -7   0  -6   64.49    2.18
   7   0   6   66.10    2.39
  -7   0  -6   67.80    2.18
   7   0   6   63.63    2.05
  -7   0  -6   65.76    2.17
   8   0   6    1.86    0.56
  -8   0  -6    1.60    0.49
  -8   0  -6    3.73    0.66
  -8   0  -6    2.79    0.56
   8   0   6    1.64    0.42
  -9   0  -6    0.79    0.47
   9   0   6    0.14    0.52
  -9   0  -6   -0.53    0.33
 -10   0  -6   10.80    1.15
  10   0   6   10.61    1.23
 -10   0  -6   13.27    1.21
 -11  -1   6    4.35    0.82
  11  -1  -6    3.12    0.78
 -11  -1   6    3.96    0.89
  11   1  -6    4.98    0.98
 -11   1   6    3.39    0.72
 -11   1   6    2.50    0.80
  10  -1  -6    2.72    0.67
 -10  -1   6    2.03    0.65
 -10  -1   6    1.24    0.49
 -10   1   6    2.40    0.72
 -10   1   6    2.11    0.57
  10   1  -6    2.31    0.65
  -9  -1   6    5.84    0.77
   9  -1  -6    4.45    0.75
  -9  -1   6    6.90    0.90
  -9   1   6    5.80    0.73
   9   1  -6    4.28    0.60
   9   1  -6    5.03    0.78
  -9   1   6    7.90    0.98
   8  -1  -6    3.47    0.68
  -8  -1   6    2.46    0.54
  -8  -1   6    4.12    0.69
  -8   1   6    4.37    0.62
   8   1  -6    4.70    0.60
   8   1  -6    4.28    0.67
  -8   1   6    2.71    0.59
   8   1  -6    5.03    0.64
  -7  -1   6   28.16    1.36
  -7  -1   6   30.48    1.42
  -7  -1   6   30.62    1.33
   7  -1  -6   30.08    1.21
   7  -1  -6   32.70    1.46
  -7  -1   6   32.06    1.33
   7   1  -6   30.60    1.34
  -7   1   6   31.25    1.27
  -7   1   6   29.02    1.23
  -7   1   6   31.63    1.45
  -7   1   6   27.62    1.20
   7   1  -6   27.62    1.23
   7   1  -6   29.37    1.24
   7   1  -6   28.41    1.40
   7   1  -6   30.44    1.24
  -6  -1   6   72.06    2.24
   6  -1  -6   71.14    2.04
  -6  -1   6   70.44    2.23
  -6  -1   6   71.50    2.13
   6  -1  -6   73.50    1.87
  -6  -1   6   69.91    2.11
   6  -1  -6   72.03    2.25
   6   1  -6   71.66    2.09
   6   1  -6   72.04    2.25
  -6   1   6   69.64    2.04
  -6   1   6   70.51    2.03
  -6   1   6   69.37    2.06
   6   1  -6   71.46    2.06
   6   1  -6   73.65    2.10
  -6   1   6   72.39    2.25
   6   1  -6   71.45    2.13
  -5  -1   6    2.26    0.44
  -5  -1   6    1.85    0.37
  -5  -1   6    1.30    0.31
   5  -1  -6    1.29    0.32
   5  -1  -6    1.63    0.25
  -5  -1   6    1.30    0.25
   5  -1  -6    2.39    0.42
  -5  -1   6    1.62    0.35
   5  -1  -6    1.24    0.30
   5  -1  -6    1.91    0.26
  -5   1   6    2.09    0.34
   5   1  -6    1.70    0.39
  -5   1   6    1.66    0.30
  -5   1   6    1.94    0.38
   5   1  -6    1.64    0.32
  -5   1   6    1.42    0.30
   5   1  -6    2.16    0.37
   5   1  -6    1.66    0.32
   5   1  -6    1.65    0.33
  -4  -1   6    0.26    0.16
   4  -1  -6    0.06    0.18
  -4  -1   6    0.43    0.27
  -4  -1   6    0.01    0.22
   4  -1  -6    0.47    0.26
   4  -1  -6    0.22    0.15
  -4  -1   6   -0.14    0.19
   4  -1  -6    0.07    0.13
  -4  -1   6   -0.08    0.21
   4   1  -6    0.39    0.20
  -4   1   6    0.11    0.18
  -4   1   6    0.44    0.20
  -4   1   6   -0.05    0.17
   4   1  -6   -0.08    0.18
  -4   1   6    0.08    0.19
   4   1  -6    0.25    0.24
   4   1  -6    0.34    0.14
   4   1  -6    0.02    0.13
  -4   1   6    0.13    0.24
   4   1  -6    0.09    0.19
  -3  -1   6   77.77    2.03
   3  -1  -6   79.22    1.85
  -3  -1   6   78.17    2.01
   3  -1  -6   78.01    1.84
   3  -1  -6   79.30    2.01
  -3  -1   6   77.77    2.09
  -3  -1   6   77.42    2.08
   3  -1  -6   80.18    2.07
   3   1  -6   77.84    2.01
  -3   1   6   80.71    1.98
  -3   1   6   84.89    1.96
   3   1  -6   78.81    1.90
   3   1  -6   79.16    1.82
  -3   1   6   78.02    1.91
  -3   1   6   79.71    1.98
  -3   1   6   77.91    2.04
   3   1  -6   77.88    2.02
   3   1  -6   80.97    2.00
   2  -1  -6  184.38    4.11
   2  -1  -6  187.26    3.94
   2  -1  -6  187.41    4.15
  -2  -1   6  190.75    3.99
  -2  -1   6  182.89    4.17
   2  -1  -6  188.95    3.86
   2  -1  -6  185.60    3.96
   2  -1  -6  184.67    3.96
  -2  -1   6  186.13    4.09
  -2  -1   6  187.51    4.16
  -2  -1   6  184.93    4.10
  -2   1   6  191.07    3.86
   2   1  -6  184.22    4.10
  -2   1   6  187.30    4.07
   2   1  -6  186.11    4.11
  -2   1   6  185.81    4.01
  -2   1   6  191.82    4.01
   2   1  -6  189.32    3.99
  -2   1   6  188.63    4.02
   2   1  -6  183.14    4.07
  -2   1   6  186.97    4.10
   1  -1  -6   52.85    1.29
  -1  -1   6   50.23    1.41
  -1  -1   6   51.13    1.45
   1  -1  -6   52.61    1.40
  -1  -1   6   52.83    1.39
  -1  -1   6   53.38    1.36
   1  -1  -6   53.11    1.31
   1  -1  -6   52.49    1.42
   1  -1  -6   53.69    1.30
  -1  -1   6   52.34    1.38
   1   1  -6   53.07    1.53
  -1   1   6   55.05    1.34
   1   1  -6   53.32    1.37
   1   1  -6   54.07    1.37
   1   1  -6   50.49    1.36
  -1   1   6   52.89    1.33
  -1   1   6   52.92    1.34
   1   1  -6   54.86    1.32
   1   1  -6   53.17    1.39
  -1   1   6   53.59    1.33
  -1   1   6   53.08    1.39
  -1   1   6   54.99    1.31
   0  -1   6   22.91    0.79
   0  -1  -6   21.73    0.70
   0  -1   6   22.62    0.83
   0  -1  -6   21.20    0.74
   0  -1  -6   22.61    0.70
   0  -1  -6   22.06    0.77
   0  -1   6   21.48    0.75
   0  -1   6   22.95    0.74
   0  -1  -6   22.05    0.72
   0   1   6   23.46    0.76
   0   1  -6   23.17    0.70
   0   1   6   22.38    0.88
   0   1   6   22.99    0.81
   0   1  -6   23.50    0.82
   0   1   6   22.17    0.73
   0   1  -6   23.34    0.77
   0   1  -6   22.53    0.74
   0   1  -6   22.29    0.80
   0   1   6   24.58    1.01
   1  -1   6   99.48    2.39
  -1  -1  -6   97.80    2.30
   1  -1   6   97.39    2.28
   1  -1   6   98.14    2.29
  -1  -1  -6   99.45    2.39
  -1  -1  -6   97.00    2.28
   1  -1   6   98.46    2.33
  -1  -1  -6   96.77    2.30
  -1   1  -6   99.38    2.38
  -1   1  -6   96.90    2.40
  -1   1  -6   98.13    2.31
  -1   1  -6  100.05    2.35
  -1   1  -6   97.22    2.29
   1   1   6   98.63    2.39
   1   1   6  100.12    2.31
   1   1   6  102.58    2.34
   2  -1   6    5.77    0.49
  -2  -1  -6    4.93    0.46
   2  -1   6    6.78    0.42
  -2  -1  -6    5.59    0.46
   2  -1   6    6.24    0.42
  -2  -1  -6    5.37    0.41
  -2  -1  -6    5.91    0.44
   2   1   6    6.43    0.45
  -2   1  -6    6.41    0.49
   2   1   6    5.08    0.43
  -2   1  -6    6.13    0.43
  -2   1  -6    6.72    0.47
  -2   1  -6    6.07    0.44
  -2   1  -6    5.53    0.49
   2   1   6    4.96    0.47
  -3  -1  -6   95.49    2.47
  -3  -1  -6   94.01    2.43
   3  -1   6   94.43    2.29
   3  -1   6   96.84    2.47
  -3  -1  -6   92.03    2.38
  -3  -1  -6   96.02    2.22
   3  -1   6   93.02    2.31
  -3  -1  -6   93.62    2.36
  -3   1  -6   96.94    2.46
  -3   1  -6   94.45    2.36
  -3   1  -6   96.55    2.49
   3   1   6   92.94    2.21
   3   1   6   96.27    2.52
   3   1   6   94.93    2.40
  -3   1  -6   92.68    2.33
  -4  -1  -6    2.65    0.41
   4  -1   6    3.42    0.45
  -4  -1  -6    2.50    0.33
   4  -1   6    2.50    0.34
  -4  -1  -6    2.65    0.39
  -4  -1  -6    2.32    0.40
   4  -1   6    3.21    0.36
  -4  -1  -6    2.23    0.36
   4   1   6    2.76    0.40
   4   1   6    2.91    0.41
  -4   1  -6    2.91    0.38
  -4   1  -6    2.62    0.43
  -4   1  -6    2.71    0.41
  -4   1  -6    2.40    0.35
   4   1   6    2.28    0.41
  -4   1  -6    2.73    0.43
   4   1   6    2.79    0.30
   5  -1   6    6.49    0.68
  -5  -1  -6    7.44    0.67
  -5  -1  -6    6.42    0.64
   5  -1   6    7.44    0.54
   5  -1   6    7.21    0.54
  -5  -1  -6    7.31    0.60
  -5  -1  -6    7.30    0.72
  -5  -1  -6    6.53    0.52
   5  -1   6    6.30    0.66
  -5  -1  -6    5.91    0.64
  -5   1  -6    6.97    0.67
  -5   1  -6    6.66    0.64
  -5   1  -6    8.47    0.60
  -5   1  -6    7.71    0.64
  -5   1  -6    5.68    0.57
  -5   1  -6    6.46    0.65
   5   1   6    7.25    0.65
   5   1   6    7.46    0.75
   5   1   6    7.55    0.59
  -6  -1  -6   24.04    1.16
  -6  -1  -6   24.09    1.21
  -6  -1  -6   23.49    1.15
   6  -1   6   22.80    1.23
   6  -1   6   24.41    1.00
  -6  -1  -6   22.51    1.21
  -6  -1  -6   24.04    1.17
  -6  -1  -6   24.34    1.06
  -6   1  -6   24.45    1.11
  -6   1  -6   24.96    1.17
  -6   1  -6   27.00    1.22
  -6   1  -6   23.43    1.15
   6   1   6   24.92    1.14
  -6   1  -6   21.52    1.17
  -6   1  -6   25.90    1.14
   6   1   6   23.99    1.28
   6   1   6   24.06    1.11
  -7  -1  -6   10.95    0.89
  -7  -1  -6    9.82    0.82
   7  -1   6    8.17    0.90
   7  -1   6    9.50    0.69
  -7  -1  -6    9.35    0.86
   7   1   6    9.01    0.83
  -7   1  -6   11.62    0.86
  -7   1  -6   10.58    0.85
   7   1   6   10.66    0.82
  -7   1  -6   10.41    0.80
   7   1   6   10.80    1.04
  -7   1  -6    9.50    0.91
  -8  -1  -6    7.00    0.84
   8  -1   6    6.17    0.88
  -8  -1  -6    5.87    0.76
   8   1   6    5.53    0.84
  -8   1  -6    5.90    0.78
  -8   1  -6    5.73    0.74
  -8   1  -6    5.66    0.76
   8   1   6    5.75    0.69
   9  -1   6    0.70    0.52
  -9  -1  -6   -0.01    0.39
  -9  -1  -6    0.66    0.45
  -9   1  -6    0.51    0.44
  -9   1  -6    0.21    0.39
  -9   1  -6   -0.57    0.34
   9   1   6   -0.31    0.34
   9   1   6   -0.19    0.42
 -10  -1  -6    0.47    0.47
  10  -1   6   -0.07    0.49
 -10  -1  -6    0.61    0.46
  10   1   6    0.30    0.48
 -10   1  -6    0.39    0.44
 -10   1  -6    0.25    0.40
  11  -2  -6    0.31    0.55
 -11  -2   6    0.01    0.56
 -11  -2   6    1.14    0.56
 -11   2   6    0.98    0.68
  10  -2  -6    0.50    0.53
 -10  -2   6    1.74    0.55
 -10  -2   6    1.55    0.63
 -10   2   6    1.66    0.68
  10   2  -6    0.65    0.41
  -9  -2   6    0.28    0.38
  -9  -2   6    0.53    0.48
   9  -2  -6    0.18    0.44
  -9   2   6    0.29    0.47
   9   2  -6    0.08    0.35
   9   2  -6    0.07    0.34
   8  -2  -6    0.13    0.38
  -8  -2   6    0.21    0.44
  -8  -2   6    0.60    0.38
  -8   2   6    1.18    0.51
  -8   2   6    0.08    0.44
   8   2  -6    0.07    0.30
   8   2  -6    0.18    0.40
   8   2  -6   -0.62    0.27
  -8   2   6    0.07    0.31
   8   2  -6   -0.10    0.30
   8   2  -6    0.01    0.29
  -7  -2   6    8.10    0.77
  -7  -2   6    9.75    0.77
  -7  -2   6    8.76    0.85
  -7  -2   6    8.78    0.86
   7  -2  -6    8.28    0.89
   7   2  -6    8.36    0.72
   7   2  -6    7.60    0.72
   7   2  -6    7.26    0.81
  -7   2   6    8.97    0.66
   7   2  -6    9.01    0.79
  -7   2   6    8.95    0.68
   7   2  -6    7.55    0.75
  -7   2   6    9.68    0.93
  -7   2   6    8.58    0.63
  -6  -2   6   12.93    0.81
  -6  -2   6   12.37    0.89
  -6  -2   6   12.95    0.89
  -6  -2   6   12.10    0.70
   6  -2  -6   11.35    0.70
  -6  -2   6   13.47    0.84
   6  -2  -6   11.09    0.86
   6   2  -6   12.51    0.74
   6   2  -6   12.30    0.79
  -6   2   6   12.63    0.69
  -6   2   6   10.93    0.65
   6   2  -6   13.84    0.81
  -6   2   6   13.03    0.71
   6   2  -6   13.56    0.83
  -6   2   6   13.57    0.91
   6   2  -6   11.38    0.87
  -5  -2   6    3.18    0.47
  -5  -2   6    1.72    0.36
   5  -2  -6    2.80    0.39
  -5  -2   6    2.25    0.43
  -5  -2   6    2.68    0.43
  -5  -2   6    2.81    0.37
   5  -2  -6    2.83    0.48
   5   2  -6    2.99    0.43
  -5   2   6    2.15    0.32
   5   2  -6    2.27    0.39
  -5   2   6    1.46    0.28
   5   2  -6    2.63    0.32
   5   2  -6    2.37    0.34
  -5   2   6    2.55    0.47
   5   2  -6    3.03    0.43
  -5   2   6    2.72    0.35
  -4  -2   6    2.41    0.38
   4  -2  -6    2.57    0.18
  -4  -2   6    2.30    0.31
  -4  -2   6    2.68    0.43
   4  -2  -6    2.75    0.42
   4  -2  -6    2.33    0.17
  -4  -2   6    1.76    0.37
  -4  -2   6    2.15    0.35
  -4  -2   6    2.20    0.25
   4  -2  -6    2.43    0.33
  -4   2   6    3.03    0.41
   4   2  -6    2.43    0.37
  -4   2   6    3.06    0.34
  -4   2   6    2.39    0.28
   4   2  -6    2.47    0.31
   4   2  -6    2.63    0.40
  -4   2   6    2.35    0.29
  -4   2   6    3.11    0.32
   4   2  -6    2.56    0.37
   4   2  -6    3.21    0.34
  -3  -2   6   18.97    0.85
   3  -2  -6   18.00    0.76
   3  -2  -6   18.88    0.60
  -3  -2   6   18.80    0.64
  -3  -2   6   17.34    0.78
   3  -2  -6   17.74    0.84
  -3  -2   6   17.57    0.85
  -3  -2   6   19.39    0.78
   3   2  -6   17.87    0.78
   3   2  -6   17.92    0.78
  -3   2   6   19.52    0.53
  -3   2   6   19.54    0.65
  -3   2   6   17.94    0.64
  -3   2   6   19.00    0.67
   3   2  -6   18.70    0.80
   3   2  -6   19.36    0.63
  -3   2   6   18.48    0.66
  -3   2   6   18.74    0.54
  -3   2   6   19.72    0.81
   3   2  -6   18.41    0.72
  -3   2   6   18.61    0.66
   2  -2  -6   90.69    2.11
  -2  -2   6   90.01    2.23
  -2  -2   6   90.12    2.32
   2  -2  -6   91.23    2.26
  -2  -2   6   93.51    2.14
  -2  -2   6   91.57    2.22
  -2  -2   6   91.43    2.33
   2  -2  -6   88.16    2.33
  -2   2   6   92.96    2.09
  -2   2   6   91.31    2.07
  -2   2   6   91.98    2.20
   2   2  -6   92.05    2.25
  -2   2   6   91.66    2.06
   2   2  -6   90.48    2.23
   2   2  -6   91.43    2.25
  -2   2   6   90.43    2.06
   2   2  -6   91.46    2.22
  -2   2   6   93.43    2.11
  -1  -2   6  216.93    4.56
   1  -2  -6  206.18    4.53
  -1  -2   6  208.19    4.55
  -1  -2   6  209.00    4.53
   1  -2  -6  215.65    4.35
   1  -2  -6  211.99    4.34
   1  -2  -6  211.22    4.69
  -1  -2   6  217.35    4.67
  -1  -2   6  209.74    4.66
   1  -2  -6  208.34    4.52
  -1   2   6  215.11    4.45
  -1   2   6  212.35    4.49
  -1   2   6  212.62    4.46
   1   2  -6  209.50    4.62
   1   2  -6  208.84    4.56
  -1   2   6  215.82    4.45
  -1   2   6  208.41    4.51
   1   2  -6  212.96    4.59
  -1   2   6  209.34    4.44
   1   2  -6  208.62    4.63
   1   2  -6  207.84    4.55
   0  -2  -6    4.53    0.30
   0  -2  -6    4.65    0.44
   0  -2  -6    4.33    0.40
   0  -2  -6    4.28    0.29
   0  -2   6    4.92    0.42
   0  -2   6    4.23    0.34
   0  -2  -6    4.27    0.39
   0  -2  -6    4.05    0.34
   0  -2   6    5.03    0.37
   0  -2  -6    4.70    0.31
   0  -2   6    4.93    0.45
   0  -2   6    4.08    0.39
   0   2  -6    4.16    0.38
   0   2  -6    4.68    0.38
   0   2  -6    4.40    0.39
   0   2   6    4.37    0.33
   0   2   6    4.75    0.36
   0   2  -6    4.33    0.36
   0   2  -6    3.81    0.39
   0   2   6    4.70    0.35
   0   2   6    4.55    0.39
   0   2  -6    4.59    0.34
  -1  -2  -6    7.19    0.40
   1  -2   6    7.50    0.40
   1  -2   6    6.98    0.39
  -1  -2  -6    6.80    0.46
  -1  -2  -6    6.78    0.42
   1  -2   6    7.85    0.51
   1  -2   6    6.66    0.40
  -1   2  -6    6.84    0.49
  -1   2  -6    6.97    0.53
   1   2   6    6.12    0.42
  -1   2  -6    6.85    0.46
   1   2   6    7.35    0.46
  -1   2  -6    7.87    0.44
  -1   2  -6    7.06    0.44
   1   2   6    7.76    0.50
  -2  -2  -6    2.23    0.35
   2  -2   6    3.44    0.30
   2  -2   6    3.05    0.36
   2  -2   6    2.69    0.34
   2  -2   6    3.25    0.30
  -2  -2  -6    2.90    0.38
  -2  -2  -6    3.10    0.34
  -2  -2  -6    2.77    0.32
  -2   2  -6    2.38    0.35
   2   2   6    3.29    0.37
  -2   2  -6    3.78    0.35
   2   2   6    2.69    0.33
  -2   2  -6    3.23    0.36
   2   2   6    3.21    0.34
  -2   2  -6    3.11    0.33
   2   2   6    2.64    0.37
  -2   2  -6    2.54    0.38
  -3  -2  -6   23.39    1.00
   3  -2   6   24.98    0.79
   3  -2   6   23.59    0.94
  -3  -2  -6   21.14    0.87
   3  -2   6   23.03    0.93
   3  -2   6   22.26    0.78
  -3  -2  -6   22.03    0.90
  -3  -2  -6   23.83    0.70
  -3  -2  -6   23.51    0.98
  -3   2  -6   22.99    0.90
  -3   2  -6   24.17    0.85
   3   2   6   21.88    0.98
   3   2   6   23.79    0.92
   3   2   6   22.21    0.92
   3   2   6   23.77    0.85
  -3   2  -6   22.20    0.98
  -3   2  -6   23.31    0.86
  -3   2  -6   22.18    0.97
   4  -2   6   11.73    0.56
   4  -2   6   12.40    0.77
  -4  -2  -6   13.58    0.73
  -4  -2  -6   13.23    0.78
  -4  -2  -6   11.16    0.73
  -4  -2  -6   11.57    0.70
   4  -2   6   12.50    0.73
   4  -2   6   12.20    0.57
  -4   2  -6   11.51    0.65
  -4   2  -6   12.00    0.64
  -4   2  -6   11.22    0.72
   4   2   6   11.46    0.72
   4   2   6   11.13    0.76
   4   2   6   11.62    0.62
  -4   2  -6   11.58    0.76
   4   2   6   12.31    0.71
  -5  -2  -6    2.19    0.44
   5  -2   6    2.56    0.49
  -5  -2  -6    2.57    0.43
   5  -2   6    2.65    0.33
  -5  -2  -6    3.27    0.51
  -5  -2  -6    2.86    0.50
  -5  -2  -6    3.45    0.51
  -5   2  -6    2.45    0.40
  -5   2  -6    2.12    0.44
  -5   2  -6    2.92    0.49
  -5   2  -6    2.34    0.40
   5   2   6    2.09    0.34
  -5   2  -6    2.47    0.39
   5   2   6    2.44    0.43
  -5   2  -6    2.40    0.47
   5   2   6    2.30    0.47
   5   2   6    2.80    0.46
  -6  -2  -6    1.77    0.46
   6  -2   6    2.88    0.57
  -6  -2  -6    3.14    0.50
  -6  -2  -6    2.06    0.52
  -6  -2  -6    3.48    0.52
  -6  -2  -6    3.29    0.55
  -6   2  -6    2.87    0.45
   6   2   6    3.01    0.49
  -6   2  -6    2.52    0.50
  -6   2  -6    3.45    0.58
  -6   2  -6    3.13    0.47
   6   2   6    2.83    0.56
  -6   2  -6    4.06    0.61
   6   2   6    2.28    0.45
  -6   2  -6    3.16    0.51
  -7  -2  -6    8.95    0.85
  -7  -2  -6   11.08    1.04
   7  -2   6    7.54    0.89
  -7  -2  -6   10.56    0.88
  -7   2  -6    8.79    0.89
  -7   2  -6    9.61    0.78
  -7   2  -6    9.34    0.92
   7   2   6   10.10    0.84
  -7   2  -6   13.01    0.91
   8  -2   6    0.68    0.48
  -8  -2  -6   -0.15    0.36
  -8  -2  -6    0.68    0.41
  -8   2  -6    0.01    0.32
   8   2   6    0.01    0.35
  -8   2  -6    0.56    0.44
  -8   2  -6    0.31    0.42
   9  -2   6    0.04    0.46
  -9  -2  -6    0.11    0.40
  -9  -2  -6    0.84    0.46
   9   2   6   -0.50    0.38
   9   2   6    0.58    0.43
  -9   2  -6    0.17    0.41
  -9   2  -6    0.22    0.43
  -9   2  -6    0.17    0.48
 -10  -2  -6    1.58    0.56
 -10  -2  -6    0.37    0.45
  10  -2   6    0.81    0.55
 -10   2  -6    1.60    0.58
  10   2   6    1.11    0.61
  10   2   6    0.42    0.45
 -10   2  -6    0.59    0.49
 -10   2  -6    0.33    0.47
  10  -3  -6    2.26    0.68
 -10  -3   6    1.89    0.64
 -10  -3   6    2.11    0.59
 -10   3   6    2.26    0.70
  10   3  -6    2.59    0.61
  -9  -3   6    0.48    0.44
   9  -3  -6   -0.43    0.37
  -9  -3   6   -0.35    0.36
   9   3  -6   -0.60    0.30
  -9   3   6    0.07    0.47
   9   3  -6    0.24    0.42
   8  -3  -6    8.62    1.02
  -8  -3   6    7.86    0.90
  -8  -3   6    7.91    0.85
   8   3  -6    9.07    0.89
  -8   3   6    8.41    0.96
   8   3  -6    8.44    0.85
  -7  -3   6   -0.37    0.28
   7  -3  -6    0.09    0.35
  -7  -3   6    0.10    0.33
  -7  -3   6    0.09    0.27
  -7  -3   6    0.12    0.33
  -7  -3   6    0.04    0.30
  -7   3   6    0.11    0.24
   7   3  -6   -0.19    0.30
   7   3  -6   -0.05    0.30
  -7   3   6    0.20    0.40
  -7   3   6   -0.02    0.20
   7   3  -6    0.05    0.28
  -6  -3   6   19.85    0.98
  -6  -3   6   20.61    1.07
  -6  -3   6   22.43    1.14
  -6  -3   6   21.90    1.19
  -6  -3   6   19.09    1.04
   6  -3  -6   20.44    1.18
   6  -3  -6   22.89    0.98
  -6   3   6   20.84    0.90
  -6   3   6   20.59    1.13
   6   3  -6   21.72    1.10
   6   3  -6   22.31    1.09
  -6   3   6   21.77    0.81
   6   3  -6   21.93    1.09
  -5  -3   6    3.41    0.48
   5  -3  -6    4.22    0.47
  -5  -3   6    3.57    0.52
   5  -3  -6    4.79    0.62
  -5  -3   6    4.34    0.58
  -5  -3   6    4.42    0.48
  -5  -3   6    4.30    0.51
  -5   3   6    4.10    0.55
  -5   3   6    4.61    0.42
   5   3  -6    5.09    0.57
   5   3  -6    3.73    0.49
  -5   3   6    4.79    0.35
   5   3  -6    4.37    0.46
   5   3  -6    4.19    0.53
   4  -3  -6   42.05    1.55
  -4  -3   6   42.91    1.39
   4  -3  -6   44.25    1.39
   4  -3  -6   42.76    1.23
  -4  -3   6   44.74    1.45
  -4  -3   6   41.43    1.53
  -4  -3   6   44.79    1.28
  -4  -3   6   42.88    1.48
  -4  -3   6   41.97    1.40
   4   3  -6   43.81    1.24
  -4   3   6   44.57    1.41
  -4   3   6   44.31    1.47
   4   3  -6   42.53    1.45
  -4   3   6   45.58    1.12
  -4   3   6   44.62    1.20
   4   3  -6   43.28    1.47
   4   3  -6   45.30    1.40
   4   3  -6   44.25    1.45
  -3  -3   6   14.65    0.64
   3  -3  -6   13.38    0.77
  -3  -3   6   14.63    0.78
  -3  -3   6   13.61    0.68
  -3  -3   6   14.07    0.76
   3  -3  -6   14.29    0.60
   3  -3  -6   12.34    0.66
  -3  -3   6   14.93    0.70
   3   3  -6   12.52    0.68
  -3   3   6   13.66    0.50
   3   3  -6   14.18    0.71
  -3   3   6   14.61    0.52
  -3   3   6   14.40    0.55
   3   3  -6   14.60    0.72
  -3   3   6   13.50    0.68
  -3   3   6   13.55    0.51
  -3   3   6   13.25    0.49
   3   3  -6   13.44    0.68
  -3   3   6   13.63    0.45
  -3   3   6   13.73    0.55
  -3   3   6   14.57    0.45
  -2  -3   6   44.40    1.39
   2  -3  -6   42.00    1.42
  -2  -3   6   42.80    1.25
  -2  -3   6   43.69    1.28
  -2  -3   6   43.47    1.28
   2  -3  -6   43.33    1.25
  -2  -3   6   42.51    1.37
  -2   3   6   41.92    1.07
  -2   3   6   42.57    1.06
   2   3  -6   42.88    1.34
   2   3  -6   43.31    1.31
  -2   3   6   45.99    1.04
  -2   3   6   41.98    1.03
  -2   3   6   44.26    1.24
   2   3  -6   43.94    1.34
   2   3  -6   41.43    1.28
  -1  -3   6   53.34    1.40
   1  -3  -6   52.22    1.62
  -1  -3   6   56.31    1.54
  -1  -3   6   54.53    1.59
   1  -3  -6   53.27    1.38
  -1  -3   6   56.97    1.58
  -1  -3   6   53.86    1.43
   1  -3  -6   51.91    1.49
   1   3  -6   53.59    1.48
  -1   3   6   53.38    1.31
  -1   3   6   53.73    1.30
   1   3  -6   52.49    1.50
   1   3  -6   51.76    1.57
  -1   3   6   55.19    1.35
   1   3  -6   54.90    1.49
   1   3  -6   52.08    1.45
  -1   3   6   53.96    1.31
  -1   3   6   52.35    1.30
   0  -3   6    1.77    0.34
   0  -3   6    1.77    0.32
   0  -3  -6    1.21    0.33
   0  -3   6    1.42    0.22
   0  -3  -6    1.49    0.16
   0  -3  -6    1.32    0.27
   0  -3   6    0.91    0.19
   0  -3  -6    1.45    0.26
   0  -3  -6    1.24    0.14
   0  -3   6    1.38    0.27
   0   3   6    1.06    0.20
   0   3  -6    1.10    0.23
   0   3  -6    1.49    0.32
   0   3  -6    1.33    0.24
   0   3   6    1.21    0.21
   0   3  -6    1.14    0.27
   0   3  -6    1.54    0.25
   0   3   6    0.89    0.19
   0   3   6    1.25    0.23
   0   3  -6    1.46    0.26
   1  -3   6   29.02    0.80
  -1  -3  -6   27.84    0.99
   1  -3   6   28.64    1.04
   1  -3   6   27.99    1.05
  -1  -3  -6   27.35    0.82
  -1  -3  -6   28.79    1.06
  -1  -3  -6   28.76    0.85
   1  -3   6   28.61    0.97
  -1  -3  -6   26.08    1.04
   1  -3   6   27.09    0.78
   1  -3   6   27.27    0.84
  -1   3  -6   27.48    1.03
   1   3   6   28.27    0.91
   1   3   6   28.20    0.93
  -1   3  -6   27.78    0.82
  -1   3  -6   28.00    0.90
  -1   3  -6   27.29    0.88
   1   3   6   26.56    0.96
  -1   3  -6   27.41    1.08
  -1   3  -6   28.80    0.92
   2  -3   6   26.30    0.71
   2  -3   6   25.33    0.93
  -2  -3  -6   24.26    1.03
   2  -3   6   24.97    0.89
  -2  -3  -6   23.64    1.00
  -2  -3  -6   25.12    0.86
  -2  -3  -6   25.05    0.99
   2  -3   6   24.18    0.71
  -2  -3  -6   23.99    0.85
   2   3   6   23.26    0.90
   2   3   6   24.75    0.93
   2   3   6   25.05    0.99
   2   3   6   24.60    0.95
  -2   3  -6   24.84    0.87
  -2   3  -6   23.94    0.83
  -2   3  -6   25.91    0.87
  -2   3  -6   25.25    1.04
  -2   3  -6   25.80    1.02
  -3  -3  -6    0.81    0.29
   3  -3   6    1.04    0.29
  -3  -3  -6    0.94    0.31
  -3  -3  -6    0.44    0.22
  -3  -3  -6    0.76    0.24
   3  -3   6    0.59    0.25
  -3  -3  -6    0.74    0.30
   3   3   6    0.75    0.27
   3   3   6    0.63    0.26
  -3   3  -6    0.49    0.31
  -3   3  -6    0.55    0.29
  -3   3  -6    0.81    0.22
  -3   3  -6    0.64    0.21
   3   3   6    0.17    0.23
   3   3   6    0.78    0.29
  -4  -3  -6    8.06    0.75
  -4  -3  -6    5.78    0.54
   4  -3   6    7.01    0.60
  -4  -3  -6    5.68    0.55
  -4  -3  -6    7.40    0.70
  -4  -3  -6    6.38    0.65
  -4  -3  -6    7.61    0.72
   4   3   6    5.62    0.58
   4   3   6    5.59    0.54
  -4   3  -6    5.84    0.62
  -4   3  -6    6.47    0.67
  -4   3  -6    6.09    0.53
   4   3   6    6.24    0.67
  -4   3  -6    5.84    0.47
   4   3   6    6.15    0.60
  -5  -3  -6    4.56    0.54
  -5  -3  -6    4.27    0.57
  -5  -3  -6    4.98    0.58
  -5  -3  -6    4.69    0.62
  -5  -3  -6    3.53    0.57
  -5  -3  -6    4.93    0.61
   5  -3   6    4.61    0.62
  -5   3  -6    4.62    0.49
   5   3   6    4.57    0.57
  -5   3  -6    4.30    0.59
  -5   3  -6    3.83    0.60
   5   3   6    5.43    0.68
  -5   3  -6    5.08    0.62
   5   3   6    4.12    0.50
   5   3   6    5.08    0.58
  -5   3  -6    3.49    0.44
  -5   3  -6    3.52    0.45
  -6  -3  -6    8.69    0.84
  -6  -3  -6    6.09    0.69
  -6  -3  -6    8.26    0.84
  -6  -3  -6    7.96    0.81
  -6  -3  -6    8.13    0.78
   6  -3   6    7.33    0.82
  -6  -3  -6    9.14    0.95
  -6   3  -6    8.04    0.80
   6   3   6    7.32    0.89
  -6   3  -6    7.63    0.82
   6   3   6    9.04    0.82
  -6   3  -6    8.13    0.66
   6   3   6    8.46    0.81
  -6   3  -6    7.87    0.65
  -6   3  -6    7.92    0.85
  -6   3  -6    9.40    0.66
   7  -3   6   -0.08    0.33
  -7  -3  -6    0.45    0.37
  -7  -3  -6    0.34    0.35
  -7  -3  -6    0.72    0.40
  -7   3  -6    0.91    0.37
   7   3   6    0.43    0.36
  -7   3  -6    0.85    0.45
  -7   3  -6   -0.14    0.39
   8  -3   6    5.61    0.89
  -8  -3  -6    4.29    0.68
  -8  -3  -6    5.94    0.76
  -8  -3  -6    6.06    0.82
  -8   3  -6    4.75    0.78
  -8   3  -6    4.74    0.75
   8   3   6    5.12    0.75
   9  -3   6   -0.13    0.43
  -9  -3  -6    0.13    0.43
  -9  -3  -6   -0.57    0.34
  -9   3  -6   -1.03    0.40
  -9   3  -6    0.36    0.43
   9   3   6   -0.08    0.40
  10  -3   6    0.50    0.58
 -10  -3  -6    0.60    0.55
 -10  -3  -6    1.97    0.62
  10   3   6    1.87    0.68
 -10   3  -6    2.01    0.71
 -10   3  -6    3.01    0.72
  10   3   6    2.11    0.61
 -10  -4   6    8.77    1.06
  10  -4  -6    9.14    1.19
  10   4  -6    7.91    0.99
 -10   4   6    8.74    1.15
   9  -4  -6    7.01    1.01
  -9  -4   6    8.74    1.00
  -9  -4   6    6.42    0.86
   9   4  -6    8.04    0.94
  -9   4   6    5.78    0.91
   9   4  -6    8.29    0.93
  -8  -4   6    1.63    0.51
   8  -4  -6    1.06    0.52
  -8  -4   6    1.50    0.49
   8   4  -6    1.87    0.53
   8   4  -6    2.38    0.58
  -8   4   6    2.05    0.62
  -7  -4   6    6.27    0.74
  -7  -4   6    5.30    0.73
   7  -4  -6    5.50    0.82
  -7  -4   6    6.12    0.71
   7   4  -6    6.75    0.76
  -7   4   6    6.58    0.85
   7   4  -6    5.94    0.73
   6  -4  -6   22.65    1.29
  -6  -4   6   21.50    1.07
  -6  -4   6   21.96    1.13
  -6  -4   6   23.68    1.13
  -6  -4   6   23.72    1.18
  -6  -4   6   21.28    1.23
   6   4  -6   21.68    1.13
  -6   4   6   21.72    1.20
   6   4  -6   22.60    1.16
   6   4  -6   19.86    1.12
  -5  -4   6   63.43    1.96
  -5  -4   6   60.17    2.10
  -5  -4   6   62.96    1.93
  -5  -4   6   60.02    1.93
   5  -4  -6   62.23    2.16
  -5  -4   6   57.28    1.98
   5   4  -6   62.10    1.99
   5   4  -6   60.91    1.99
   5   4  -6   62.52    1.93
  -5   4   6   64.09    2.05
   5   4  -6   64.60    1.99
  -4  -4   6   70.89    2.24
  -4  -4   6   72.11    2.07
  -4  -4   6   74.43    2.07
   4  -4  -6   73.56    2.31
  -4  -4   6   71.81    2.00
  -4  -4   6   75.52    2.20
   4  -4  -6   72.59    1.96
   4   4  -6   73.96    2.13
  -4   4   6   70.04    2.12
   4   4  -6   70.89    2.10
   4   4  -6   74.98    2.18
   4   4  -6   72.46    2.13
  -3  -4   6   31.73    1.12
   3  -4  -6   35.51    1.38
  -3  -4   6   33.66    1.30
  -3  -4   6   34.54    1.20
   3  -4  -6   32.42    1.13
  -3  -4   6   33.36    1.16
  -3  -4   6   35.87    1.28
  -3   4   6   35.55    1.12
   3   4  -6   33.67    1.20
  -3   4   6   35.04    1.05
  -3   4   6   34.04    0.89
   3   4  -6   33.52    1.25
   3   4  -6   35.72    1.25
   3   4  -6   32.23    1.25
  -3   4   6   32.75    1.17
  -2  -4   6   44.88    1.27
  -2  -4   6   42.58    1.26
  -2  -4   6   41.59    1.38
  -2  -4   6   41.90    1.43
   2  -4  -6   42.83    1.52
  -2  -4   6   41.70    1.42
   2  -4  -6   42.25    1.36
   2   4  -6   44.38    1.34
   2   4  -6   43.23    1.35
  -2   4   6   42.62    1.05
  -2   4   6   43.52    1.28
   2   4  -6   42.73    1.47
   2   4  -6   43.66    1.42
   1  -4  -6    7.31    0.55
   1  -4  -6    6.76    0.64
  -1  -4   6    8.04    0.58
  -1  -4   6    8.15    0.59
  -1  -4   6    7.67    0.40
  -1  -4   6    7.33    0.42
  -1  -4   6    6.70    0.52
  -1   4   6    6.84    0.35
   1   4  -6    6.73    0.60
   1   4  -6    7.09    0.47
  -1   4   6    7.12    0.39
  -1   4   6    7.76    0.35
   1   4  -6    7.64    0.50
   1   4  -6    6.90    0.53
   1   4  -6    6.95    0.48
  -1   4   6    6.30    0.39
   0  -4   6    1.66    0.30
   0  -4   6    1.96    0.38
   0  -4   6    1.35    0.32
   0  -4   6    1.15    0.17
   0  -4   6    1.37    0.24
   0  -4  -6    1.07    0.32
   0  -4  -6    1.26    0.29
   0  -4   6    1.46    0.18
   0  -4  -6    1.32    0.30
   0   4   6    1.54    0.23
   0   4   6    1.41    0.23
   0   4  -6    1.13    0.31
   0   4  -6    0.96    0.23
   0   4  -6    1.30    0.26
   0   4  -6    1.05    0.32
   0   4  -6    1.78    0.27
   0   4   6    1.37    0.23
   0   4  -6    1.33    0.24
   1  -4   6    1.25    0.33
  -1  -4  -6    1.04    0.16
   1  -4   6    0.60    0.19
  -1  -4  -6    0.62    0.15
   1  -4   6    1.24    0.34
   1  -4   6    0.82    0.24
  -1  -4  -6    0.79    0.27
  -1  -4  -6    1.03    0.31
  -1   4  -6    1.00    0.22
  -1   4  -6    0.69    0.20
  -1   4  -6    1.38    0.34
  -1   4  -6    0.73    0.21
   1   4   6    0.74    0.23
   1   4   6    0.96    0.22
  -1   4  -6    0.34    0.28
   1   4   6    1.20    0.31
   1   4   6    1.10    0.25
  -2  -4  -6   21.10    0.75
  -2  -4  -6   20.11    0.96
   2  -4   6   20.16    0.98
   2  -4   6   21.47    0.83
  -2  -4  -6   21.79    0.77
  -2  -4  -6   23.71    0.98
   2   4   6   20.48    0.85
  -2   4  -6   21.33    0.79
  -2   4  -6   18.81    0.97
   2   4   6   20.44    0.94
  -2   4  -6   20.53    0.76
  -2   4  -6   20.31    0.97
   2   4   6   20.55    0.86
   2   4   6   21.68    0.92
  -3  -4  -6    6.86    0.50
   3  -4   6    7.04    0.55
  -3  -4  -6    7.23    0.51
  -3  -4  -6    7.79    0.71
  -3  -4  -6    6.52    0.66
  -3   4  -6    6.71    0.46
  -3   4  -6    5.51    0.61
  -3   4  -6    7.62    0.49
   3   4   6    6.11    0.57
   3   4   6    7.39    0.66
  -3   4  -6    6.62    0.66
   3   4   6    7.66    0.68
   3   4   6    7.67    0.57
  -4  -4  -6   26.06    1.22
  -4  -4  -6   25.61    1.07
  -4  -4  -6   25.28    1.22
  -4  -4  -6   25.90    1.27
  -4  -4  -6   25.59    1.05
  -4  -4  -6   27.39    1.25
   4  -4   6   26.39    1.16
  -4   4  -6   25.87    1.23
  -4   4  -6   26.37    0.98
   4   4   6   26.71    1.15
  -4   4  -6   23.01    1.17
  -4   4  -6   28.01    0.94
   4   4   6   27.37    1.17
   4   4   6   25.03    1.11
   4   4   6   27.00    1.23
  -5  -4  -6   41.83    1.55
  -5  -4  -6   44.59    1.72
  -5  -4  -6   42.76    1.54
   5  -4   6   43.41    1.68
  -5  -4  -6   43.35    1.76
  -5  -4  -6   44.37    1.72
  -5  -4  -6   43.06    1.77
   5   4   6   44.77    1.64
  -5   4  -6   44.37    1.70
   5   4   6   45.15    1.77
  -5   4  -6   41.96    1.43
  -5   4  -6   43.15    1.35
   5   4   6   43.59    1.57
   5   4   6   44.52    1.65
  -5   4  -6   43.43    1.69
  -6  -4  -6    3.86    0.57
  -6  -4  -6    6.81    0.80
   6  -4   6    3.64    0.65
  -6  -4  -6    4.94    0.72
  -6  -4  -6    5.35    0.63
  -6  -4  -6    5.21    0.69
   6   4   6    4.65    0.65
  -6   4  -6    4.39    0.53
   6   4   6    4.36    0.61
  -6   4  -6    4.35    0.48
  -6   4  -6    3.30    0.60
  -6   4  -6    5.37    0.74
  -6   4  -6    4.08    0.68
  -7  -4  -6   46.50    1.89
  -7  -4  -6   46.55    1.80
  -7  -4  -6   46.08    1.96
   7  -4   6   40.53    1.88
  -7   4  -6   41.43    1.91
   7   4   6   45.59    1.87
  -7   4  -6   46.88    1.91
   8  -4   6    0.64    0.50
  -8  -4  -6    2.19    0.56
  -8  -4  -6    1.31    0.52
  -8  -4  -6    1.12    0.47
  -8   4  -6    0.83    0.51
   8   4   6    1.10    0.50
  -8   4  -6    2.32    0.67
  -9  -4  -6    0.74    0.47
   9  -4   6    0.96    0.57
  -9  -4  -6    2.76    0.70
   9   4   6    1.88    0.60
  -9   4  -6    1.94    0.68
  -9   4  -6    0.53    0.49
  10  -5  -6   21.97    1.66
 -10  -5   6   16.36    1.28
  10   5  -6   18.20    1.33
  10   5  -6   17.99    1.39
 -10   5   6   22.21    1.60
   9  -5  -6    1.04    0.61
  -9  -5   6    1.08    0.52
  -9   5   6    1.97    0.64
   9   5  -6    1.88    0.62
   9   5  -6    0.42    0.46
   8  -5  -6    1.17    0.56
  -8  -5   6    1.04    0.44
   8   5  -6    1.94    0.57
  -8   5   6    1.92    0.63
   8   5  -6    1.09    0.51
  -7  -5   6   -0.61    0.26
   7  -5  -6    0.44    0.46
  -7  -5   6    0.17    0.37
  -7  -5   6    0.13    0.38
   7   5  -6    0.32    0.41
  -7   5   6   -0.06    0.39
   7   5  -6   -0.14    0.34
  -6  -5   6   10.76    0.85
  -6  -5   6   10.22    0.81
  -6  -5   6   12.30    0.90
   6  -5  -6   11.72    1.14
  -6  -5   6   10.12    0.81
  -6  -5   6   10.48    1.02
   6   5  -6   10.10    0.84
  -6   5   6   10.58    0.89
   6   5  -6   10.26    0.92
  -5  -5   6    2.67    0.45
  -5  -5   6    3.89    0.56
   5  -5  -6    2.87    0.60
  -5  -5   6    3.08    0.48
  -5  -5   6    2.48    0.52
  -5   5   6    3.00    0.53
   5   5  -6    2.80    0.50
   5   5  -6    3.00    0.52
   5   5  -6    2.62    0.51
   5   5  -6    3.66    0.55
   4  -5  -6   94.59    2.59
  -4  -5   6   99.28    2.58
  -4  -5   6   94.45    2.58
  -4  -5   6   97.83    2.66
  -4  -5   6   98.06    2.74
  -4  -5   6   96.26    2.89
   4  -5  -6   96.88    2.93
   4   5  -6   98.53    2.70
   4   5  -6  101.64    2.81
   4   5  -6   93.90    2.75
   4   5  -6   98.09    2.72
  -4   5   6   95.46    2.68
  -3  -5   6   70.16    2.08
  -3  -5   6   72.10    1.91
   3  -5  -6   68.30    2.03
   3  -5  -6   69.41    2.26
  -3  -5   6   69.73    2.12
   3   5  -6   66.45    2.02
  -3   5   6   70.06    2.01
   3   5  -6   66.78    2.15
  -3   5   6   70.40    1.94
   3   5  -6   71.10    2.15
  -3   5   6   71.25    1.99
   3   5  -6   71.63    2.04
  -2  -5   6   10.98    0.75
   2  -5  -6   11.21    0.71
   2  -5  -6   11.48    0.81
  -2  -5   6   11.85    0.55
  -2  -5   6   12.24    0.76
   2   5  -6   10.29    0.77
   2   5  -6   12.81    0.68
   2   5  -6    9.40    0.69
  -2   5   6   10.98    0.61
   2   5  -6   10.51    0.65
  -2   5   6   11.92    0.70
  -1  -5   6   35.65    1.33
   1  -5  -6   35.71    1.32
  -1  -5   6   33.52    1.32
   1  -5  -6   35.24    1.40
   1   5  -6   34.58    1.25
  -1   5   6   37.14    1.07
   1   5  -6   34.67    1.16
   1   5  -6   32.59    1.13
   1   5  -6   33.27    1.38
   0  -5  -6    8.25    0.70
   0  -5  -6    9.36    0.69
   0  -5   6    8.43    0.68
   0  -5  -6    9.94    0.64
   0  -5   6   10.47    0.72
   0   5  -6    8.37    0.50
   0   5   6    9.89    0.49
   0   5  -6    8.12    0.69
   0   5   6    9.51    0.41
   0   5  -6    9.77    0.61
   0   5   6    9.03    0.66
   0   5  -6   10.61    0.75
   0   5  -6    8.73    0.53
   1  -5   6   86.52    2.51
  -1  -5  -6   85.82    2.50
  -1  -5  -6   88.32    2.44
   1   5   6   87.92    2.46
   1   5   6   87.06    2.21
   1   5   6   86.06    2.16
  -1   5  -6   88.43    2.17
  -1   5  -6   86.19    2.20
   1   5   6   85.52    2.17
  -1   5  -6   85.95    2.49
  -1   5  -6   86.11    2.54
   2  -5   6   18.29    1.01
  -2  -5  -6   19.40    1.01
  -2  -5  -6   19.01    0.98
  -2   5  -6   17.98    1.02
   2   5   6   17.13    0.84
   2   5   6   17.90    0.83
   2   5   6   19.52    0.87
  -2   5  -6   19.41    1.01
   2   5   6   19.56    0.98
  -2   5  -6   18.94    0.76
  -3  -5  -6    0.47    0.33
   3  -5   6    0.77    0.29
  -3  -5  -6    0.65    0.34
   3  -5   6    0.18    0.32
   3   5   6    0.86    0.35
   3   5   6    0.60    0.28
  -3   5  -6    0.55    0.35
  -3   5  -6    0.43    0.22
   3   5   6    0.45    0.30
   3   5   6    1.21    0.32
  -3   5  -6    0.85    0.35
  -4  -5  -6    6.02    0.56
  -4  -5  -6    6.61    0.76
  -4  -5  -6    4.69    0.64
   4  -5   6    6.74    0.71
   4   5   6    5.36    0.61
  -4   5  -6    4.24    0.61
   4   5   6    4.99    0.65
   4   5   6    3.53    0.55
  -4   5  -6    5.27    0.66
   4   5   6    4.76    0.58
  -5  -5  -6    4.56    0.65
   5  -5   6    4.64    0.64
  -5  -5  -6    4.53    0.64
  -5  -5  -6    4.43    0.55
  -5   5  -6    6.05    0.75
   5   5   6    4.62    0.63
   5   5   6    3.82    0.58
  -5   5  -6    5.93    0.74
  -6  -5  -6    4.45    0.70
   6  -5   6    5.56    0.77
  -6  -5  -6    7.73    0.86
  -6  -5  -6    6.70    0.70
   6   5   6    5.11    0.67
   6   5   6    6.32    0.76
  -6   5  -6    4.38    0.71
  -6   5  -6    6.69    0.84
  -7  -5  -6    5.57    0.86
  -7  -5  -6    5.20    0.68
   7  -5   6    4.54    0.77
  -7  -5  -6    5.01    0.78
  -7   5  -6    4.57    0.77
   7   5   6    6.06    0.90
   7   5   6    4.95    0.75
  -7   5  -6    6.36    0.91
  -8  -5  -6   10.12    1.00
  -8  -5  -6   10.69    1.08
  -8  -5  -6    9.63    1.11
   8  -5   6   10.22    1.16
  -8   5  -6   11.21    1.22
   8   5   6    9.87    1.07
  -8   5  -6    9.77    1.07
  -9  -5  -6   -0.06    0.44
   9  -5   6    0.96    0.57
  -9  -5  -6    0.37    0.48
  -9   5  -6   -0.63    0.48
  -9   5  -6   -0.58    0.37
   9   5   6   -0.13    0.45
  -9  -6   6    3.09    0.69
   9  -6  -6    4.20    0.91
  -9   6   6    4.55    0.87
   9   6  -6    4.86    0.89
   9   6  -6    5.24    0.87
  -8  -6   6    0.61    0.49
  -8  -6   6    0.71    0.44
   8  -6  -6    1.54    0.62
   8   6  -6    0.92    0.48
   8   6  -6    0.59    0.49
  -8   6   6    1.34    0.58
  -7  -6   6    0.24    0.35
   7  -6  -6   -0.07    0.46
   7   6  -6   -0.56    0.35
   7   6  -6    0.29    0.40
  -7   6   6    0.20    0.41
  -6  -6   6    2.59    0.47
  -6  -6   6    2.06    0.54
   6  -6  -6    1.44    0.56
   6   6  -6    2.42    0.56
   6   6  -6    1.88    0.52
  -6   6   6    1.99    0.55
  -5  -6   6    1.02    0.58
   5  -6  -6    1.30    0.52
  -5  -6   6    0.93    0.41
  -5  -6   6    1.26    0.39
   5   6  -6    1.36    0.44
  -5   6   6    1.40    0.44
   5   6  -6    1.81    0.49
   5   6  -6    0.89    0.39
  -4  -6   6    0.19    0.31
   4  -6  -6    0.24    0.39
   4  -6  -6   -0.06    0.27
  -4  -6   6    0.07    0.28
   4   6  -6   -0.99    0.24
   4   6  -6   -0.40    0.30
   4   6  -6   -0.06    0.26
   4   6  -6   -0.45    0.25
  -4   6   6   -0.11    0.25
   3  -6  -6    2.59    0.46
  -3  -6   6    2.12    0.47
  -3  -6   6    1.08    0.38
   3  -6  -6    1.42    0.49
   3   6  -6    2.31    0.41
   3   6  -6    2.69    0.53
  -3   6   6    2.31    0.42
   3   6  -6    2.15    0.50
   3   6  -6    2.06    0.40
  -3   6   6    1.64    0.47
  -2  -6   6   19.61    1.02
   2  -6  -6   19.61    1.11
  -2  -6   6   18.27    1.03
   2  -6  -6   17.63    0.99
   2   6  -6   18.63    1.11
   2   6  -6   16.56    0.84
  -2   6   6   18.81    0.96
   2   6  -6   16.98    0.87
   2   6  -6   20.09    1.03
  -2   6   6   17.83    0.97
   1  -6  -6    0.52    0.34
  -1  -6   6    0.61    0.33
  -1  -6   6    1.80    0.43
   1  -6  -6    1.30    0.39
  -1   6   6    0.61    0.32
   1   6  -6    0.83    0.33
  -1   6   6    0.91    0.36
   1   6  -6    1.16    0.29
   1   6  -6    0.62    0.35
   0  -6   6   28.70    1.34
   0  -6   6   32.37    1.34
   0  -6  -6   33.13    1.38
   0  -6  -6   29.62    1.39
   0   6  -6   31.31    1.38
   0   6  -6   32.06    1.10
   0   6  -6   30.48    1.39
   0   6  -6   30.65    1.18
   0   6   6   31.41    1.32
   1  -6   6    1.60    0.45
  -1  -6  -6    1.67    0.41
  -1  -6  -6    1.87    0.46
   1   6   6    1.81    0.28
  -1   6  -6    1.97    0.47
  -1   6  -6    1.64    0.43
   1   6   6    1.15    0.39
   1   6   6    1.69    0.32
  -1   6  -6    1.94    0.38
   2  -6   6   54.84    1.99
  -2  -6  -6   55.46    2.00
  -2  -6  -6   52.92    1.91
  -2   6  -6   54.18    1.98
   2   6   6   55.51    1.93
   2   6   6   55.98    1.72
   2   6   6   55.13    1.65
  -2   6  -6   55.13    1.96
  -3  -6  -6   15.51    1.02
  -3  -6  -6   15.38    1.04
   3  -6   6   16.96    1.07
  -3   6  -6   17.01    1.08
   3   6   6   15.95    1.00
   3   6   6   16.06    0.90
   3   6   6   15.48    0.90
   3   6   6   17.80    0.94
  -3   6  -6   17.29    1.06
   4  -6   6   -0.42    0.28
  -4  -6  -6    0.53    0.38
  -4  -6  -6    0.11    0.34
   4   6   6   -0.06    0.32
   4   6   6    0.44    0.31
  -4   6  -6   -0.24    0.34
  -4   6  -6    0.06    0.35
  -5  -6  -6    5.34    0.76
  -5  -6  -6    5.22    0.74
  -5   6  -6    4.58    0.72
   5   6   6    4.93    0.71
   5   6   6    6.82    0.77
  -6  -6  -6   -0.24    0.38
  -6  -6  -6    0.49    0.39
   6  -6   6    0.91    0.45
   6   6   6    0.54    0.40
   6   6   6   -0.51    0.32
  -6   6  -6   -0.33    0.39
  -6   6  -6    0.12    0.44
   7  -6   6   12.56    1.26
  -7  -6  -6   12.23    1.22
  -7  -6  -6    9.33    1.02
   7   6   6   13.16    1.07
   7   6   6   10.96    1.06
  -7   6  -6   12.36    1.27
  -7   6  -6   12.05    1.20
  -8  -6  -6   -0.08    0.44
   8  -6   6    0.01    0.48
  -8  -6  -6   -0.36    0.39
   8   6   6    1.29    0.55
  -8   6  -6    0.68    0.56
  -8   6  -6    0.86    0.59
   8  -7  -6    2.47    0.76
  -8   7   6    3.43    0.79
   8   7  -6    3.36    0.75
   8   7  -6    3.45    0.71
   7  -7  -6    1.33    0.59
   7   7  -6    0.15    0.39
   7   7  -6    0.39    0.44
  -7   7   6    0.56    0.44
   6  -7  -6   -0.27    0.41
   6   7  -6    0.14    0.41
   6   7  -6    0.56    0.42
  -6   7   6    0.20    0.42
  -5  -7   6    0.36    0.50
   5  -7  -6    0.07    0.40
  -5   7   6    0.26    0.35
   5   7  -6    0.39    0.35
   5   7  -6    0.01    0.40
  -4  -7   6    2.51    0.55
   4  -7  -6    1.49    0.51
   4  -7  -6    1.38    0.44
  -4  -7   6    2.68    0.52
   4   7  -6    2.27    0.49
  -4   7   6    2.11    0.45
   4   7  -6    1.34    0.50
  -3  -7   6    1.22    0.40
   3  -7  -6    0.62    0.38
   3  -7  -6    1.24    0.48
  -3  -7   6    0.46    0.40
   3   7  -6    1.12    0.43
   3   7  -6    0.92    0.34
   3   7  -6    1.67    0.41
  -3   7   6    0.83    0.37
  -2  -7   6    4.34    0.63
   2  -7  -6    3.50    0.57
  -2  -7   6    3.75    0.63
   2  -7  -6    3.05    0.59
  -2   7   6    2.57    0.49
   2   7  -6    3.85    0.51
   2   7  -6    3.09    0.57
  -2   7   6    4.30    0.62
   1  -7  -6    5.30    0.73
  -1  -7   6    7.94    0.81
  -1  -7   6    8.12    0.84
   1  -7  -6    6.94    0.81
  -1   7   6    7.33    0.75
  -1   7   6    8.30    0.85
   1   7  -6    6.47    0.67
   0  -7  -6   -0.03    0.32
   0  -7   6    0.41    0.33
   0  -7   6    0.30    0.38
   0   7  -6    0.38    0.38
   0   7   6    0.01    0.34
   0   7  -6    0.59    0.32
  -1  -7  -6    3.64    0.60
   1  -7   6    3.05    0.59
  -1   7  -6    2.96    0.56
   1   7   6    3.62    0.62
  -2  -7  -6    1.81    0.50
   2  -7   6    1.40    0.48
  -2  -7  -6    2.39    0.53
  -2   7  -6    1.19    0.46
   2   7   6    1.97    0.52
  -3  -7  -6   -0.15    0.31
   3  -7   6   -0.63    0.31
  -3  -7  -6   -0.60    0.27
  -3   7  -6    0.29    0.39
   3   7   6    0.04    0.24
   3   7   6   -0.15    0.24
   3   7   6   -0.51    0.28
  -4  -7  -6   -0.12    0.34
  -4  -7  -6    0.26    0.37
   4  -7   6   -0.36    0.33
   4   7   6    0.04    0.30
  -4   7  -6    0.18    0.39
   4   7   6    0.07    0.33
  -5  -7  -6    2.20    0.60
  -5  -7  -6    1.17    0.54
  -5   7  -6    1.40    0.57
   5   7   6    1.91    0.53
   5   7   6    2.01    0.52
  -6  -7  -6    1.13    0.55
  -6  -7  -6    2.58    0.64
  -6   7  -6    1.32    0.58
   6   7   6    1.74    0.54
  -6   7  -6    0.89    0.53
   6   7   6    1.76    0.61
  -7  -7  -6    0.40    0.48
  -7  -7  -6    0.73    0.49
   7   7   6    1.78    0.57
  -7   7  -6   -0.14    0.46
  -7   7  -6    0.66    0.57
   7   7   6    0.79    0.47
   7  -8  -6   -0.11    0.49
   7   8  -6    0.07    0.42
   7   8  -6    0.17    0.51
   6  -8  -6    0.08    0.48
   6   8  -6    0.41    0.42
   6   8  -6   -0.11    0.39
   5  -8  -6    0.93    0.55
   5   8  -6    0.37    0.50
   5   8  -6    0.66    0.40
   4  -8  -6    0.31    0.38
  -4  -8   6    0.35    0.44
   4  -8  -6   -0.22    0.39
   4   8  -6   -0.30    0.36
   3  -8  -6    3.73    0.71
   3  -8  -6    4.35    0.71
  -3  -8   6    3.99    0.68
   3   8  -6    4.96    0.72
  -3   8   6    4.31    0.65
  -2  -8   6    1.41    0.51
   2  -8  -6    1.07    0.47
   2  -8  -6    1.39    0.52
  -2  -8   6    1.00    0.41
  -2   8   6    1.15    0.43
   2   8  -6    1.85    0.52
   1  -8  -6    0.31    0.39
  -1  -8   6    0.67    0.38
   1  -8  -6    0.39    0.40
  -1  -8   6   -0.09    0.38
  -1   8   6    0.62    0.39
   1   8  -6    0.56    0.37
   0  -8  -6   33.52    1.65
   0  -8   6   35.59    1.68
   0   8   6   32.54    1.56
   0   8  -6   33.63    1.65
  -1  -8  -6   21.02    1.30
   1  -8   6   19.01    1.26
   1   8   6   19.58    1.22
  -1   8  -6   19.44    1.26
   2  -8   6    3.69    0.70
  -2  -8  -6    3.67    0.71
  -2   8  -6    2.74    0.65
   2   8   6    2.88    0.63
   3  -8   6    2.03    0.60
  -3  -8  -6    0.86    0.47
  -3  -8  -6    0.58    0.45
  -3   8  -6    1.18    0.51
   3   8   6    1.44    0.52
   4  -8   6    2.49    0.65
  -4  -8  -6    2.84    0.66
  -4  -8  -6    3.02    0.69
   4   8   6    3.96    0.70
  -4   8  -6    1.96    0.57
  -5  -8  -6    1.25    0.59
  -5  -8  -6    2.64    0.66
  -5   8  -6    1.94    0.60
   5   8   6    2.02    0.61
   5   8   6    2.37    0.65
  -6  -8  -6    2.33    0.74
  -6  -8  -6    2.97    0.72
   6   8   6    1.79    0.53
  -6   8  -6    3.00    0.72
  -6   8  -6    2.55    0.71
   6   8   6    3.45    0.75
   6  -9  -6   13.87    1.44
   6   9  -6   13.51    1.36
   6   9  -6   13.40    1.25
   5  -9  -6   14.31    1.44
   5   9  -6   14.07    1.31
  -4  -9   6   33.76    1.76
   4  -9  -6   32.56    1.83
   4   9  -6   31.02    1.70
   3  -9  -6   10.26    1.10
  -3  -9   6    9.25    1.07
   3  -9  -6    9.66    1.10
   3   9  -6    8.83    0.99
  -3   9   6    8.04    1.15
   2  -9  -6    0.81    0.51
   2  -9  -6    1.29    0.52
  -2  -9   6    2.18    0.58
   2   9  -6    1.65    0.50
  -2   9   6    1.44    0.48
   1  -9  -6    8.04    1.01
   1  -9  -6    8.06    0.98
  -1  -9   6    8.01    1.01
   1   9  -6    7.80    0.88
  -1   9   6    8.22    0.94
   0  -9  -6    4.10    0.73
   0  -9   6    5.50    0.86
   0   9  -6    3.52    0.71
   0   9   6    3.95    0.72
  -1  -9  -6   21.48    1.41
   1  -9   6   20.33    1.39
   1   9   6   21.13    1.36
  -1   9  -6   19.49    1.40
  -2  -9  -6    1.76    0.62
   2  -9   6    1.14    0.55
  -2   9  -6    1.14    0.50
   2   9   6    1.68    0.52
  -3  -9  -6   -0.59    0.39
   3  -9   6    0.39    0.48
   3   9   6   -0.01    0.42
  -3   9  -6   -0.31    0.37
  -4  -9  -6    3.04    0.75
   4  -9   6    1.99    0.71
  -4   9  -6    0.77    0.53
   4   9   6    2.53    0.61
  -5  -9  -6    0.57    0.57
  -5  -9  -6   -0.21    0.44
   5   9   6    1.25    0.62
  -5   9  -6    2.12    0.67
  -5   9  -6    0.85    0.54
  -4 -10   6    3.62    0.81
   4  10  -6    1.62    0.65
  -3 -10   6    6.23    0.94
   3 -10  -6    5.54    0.92
   3  10  -6    7.66    0.99
   2 -10  -6    0.09    0.45
  -2 -10   6    1.15    0.56
  -2  10   6   -0.05    0.36
   2  10  -6    0.35    0.44
  -1 -10   6    5.13    0.88
   1 -10  -6    5.57    0.93
   1  10  -6    4.18    0.81
  -1  10   6    4.41    0.77
   0 -10  -6    2.01    0.65
   0 -10   6    1.26    0.62
   0  10   6    1.96    0.61
   0  10  -6    2.74    0.73
   1 -10   6    1.19    0.53
  -1 -10  -6    0.65    0.54
   1  10   6    1.34    0.56
  -1  10  -6    0.33    0.48
  -2 -10  -6   10.08    1.19
   2 -10   6    7.84    1.10
  -2  10  -6    9.61    1.12
   2  10   6    9.20    1.11
   3 -10   6    2.78    0.76
  -3 -10  -6    1.32    0.60
  -3  10  -6    1.48    0.60
   3  10   6    1.73    0.62
 -11   0   7    0.74    0.57
 -11   0   7   -0.17    0.44
  11   0  -7    0.56    0.51
 -10   0   7   -0.03    0.51
 -10   0   7   -0.48    0.34
  10   0  -7   -0.30    0.38
  -9   0   7    0.37    0.37
   9   0  -7   -0.96    0.31
  -9   0   7   -0.14    0.42
   8   0  -7   -0.12    0.27
   8   0  -7   -0.30    0.29
  -8   0   7    0.32    0.35
  -8   0   7    0.66    0.43
   8   0  -7    0.33    0.39
  -7   0   7   -0.12    0.25
  -7   0   7   -0.01    0.38
  -7   0   7    0.05    0.31
   7   0  -7   -0.55    0.23
   7   0  -7    0.01    0.23
  -7   0   7   -0.31    0.26
   7   0  -7    0.25    0.34
  -6   0   7   -0.07    0.32
   6   0  -7   -0.21    0.18
  -6   0   7    0.26    0.26
  -6   0   7   -0.18    0.26
  -6   0   7   -0.29    0.20
   6   0  -7   -0.12    0.19
   6   0  -7    0.21    0.26
   6   0  -7    0.14    0.26
   5   0  -7    0.00    0.21
   5   0  -7    0.07    0.18
   5   0  -7    0.00    0.21
  -5   0   7   -0.03    0.27
  -5   0   7   -0.28    0.19
  -5   0   7   -0.03    0.19
  -5   0   7    0.35    0.23
   5   0  -7    0.00    0.20
  -4   0   7    0.10    0.21
  -4   0   7   -0.07    0.19
   4   0  -7    0.22    0.22
  -4   0   7   -0.02    0.25
   4   0  -7   -0.33    0.15
  -4   0   7   -0.09    0.17
   4   0  -7    0.11    0.18
   4   0  -7    0.10    0.21
   3   0  -7    0.18    0.22
  -3   0   7   -0.01    0.22
  -3   0   7    0.00    0.18
   3   0  -7   -0.09    0.16
  -3   0   7   -0.25    0.17
  -3   0   7    0.00    0.21
   3   0  -7   -0.17    0.16
   3   0  -7   -0.07    0.18
   3   0  -7   -0.22    0.10
   2   0  -7    0.03    0.17
  -2   0   7    0.19    0.20
   2   0  -7   -0.21    0.18
  -2   0   7    0.28    0.23
  -2   0   7    0.01    0.18
   2   0  -7    0.02    0.16
  -2   0   7   -0.04    0.12
   2   0  -7    0.12    0.15
   2   0  -7   -0.05    0.16
  -2   0   7   -0.21    0.18
   1   0  -7    0.09    0.17
  -1   0   7    0.16    0.20
   1   0  -7    0.09    0.19
   1   0  -7   -0.25    0.17
  -1   0   7   -0.16    0.16
  -1   0   7   -0.05    0.17
  -1   0   7    0.20    0.22
   1   0  -7    0.06    0.18
   1   0  -7   -0.11    0.16
  -1   0   7   -0.22    0.17
   0   0  -7   -0.22    0.16
   0   0  -7   -0.18    0.21
   0   0   7   -0.24    0.17
   0   0   7   -0.38    0.16
   0   0  -7   -0.28    0.16
   0   0  -7   -0.15    0.17
   0   0   7   -0.17    0.21
   0   0   7    0.44    0.20
   0   0  -7   -0.18    0.16
  -1   0  -7    0.01    0.19
   1   0   7    0.01    0.17
  -1   0  -7   -0.14    0.14
   1   0   7    0.09    0.23
   1   0   7    0.02    0.18
  -1   0  -7   -0.09    0.16
   1   0   7    0.06    0.18
  -1   0  -7    0.10    0.18
  -1   0  -7    0.14    0.23
   2   0   7   -0.24    0.17
  -2   0  -7    0.36    0.24
  -2   0  -7   -0.07    0.26
   2   0   7   -0.11    0.21
   2   0   7    0.25    0.20
  -2   0  -7    0.11    0.18
  -2   0  -7    0.01    0.18
  -3   0  -7    0.14    0.26
   3   0   7    0.18    0.12
  -3   0  -7   -0.08    0.23
   3   0   7   -0.04    0.19
  -3   0  -7   -0.03    0.18
   3   0   7   -0.07    0.22
   3   0   7    0.03    0.19
  -3   0  -7    0.04    0.18
  -4   0  -7    0.17    0.25
  -4   0  -7    0.00    0.20
   4   0   7   -0.20    0.18
   4   0   7    0.39    0.23
   4   0   7    0.12    0.25
  -4   0  -7    0.00    0.22
  -4   0  -7    0.00    0.20
  -4   0  -7   -0.17    0.23
  -5   0  -7   -0.22    0.20
  -5   0  -7    0.33    0.27
  -5   0  -7   -0.16    0.22
  -5   0  -7    0.09    0.25
   5   0   7    0.13    0.21
   5   0   7   -0.26    0.21
  -5   0  -7    0.09    0.31
   5   0   7    0.18    0.29
  -6   0  -7    0.04    0.28
   6   0   7    0.01    0.24
  -6   0  -7   -0.52    0.24
   6   0   7    0.02    0.26
   6   0   7   -0.43    0.27
  -6   0  -7    0.07    0.24
  -6   0  -7    0.06    0.28
  -6   0  -7   -0.45    0.25
  -6   0  -7    0.02    0.33
   7   0   7   -0.04    0.35
  -7   0  -7   -0.16    0.31
  -7   0  -7    0.30    0.37
  -7   0  -7    0.17    0.28
   7   0   7    0.02    0.28
  -7   0  -7   -0.01    0.30
   8   0   7    0.19    0.31
  -8   0  -7    0.15    0.39
   8   0   7   -0.07    0.39
  -8   0  -7    0.03    0.37
  -9   0  -7   -0.35    0.38
   9   0   7   -0.21    0.41
  -9   0  -7   -0.45    0.34
 -10   0  -7   -0.31    0.39
 -10   0  -7    0.19    0.46
  10   0   7    0.24    0.46
  11  -1  -7    0.22    0.56
 -11  -1   7    2.13    0.66
 -11  -1   7    1.35    0.63
 -11   1   7    0.98    0.63
 -11   1   7    0.64    0.49
  10  -1  -7    4.30    0.81
 -10  -1   7    3.32    0.69
 -10  -1   7    5.35    0.88
 -10   1   7    3.95    0.72
  10   1  -7    4.36    0.75
 -10   1   7    5.28    0.95
   9  -1  -7    9.49    1.06
  -9  -1   7    7.21    0.84
  -9  -1   7    7.09    0.92
  -9   1   7    6.92    0.93
   9   1  -7    7.12    0.74
  -9   1   7    8.97    0.90
   9   1  -7    7.39    0.91
  -8  -1   7   43.38    1.73
   8  -1  -7   46.40    1.91
  -8  -1   7   44.09    1.86
   8   1  -7   45.12    1.79
  -8   1   7   42.24    1.85
   8   1  -7   41.17    1.59
   8   1  -7   42.12    1.65
  -8   1   7   46.75    1.69
  -7  -1   7    0.40    0.34
  -7  -1   7    0.75    0.37
   7  -1  -7    0.55    0.30
  -7  -1   7    0.43    0.34
  -7  -1   7    0.40    0.41
   7  -1  -7    0.21    0.35
   7   1  -7    0.72    0.37
  -7   1   7    0.35    0.29
   7   1  -7    0.31    0.30
  -7   1   7    0.68    0.32
   7   1  -7    0.48    0.32
  -7   1   7    0.52    0.32
  -7   1   7    0.31    0.35
   7   1  -7    0.54    0.32
  -6  -1   7    0.54    0.30
  -6  -1   7    0.02    0.27
  -6  -1   7    0.02    0.24
   6  -1  -7    0.24    0.24
   6  -1  -7    0.62    0.23
   6  -1  -7    0.63    0.34
  -6  -1   7   -0.08    0.32
  -6   1   7    0.71    0.36
   6   1  -7   -0.09    0.21
  -6   1   7    0.68    0.29
  -6   1   7    0.40    0.27
  -6   1   7    0.40    0.27
   6   1  -7    0.66    0.31
   6   1  -7    0.32    0.26
   6   1  -7    0.31    0.29
   5  -1  -7    4.41    0.39
  -5  -1   7    4.56    0.50
  -5  -1   7    4.21    0.53
  -5  -1   7    4.13    0.52
   5  -1  -7    4.92    0.50
  -5  -1   7    4.50    0.52
  -5  -1   7    5.01    0.38
   5  -1  -7    5.01    0.38
   5  -1  -7    4.08    0.52
   5   1  -7    5.71    0.50
  -5   1   7    4.61    0.46
   5   1  -7    5.50    0.56
   5   1  -7    4.23    0.48
  -5   1   7    4.44    0.47
   5   1  -7    5.54    0.52
  -5   1   7    4.38    0.53
  -5   1   7    5.05    0.47
   4  -1  -7   12.86    0.53
   4  -1  -7   11.75    0.53
  -4  -1   7   12.83    0.52
  -4  -1   7   11.37    0.66
  -4  -1   7   10.27    0.68
   4  -1  -7   10.98    0.64
  -4  -1   7   11.08    0.65
   4  -1  -7   12.15    0.69
  -4  -1   7   11.52    0.72
   4   1  -7   11.71    0.65
  -4   1   7   11.53    0.59
  -4   1   7   11.90    0.63
   4   1  -7   11.91    0.60
  -4   1   7   11.89    0.70
  -4   1   7   12.77    0.64
  -4   1   7   11.80    0.61
   4   1  -7   11.02    0.62
   4   1  -7   11.36    0.66
   4   1  -7   12.98    0.48
   3  -1  -7    2.35    0.26
   3  -1  -7    2.99    0.28
  -3  -1   7    3.44    0.39
  -3  -1   7    2.60    0.37
  -3  -1   7    2.67    0.34
   3  -1  -7    2.81    0.38
   3  -1  -7    2.78    0.38
  -3  -1   7    2.46    0.37
  -3   1   7    2.99    0.32
   3   1  -7    2.96    0.38
   3   1  -7    2.47    0.29
   3   1  -7    3.21    0.28
  -3   1   7    2.10    0.37
   3   1  -7    2.75    0.34
   3   1  -7    2.73    0.34
  -3   1   7    2.99    0.33
  -3   1   7    2.78    0.33
  -3   1   7    2.97    0.35
  -2  -1   7    2.42    0.35
   2  -1  -7    2.37    0.31
  -2  -1   7    2.31    0.35
   2  -1  -7    2.34    0.26
   2  -1  -7    2.04    0.24
   2  -1  -7    2.21    0.21
  -2  -1   7    2.44    0.32
   2  -1  -7    2.64    0.35
  -2  -1   7    1.44    0.28
  -2  -1   7    2.32    0.26
   2   1  -7    2.68    0.28
   2   1  -7    2.36    0.32
  -2   1   7    2.10    0.30
  -2   1   7    1.40    0.25
   2   1  -7    2.44    0.31
   2   1  -7    1.75    0.28
  -2   1   7    2.37    0.29
  -2   1   7    2.31    0.31
  -2   1   7    2.46    0.23
   1  -1  -7   81.51    1.93
  -1  -1   7   80.93    2.06
  -1  -1   7   84.08    2.12
   1  -1  -7   82.26    2.07
   1  -1  -7   83.13    1.94
   1  -1  -7   83.17    2.04
  -1  -1   7   81.90    2.01
  -1  -1   7   82.99    2.03
   1   1  -7   83.33    2.02
  -1   1   7   85.60    1.96
   1   1  -7   84.97    1.94
  -1   1   7   85.18    2.00
  -1   1   7   84.82    2.05
  -1   1   7   81.53    1.97
  -1   1   7   82.59    1.95
   1   1  -7   82.86    2.01
   1   1  -7   81.53    2.03
   1   1  -7   82.80    2.01
   0  -1  -7   99.07    2.22
   0  -1   7   97.55    2.29
   0  -1   7   97.79    2.32
   0  -1  -7   98.83    2.31
   0  -1  -7   98.78    2.34
   0  -1  -7   98.52    2.28
   0  -1   7   96.74    2.39
   0  -1   7   97.29    2.34
   0  -1  -7   98.49    2.25
   0   1   7   97.47    2.36
   0   1   7   95.84    2.28
   0   1  -7   97.08    2.37
   0   1  -7   94.76    2.30
   0   1   7  100.00    2.31
   0   1  -7   94.95    2.28
   0   1  -7   98.28    2.32
   0   1  -7   98.37    2.23
  -1  -1  -7    0.51    0.20
   1  -1   7    0.48    0.22
   1  -1   7    0.05    0.20
  -1  -1  -7    0.42    0.25
   1  -1   7    0.56    0.21
   1  -1   7    0.32    0.19
  -1  -1  -7    0.25    0.18
  -1  -1  -7    0.64    0.23
  -1   1  -7    0.90    0.23
   1   1   7    0.64    0.22
  -1   1  -7    0.23    0.18
  -1   1  -7    0.37    0.26
   1   1   7    0.44    0.21
  -1   1  -7    0.22    0.22
   1   1   7    0.35    0.24
  -2  -1  -7   36.10    1.14
   2  -1   7   37.64    1.11
  -2  -1  -7   35.47    1.17
   2  -1   7   34.52    1.10
  -2  -1  -7   34.46    1.21
  -2  -1  -7   35.90    1.13
   2  -1   7   36.61    1.23
  -2   1  -7   37.21    1.21
  -2   1  -7   37.38    1.15
  -2   1  -7   34.20    1.10
   2   1   7   36.14    1.24
   2   1   7   35.55    1.15
   2   1   7   37.37    1.15
  -2   1  -7   37.01    1.26
  -3  -1  -7   78.23    2.16
   3  -1   7   77.84    2.03
  -3  -1  -7   75.61    2.11
  -3  -1  -7   79.93    2.11
  -3  -1  -7   76.28    2.20
   3  -1   7   82.12    2.22
  -3  -1  -7   85.85    1.97
   3  -1   7   77.37    2.05
   3   1   7   80.89    2.12
   3   1   7   79.15    2.25
  -3   1  -7   80.38    2.20
  -3   1  -7   78.83    2.22
   3   1   7   84.63    1.97
   3   1   7   79.72    2.14
  -3   1  -7   81.98    2.10
  -3   1  -7   80.20    2.11
  -4  -1  -7   17.12    0.87
   4  -1   7   16.67    0.90
  -4  -1  -7   18.02    0.74
  -4  -1  -7   14.83    0.81
  -4  -1  -7   18.11    0.84
   4  -1   7   17.37    0.78
   4  -1   7   17.25    0.76
  -4  -1  -7   17.61    0.90
   4   1   7   17.87    0.84
   4   1   7   17.34    0.68
  -4   1  -7   16.75    0.89
  -4   1  -7   17.25    0.82
  -4   1  -7   16.60    0.91
  -4   1  -7   16.78    0.79
   4   1   7   15.27    0.81
   4   1   7   17.38    0.93
  -5  -1  -7    1.05    0.33
  -5  -1  -7    1.00    0.39
  -5  -1  -7    1.25    0.37
  -5  -1  -7    1.30    0.33
   5  -1   7    1.33    0.38
   5  -1   7    1.06    0.29
  -5  -1  -7    1.51    0.33
   5  -1   7    1.46    0.31
   5   1   7    1.15    0.35
  -5   1  -7    1.44    0.36
   5   1   7    1.82    0.44
  -5   1  -7    0.43    0.28
  -5   1  -7    1.57    0.38
   5   1   7    0.94    0.32
  -5   1  -7    1.62    0.43
  -5   1  -7    1.96    0.44
  -6  -1  -7    8.27    0.80
   6  -1   7    6.36    0.59
  -6  -1  -7    6.54    0.76
  -6  -1  -7    7.50    0.81
  -6  -1  -7    6.31    0.67
  -6  -1  -7    7.65    0.79
   6  -1   7    8.82    0.91
  -6   1  -7    6.96    0.71
   6   1   7    7.28    0.72
  -6   1  -7    8.69    0.83
  -6   1  -7    7.92    0.77
   6   1   7    6.79    0.83
  -6   1  -7    7.10    0.70
   6   1   7    7.30    0.70
  -6   1  -7    8.34    0.79
  -6   1  -7    8.57    0.71
  -7  -1  -7    2.01    0.51
   7  -1   7    2.11    0.53
   7  -1   7    3.04    0.48
  -7  -1  -7    2.76    0.52
  -7  -1  -7    4.10    0.67
  -7   1  -7    3.82    0.60
  -7   1  -7    3.42    0.57
   7   1   7    3.45    0.63
   7   1   7    3.38    0.55
   7   1   7    2.90    0.52
  -7   1  -7    4.04    0.58
  -7   1  -7    3.34    0.65
  -8  -1  -7   19.00    1.18
  -8  -1  -7   17.48    1.21
   8  -1   7   14.39    1.19
  -8   1  -7   17.60    1.17
  -8   1  -7   16.79    1.10
  -8   1  -7   16.14    1.12
   8   1   7   17.29    1.27
   8   1   7   15.30    1.05
  -9  -1  -7    1.20    0.52
  -9  -1  -7    1.55    0.54
   9  -1   7    1.52    0.61
   9   1   7    1.52    0.60
   9   1   7    2.60    0.56
  -9   1  -7    1.10    0.55
  -9   1  -7    2.35    0.81
  -9   1  -7    2.21    0.57
  10  -1   7    0.70    0.54
 -10  -1  -7    0.10    0.43
 -10  -1  -7    0.21    0.43
 -10   1  -7   -0.08    0.45
  10   1   7    0.38    0.50
 -10   1  -7    0.14    0.47
 -11  -2   7    0.74    0.59
 -11  -2   7    1.60    0.68
  11  -2  -7    1.01    0.61
 -11   2   7    1.62    0.73
 -10  -2   7   12.84    1.19
  10  -2  -7   11.26    1.26
 -10  -2   7   12.41    1.27
  10   2  -7   12.84    1.00
 -10   2   7   11.49    1.26
   9  -2  -7   29.46    1.65
  -9  -2   7   25.28    1.50
  -9  -2   7   26.04    1.40
  -9   2   7   25.61    1.54
   9   2  -7   27.76    1.40
   9   2  -7   26.41    1.33
   8  -2  -7    3.48    0.68
  -8  -2   7    4.51    0.75
  -8  -2   7    4.02    0.63
  -8   2   7    4.35    0.73
  -8   2   7    4.69    0.61
   8   2  -7    4.16    0.91
   8   2  -7    4.95    0.66
   8   2  -7    5.05    0.65
  -7  -2   7   20.02    1.10
  -7  -2   7   21.90    1.23
  -7  -2   7   21.10    1.15
   7  -2  -7   20.28    1.24
   7  -2  -7   21.86    1.04
  -7  -2   7   21.53    1.22
   7   2  -7   22.34    1.10
  -7   2   7   22.60    1.01
   7   2  -7   21.60    1.11
   7   2  -7   20.50    1.07
   7   2  -7   19.95    1.09
  -7   2   7   20.78    0.99
  -7   2   7   22.52    1.04
  -7   2   7   23.35    1.26
   6  -2  -7    2.53    0.52
   6  -2  -7    3.02    0.45
  -6  -2   7    2.61    0.50
  -6  -2   7    2.80    0.48
  -6  -2   7    2.73    0.46
  -6  -2   7    1.65    0.44
  -6   2   7    2.65    0.39
   6   2  -7    2.54    0.46
   6   2  -7    2.39    0.44
   6   2  -7    2.85    0.48
  -6   2   7    2.35    0.37
  -6   2   7    2.71    0.41
  -6   2   7    2.81    0.54
   6   2  -7    2.38    0.41
  -5  -2   7   45.03    1.58
   5  -2  -7   43.48    1.59
  -5  -2   7   42.19    1.48
  -5  -2   7   41.00    1.56
   5  -2  -7   40.74    1.39
  -5  -2   7   43.72    1.32
  -5  -2   7   43.98    1.48
  -5   2   7   42.50    1.53
   5   2  -7   43.58    1.47
   5   2  -7   42.81    1.47
   5   2  -7   42.23    1.34
  -5   2   7   43.69    1.32
  -5   2   7   41.33    1.32
  -5   2   7   43.32    1.33
   5   2  -7   42.56    1.48
  -4  -2   7   46.38    1.61
  -4  -2   7   47.42    1.51
   4  -2  -7   48.69    1.49
  -4  -2   7   48.96    1.59
   4  -2  -7   47.80    1.61
  -4  -2   7   48.89    1.54
  -4  -2   7   48.64    1.25
  -4   2   7   49.67    1.39
   4   2  -7   49.36    1.35
  -4   2   7   49.40    1.58
   4   2  -7   49.06    1.54
   4   2  -7   48.96    1.55
   4   2  -7   48.29    1.51
  -4   2   7   49.83    1.37
  -4   2   7   49.52    1.39
   4   2  -7   50.43    1.38
   3  -2  -7   19.28    0.82
  -3  -2   7   20.93    0.68
  -3  -2   7   20.46    0.84
  -3  -2   7   20.99    0.92
   3  -2  -7   20.85    0.56
  -3  -2   7   19.72    0.84
   3  -2  -7   19.10    0.90
   3  -2  -7   20.79    0.65
  -3  -2   7   19.90    0.89
   3  -2  -7   21.65    0.57
  -3   2   7   20.14    0.73
   3   2  -7   20.18    0.77
  -3   2   7   20.26    0.71
   3   2  -7   20.26    0.65
   3   2  -7   19.00    0.83
  -3   2   7   19.63    0.72
  -3   2   7   20.38    0.57
  -3   2   7   19.42    0.82
  -3   2   7   21.22    0.73
   3   2  -7   20.50    0.84
  -3   2   7   20.15    0.58
   3   2  -7   20.68    0.87
   2  -2  -7   46.14    1.47
   2  -2  -7   47.84    1.26
  -2  -2   7   47.25    1.39
   2  -2  -7   50.85    1.25
   2  -2  -7   48.58    1.13
  -2  -2   7   49.10    1.49
  -2  -2   7   49.24    1.29
  -2  -2   7   49.39    1.48
   2  -2  -7   48.67    1.13
  -2  -2   7   48.05    1.38
  -2   2   7   46.88    1.26
  -2   2   7   49.65    1.35
   2   2  -7   48.29    1.37
  -2   2   7   48.11    1.27
   2   2  -7   48.60    1.39
  -2   2   7   48.63    1.23
  -2   2   7   48.16    1.29
   2   2  -7   46.41    1.40
   2   2  -7   49.06    1.41
  -2   2   7   47.09    1.25
   1  -2  -7    8.21    0.36
  -1  -2   7    8.10    0.56
  -1  -2   7    8.18    0.47
   1  -2  -7    8.11    0.36
   1  -2  -7    7.87    0.45
  -1  -2   7    7.25    0.48
   1  -2  -7    7.95    0.37
   1  -2  -7    7.56    0.46
  -1  -2   7    8.18    0.48
  -1  -2   7    7.62    0.55
   1  -2  -7    7.59    0.53
   1  -2  -7    8.11    0.37
   1   2  -7    7.93    0.53
   1   2  -7    8.13    0.48
  -1   2   7    8.73    0.41
   1   2  -7    8.21    0.50
  -1   2   7    8.52    0.44
  -1   2   7    8.25    0.42
   1   2  -7    8.15    0.50
  -1   2   7    8.28    0.46
   1   2  -7    7.68    0.48
  -1   2   7    7.48    0.45
   0  -2   7   68.44    1.73
   0  -2   7   68.66    1.71
   0  -2  -7   67.05    1.64
   0  -2  -7   69.40    1.64
   0  -2   7   70.57    1.84
   0  -2  -7   66.88    1.68
   0  -2  -7   69.01    1.89
   0  -2  -7   65.81    1.79
   0  -2   7   65.24    1.82
   0  -2  -7   68.87    1.78
   0   2  -7   69.08    1.74
   0   2  -7   68.35    1.67
   0   2   7   66.73    1.68
   0   2  -7   69.12    1.80
   0   2  -7   68.59    1.85
   0   2   7   68.56    1.72
   0   2   7   67.39    1.75
   0   2  -7   69.31    1.76
   0   2  -7   69.43    1.79
   1  -2   7    6.69    0.51
   1  -2   7    6.46    0.42
  -1  -2  -7    6.39    0.40
  -1  -2  -7    6.15    0.41
   1  -2   7    6.71    0.52
  -1  -2  -7    5.88    0.48
  -1  -2  -7    6.60    0.47
   1  -2   7    6.33    0.40
  -1   2  -7    6.70    0.36
  -1   2  -7    6.17    0.44
   1   2   7    6.48    0.50
   1   2   7    7.31    0.47
  -1   2  -7    6.24    0.43
  -1   2  -7    5.38    0.46
   1   2   7    6.51    0.44
  -1   2  -7    6.05    0.53
  -1   2  -7    6.38    0.49
   2  -2   7   74.62    1.85
  -2  -2  -7   76.24    1.93
  -2  -2  -7   72.80    1.94
   2  -2   7   76.47    1.87
  -2  -2  -7   76.25    2.02
  -2  -2  -7   75.45    2.09
   2  -2   7   76.09    2.03
   2   2   7   77.40    1.95
  -2   2  -7   73.18    1.91
  -2   2  -7   76.82    1.99
   2   2   7   72.37    2.05
  -2   2  -7   75.86    2.06
  -2   2  -7   76.69    2.11
   2   2   7   73.25    1.96
  -2   2  -7   74.98    1.93
   2   2   7   71.32    1.96
   3  -2   7  132.28    3.26
   3  -2   7  128.54    3.22
  -3  -2  -7  130.93    3.33
  -3  -2  -7  130.72    3.29
   3  -2   7  133.33    3.03
  -3  -2  -7  129.61    3.19
   3  -2   7  132.87    3.05
  -3  -2  -7  135.45    3.18
   3   2   7  134.33    3.24
  -3   2  -7  135.26    3.14
   3   2   7  132.93    3.12
   3   2   7  129.35    3.32
  -3   2  -7  134.41    3.16
   3   2   7  134.19    3.22
  -3   2  -7  128.40    3.27
  -3   2  -7  135.37    3.35
  -4  -2  -7   32.44    1.31
  -4  -2  -7   33.33    1.24
   4  -2   7   34.11    1.09
   4  -2   7   34.85    1.31
  -4  -2  -7   32.07    1.30
   4  -2   7   33.48    1.28
  -4  -2  -7   32.80    1.22
   4  -2   7   32.57    1.05
   4   2   7   31.32    1.24
   4   2   7   34.05    1.13
  -4   2  -7   32.27    1.30
   4   2   7   34.39    1.25
   4   2   7   34.13    1.36
  -4   2  -7   31.80    1.31
  -4   2  -7   31.81    1.18
  -4   2  -7   34.38    1.18
  -5  -2  -7    5.56    0.59
   5  -2   7    6.09    0.46
  -5  -2  -7    4.77    0.59
  -5  -2  -7    4.69    0.62
  -5  -2  -7    4.54    0.58
   5  -2   7    5.75    0.69
  -5  -2  -7    3.84    0.56
  -5   2  -7    5.43    0.67
  -5   2  -7    5.08    0.53
  -5   2  -7    5.79    0.68
   5   2   7    4.67    0.71
  -5   2  -7    6.40    0.69
  -5   2  -7    4.84    0.54
   5   2   7    5.06    0.60
   5   2   7    4.73    0.66
   5   2   7    4.15    0.55
  -6  -2  -7    3.17    0.55
   6  -2   7    4.56    0.68
  -6  -2  -7    3.49    0.53
  -6  -2  -7    2.95    0.54
  -6  -2  -7    3.55    0.56
  -6  -2  -7    2.68    0.56
  -6   2  -7    2.60    0.47
   6   2   7    1.34    0.47
   6   2   7    3.13    0.52
  -6   2  -7    2.66    0.52
  -6   2  -7    3.09    0.53
  -6   2  -7    3.42    0.61
  -6   2  -7    2.36    0.45
   6   2   7    3.20    0.52
  -6   2  -7    2.67    0.49
   7  -2   7   50.45    2.06
  -7  -2  -7   53.25    1.94
  -7  -2  -7   57.37    2.09
   7   2   7   51.55    1.92
  -7   2  -7   48.60    1.81
  -7   2  -7   48.36    1.95
  -7   2  -7   52.55    1.92
  -7   2  -7   52.57    2.00
  -8  -2  -7   10.31    1.06
   8  -2   7    9.28    1.09
  -8  -2  -7    8.81    0.96
  -8   2  -7    9.69    1.02
  -8   2  -7    9.57    1.00
  -8   2  -7   10.26    0.92
   8   2   7    9.43    0.94
   9  -2   7    6.11    0.95
  -9  -2  -7    8.16    0.97
  -9  -2  -7    7.45    0.97
  -9   2  -7    8.29    1.01
  -9   2  -7    6.50    0.82
   9   2   7    7.23    0.88
[truncated: 463,669 more chars]
