# Supplementary material for: 1-[(Methyl­sulfon­yl)­oxy]pyridin-1-ium methane­sulfonate
Source: IUCrdata. 2021 Oct 19;6(Pt 10):x211026. doi: 10.1107/S2414314621010269 (PMC9462295; doi:10.1107/S2414314621010269)
Supplement: Supplementary file 2 [file x-06-x211026-Isup2.hkl]

data_I                                                                          
_shelx_title ' AX1869 in P2(1)/c'                                               
_shelx_refln_list_code          4                                               
_shelx_F_calc_maximum      160.13                                               
_exptl_crystal_F_000       560.00                                               
_reflns_d_resolution_high  0.6965                                               
                                                                                
loop_                                                                           
 _space_group_symop_operation_xyz                                               
 'x, y, z'                                                                      
 '-x, y+1/2, -z+1/2'                                                            
 '-x, -y, -z'                                                                   
 'x, -y-1/2, z-1/2'                                                             
                                                                                
_cell_length_a     7.9335                                                       
_cell_length_b     7.6255                                                       
_cell_length_c    18.3875                                                       
_cell_angle_alpha  90.000                                                       
_cell_angle_beta   99.073                                                       
_cell_angle_gamma  90.000                                                       
                                                                                
_shelx_F_squared_multiplier     1.000                                           
                                                                                
loop_                                                                           
 _refln_index_h                                                                 
 _refln_index_k                                                                 
 _refln_index_l                                                                 
 _refln_F_squared_calc                                                          
 _refln_F_squared_meas                                                          
 _refln_F_squared_sigma                                                         
 _refln_observed_status                                                         
   1   0   0       8148.88       8146.24        58.25 o                         
   2   0   0       5998.16       6675.10        40.00 o                         
   3   0   0        192.54        185.31         3.43 o                         
   4   0   0         16.58         21.88         1.93 o                         
   5   0   0       1775.35       1868.42        15.59 o                         
   6   0   0        413.31        354.40         6.54 o                         
   7   0   0         39.13         28.76         3.28 o                         
   8   0   0         12.53         14.64         4.31 o                         
   9   0   0         92.56         81.92         9.97 o                         
  10   0   0        118.03        104.65        11.80 o                         
  11   0   0        240.73        238.31        26.72 o                         
   1   1   0       4205.74       4645.48        25.66 o                         
   2   1   0          0.65         -0.14         0.81 o                         
   3   1   0       2324.13       2591.71        12.14 o                         
   4   1   0         39.85         33.11         1.45 o                         
   5   1   0        614.06        609.84         5.56 o                         
   6   1   0       1358.06       1358.07         9.72 o                         
   7   1   0         11.65          9.00         2.18 o                         
   8   1   0         12.01          4.48         2.87 o                         
   9   1   0        106.73        106.74         6.44 o                         
  10   1   0        220.55        234.99        11.57 o                         
  11   1   0         87.69        103.11         9.70 o                         
   0   2   0       3349.45       3624.32        31.08 o                         
   1   2   0          1.28          5.48         1.17 o                         
   2   2   0        262.27        256.33         2.48 o                         
   3   2   0       1594.31       1816.39        10.59 o                         
   4   2   0       1321.62       1506.35         8.95 o                         
   5   2   0        395.36        430.11         5.08 o                         
   6   2   0         64.59         58.27         2.75 o                         
   7   2   0         21.27         13.72         2.27 o                         
   8   2   0         28.25         28.95         4.03 o                         
   9   2   0          0.73          3.52         3.94 o                         
  10   2   0          7.34         11.12         5.20 o                         
  11   2   0          0.95         -0.15         6.68 o                         
   1   3   0        117.44        158.65         2.79 o                         
   2   3   0          0.47         -0.82         1.15 o                         
   3   3   0       1280.87       1409.41         9.66 o                         
   4   3   0        900.90        911.02         6.96 o                         
   5   3   0         86.59         78.41         2.81 o                         
   6   3   0        154.47        125.92         3.94 o                         
   7   3   0         68.92         57.55         3.35 o                         
   8   3   0        118.79        102.60         6.66 o                         
   9   3   0          0.05         -4.28         4.28 o                         
  10   3   0        150.82        175.97        11.43 o                         
   0   4   0       1550.70       1471.67        14.61 o                         
   1   4   0         54.89         41.76         1.93 o                         
   2   4   0         15.27         22.73         1.67 o                         
   3   4   0         21.13         24.23         1.83 o                         
   4   4   0       1645.23       1690.61        12.59 o                         
   5   4   0       4371.89       4544.46        30.07 o                         
   6   4   0          1.87          5.56         2.48 o                         
   7   4   0        664.53        672.57        13.08 o                         
   8   4   0          2.65          1.41         3.75 o                         
   9   4   0         21.69          9.22         5.11 o                         
  10   4   0        163.35        172.16        12.37 o                         
   1   5   0        820.76        744.36         8.86 o                         
   2   5   0         22.80         31.30         2.36 o                         
   3   5   0         79.80         66.15         2.89 o                         
   4   5   0        155.89        169.89         4.89 o                         
   5   5   0        615.64        616.14         9.76 o                         
   6   5   0       1151.19       1122.79        15.52 o                         
   7   5   0          4.49          5.38         4.31 o                         
   8   5   0          0.04         -4.30         4.30 o                         
   9   5   0         91.35         96.83        10.40 o                         
  10   5   0        216.00        247.25        23.74 o                         
   0   6   0       3858.20       3909.11        49.67 o                         
   1   6   0        139.19        124.32         4.73 o                         
   2   6   0       1119.98       1150.76        13.04 o                         
   3   6   0          0.38         -1.09         2.38 o                         
   4   6   0        435.81        429.71         8.38 o                         
   5   6   0        210.10        222.62         8.06 o                         
   6   6   0         42.67         39.94         5.06 o                         
   7   6   0         37.55         30.32         5.47 o                         
   8   6   0         96.93        109.01         8.21 o                         
   9   6   0         41.06         46.32         6.80 o                         
   1   7   0          3.20          0.81         2.95 o                         
   2   7   0          8.99         11.25         3.06 o                         
   3   7   0         70.82         83.47         5.70 o                         
   4   7   0          0.41          0.88         2.95 o                         
   5   7   0         96.16         93.44         6.02 o                         
   6   7   0         22.92         23.15         5.23 o                         
   7   7   0         56.90         64.76         7.84 o                         
   8   7   0         52.70         52.02         7.67 o                         
   0   8   0        408.48        342.39        18.57 o                         
   1   8   0        221.66        232.52        12.05 o                         
   2   8   0        125.47        118.89         9.62 o                         
   3   8   0         71.95         59.60        11.36 o                         
   4   8   0         18.23         23.47         5.49 o                         
   5   8   0        224.49        234.75        10.83 o                         
   6   8   0         66.47         62.58         6.98 o                         
   7   8   0        129.57        127.51        10.50 o                         
   1   9   0        154.57        180.61        11.71 o                         
   2   9   0         59.08         47.45         7.72 o                         
   3   9   0          7.15          5.66         5.73 o                         
   4   9   0        216.21        232.86        14.03 o                         
   5   9   0        132.82        111.19        13.74 o                         
   6   9   0        528.00        582.44        37.09 o                         
   0  10   0        270.92        296.66        28.76 o                         
   1  10   0        260.34        275.88        15.51 o                         
   2  10   0        142.12        156.53        12.46 o                         
   3  10   0         58.87         52.00         8.67 o                         
   4  10   0         90.18         81.40        11.83 o                         
 -11   1   1         87.36         74.42        12.15 o                         
 -10   1   1        432.99        488.33        15.14 o                         
  -9   1   1        120.81        101.63         6.81 o                         
  -8   1   1        700.34        654.95        11.14 o                         
  -7   1   1         17.00         13.53         2.30 o                         
  -6   1   1        233.84        234.01         3.96 o                         
  -5   1   1        169.80        168.87         2.83 o                         
  -4   1   1          5.76         14.51         1.20 o                         
  -3   1   1        522.32        608.87         3.94 o                         
  -2   1   1        222.19        211.94         2.13 o                         
  -1   1   1        175.79        214.65         2.24 o                         
   0   1   1        205.60        192.41         1.90 o                         
   1   1   1      12153.11      12882.18        71.82 o                         
   2   1   1       1983.64       2031.52         9.77 o                         
   3   1   1         99.43         98.69         1.92 o                         
   4   1   1        235.87        232.42         3.12 o                         
   5   1   1         76.35         75.84         2.33 o                         
   6   1   1       1683.90       1674.08        11.27 o                         
   7   1   1          1.33          1.76         1.96 o                         
   8   1   1        465.85        473.31         9.10 o                         
   9   1   1          1.11          1.41         3.62 o                         
  10   1   1         59.27         72.66        10.46 o                         
  11   1   1        185.57        198.04        12.72 o                         
 -11   2   1        139.39        141.69        12.68 o                         
 -10   2   1        521.90        565.62        18.99 o                         
  -9   2   1        583.46        594.03        12.61 o                         
  -8   2   1         47.95         39.16         3.82 o                         
  -7   2   1         38.54         37.31         2.65 o                         
  -6   2   1         25.53         23.00         2.03 o                         
  -5   2   1       3655.54       3625.78        20.41 o                         
  -4   2   1       1726.94       1719.84        10.89 o                         
  -3   2   1       2347.68       2453.39        12.73 o                         
  -2   2   1       4179.54       4747.59        23.58 o                         
  -1   2   1         70.55         86.27         2.16 o                         
   0   2   1      18342.34      18541.09        96.09 o                         
   1   2   1       2394.76       2393.56        14.55 o                         
   2   2   1        901.89        815.36         5.50 o                         
   3   2   1          3.41         -0.61         1.01 o                         
   4   2   1          5.97          8.35         1.01 o                         
   5   2   1       2474.78       2508.53        15.45 o                         
   6   2   1        180.06        158.55         3.81 o                         
   7   2   1        599.41        615.47         7.98 o                         
   8   2   1          0.45         -1.07         2.98 o                         
   9   2   1        110.57        133.23         8.16 o                         
  10   2   1          0.04          1.30         4.43 o                         
 -10   3   1        203.16        187.41        11.80 o                         
  -9   3   1         88.99         77.68         7.54 o                         
  -8   3   1        559.89        515.78        13.94 o                         
  -7   3   1         62.80         62.19         3.43 o                         
  -6   3   1        313.54        292.00         5.23 o                         
  -5   3   1       1353.17       1296.08        10.45 o                         
  -4   3   1       3395.35       3651.66        19.23 o                         
  -3   3   1       4133.50       4356.21        23.21 o                         
  -2   3   1       3074.27       3406.75        20.38 o                         
  -1   3   1       1079.90       1324.84         8.48 o                         
   0   3   1        899.86        966.58         6.48 o                         
   1   3   1          1.35          4.30         1.07 o                         
   2   3   1          0.07         -0.54         1.12 o                         
   3   3   1        375.69        344.04         3.66 o                         
   4   3   1        340.75        361.72         4.46 o                         
   5   3   1       1212.86       1184.87         9.64 o                         
   6   3   1       6101.61       6393.97        38.78 o                         
   7   3   1         85.08         73.42         3.83 o                         
   8   3   1        563.63        533.96        14.54 o                         
   9   3   1         51.61         68.16         6.98 o                         
  10   3   1        186.60        197.03        10.89 o                         
 -10   4   1         65.85         62.18         9.20 o                         
  -9   4   1        179.13        192.85        11.23 o                         
  -8   4   1         36.69         33.96         8.14 o                         
  -7   4   1         24.81         21.47         4.41 o                         
  -6   4   1         96.10         91.01         4.13 o                         
  -5   4   1        142.11        139.26         4.09 o                         
  -4   4   1       1489.32       1577.02        12.55 o                         
  -3   4   1         82.89         91.25         3.57 o                         
  -2   4   1         68.34         81.69         2.57 o                         
  -1   4   1        262.31        260.97         4.19 o                         
   0   4   1          7.16          4.20         1.08 o                         
   1   4   1        321.19        315.19         4.17 o                         
   2   4   1         95.97        104.40         2.57 o                         
   3   4   1       1092.75       1193.38         9.19 o                         
   4   4   1        197.52        183.35         3.94 o                         
   5   4   1        314.65        321.08         6.04 o                         
   6   4   1        217.14        212.35         6.12 o                         
   7   4   1        217.99        247.26        10.08 o                         
   8   4   1         97.74         96.63         7.36 o                         
   9   4   1          1.16         -1.69         4.82 o                         
  10   4   1          1.88         -3.50         5.13 o                         
 -10   5   1          5.67          5.31         9.05 o                         
  -9   5   1         42.55         45.50         6.54 o                         
  -8   5   1        141.84        126.59         8.33 o                         
  -7   5   1         18.06         18.24         4.76 o                         
  -6   5   1        454.63        426.02         9.43 o                         
  -5   5   1          4.06          3.20         2.16 o                         
  -4   5   1        247.58        215.24         4.94 o                         
  -3   5   1        127.18        137.77         3.95 o                         
  -2   5   1        272.61        285.43         5.62 o                         
  -1   5   1         37.19         35.66         2.87 o                         
   0   5   1        624.65        670.22         8.07 o                         
   1   5   1        334.20        330.13         5.41 o                         
   2   5   1          7.64          9.51         1.81 o                         
   3   5   1         20.04         29.75         2.51 o                         
   4   5   1          6.00          4.12         2.07 o                         
   5   5   1         39.32         41.24         3.25 o                         
   6   5   1          0.23          2.29         3.16 o                         
   7   5   1         15.89         17.53         4.48 o                         
   8   5   1          4.92         -2.67         4.21 o                         
   9   5   1         12.46          3.02         7.90 o                         
  -9   6   1        113.68        114.64         8.96 o                         
  -8   6   1         46.48         42.49         6.26 o                         
  -7   6   1          0.02         -3.93         3.93 o                         
  -6   6   1         43.08         43.46         5.59 o                         
  -5   6   1       1902.63       1955.81        22.76 o                         
  -4   6   1        733.44        727.19        10.79 o                         
  -3   6   1         40.68         47.94         3.32 o                         
  -2   6   1        234.30        219.64         5.72 o                         
  -1   6   1        102.59         84.96         4.13 o                         
   0   6   1       2242.71       2324.71        23.63 o                         
   1   6   1        272.04        274.46         6.74 o                         
   2   6   1       1524.02       1517.85        16.36 o                         
   3   6   1        656.59        629.67        10.21 o                         
   4   6   1        245.87        245.76         6.60 o                         
   5   6   1          7.46          4.07         3.26 o                         
   6   6   1         11.27          6.16         4.16 o                         
   7   6   1        390.11        420.17        12.70 o                         
   8   6   1         45.67         49.31         6.60 o                         
   9   6   1          0.57          4.44         5.84 o                         
  -8   7   1        150.50        168.69        19.43 o                         
  -7   7   1          4.79         -3.53         4.81 o                         
  -6   7   1        151.25        151.33         8.90 o                         
  -5   7   1         10.84         13.12         4.13 o                         
  -4   7   1        158.29        173.70        11.76 o                         
  -3   7   1         13.02          5.25         3.08 o                         
  -2   7   1         23.96         24.11         3.35 o                         
  -1   7   1        877.18        869.78        14.61 o                         
   0   7   1         22.65         15.32         3.51 o                         
   1   7   1       3100.25       3250.97        37.26 o                         
   2   7   1        375.63        365.56         8.34 o                         
   3   7   1        699.95        685.89        16.07 o                         
   4   7   1         87.59         69.23         4.85 o                         
   5   7   1        186.47        176.82         7.79 o                         
   6   7   1        775.19        822.69        17.67 o                         
   7   7   1        135.16        132.37        10.10 o                         
   8   7   1         75.54         80.19        10.13 o                         
  -7   8   1         21.31          4.70         5.79 o                         
  -6   8   1          0.54          1.88         4.91 o                         
  -5   8   1        424.45        421.30        13.08 o                         
  -4   8   1        290.90        273.07        13.60 o                         
  -3   8   1        110.60        130.43         8.04 o                         
  -2   8   1          3.77         -3.69         3.69 o                         
  -1   8   1        163.10        145.91        10.00 o                         
   0   8   1        911.20        903.04        23.40 o                         
   1   8   1        135.58        119.22         9.61 o                         
   2   8   1        290.69        265.00        13.22 o                         
   3   8   1         37.06         43.95         6.96 o                         
   4   8   1         88.24         73.91         7.53 o                         
   5   8   1         50.85         55.17         5.76 o                         
   6   8   1          2.11          2.99         4.84 o                         
   7   8   1        204.29        200.68        12.57 o                         
  -6   9   1         31.19         44.37         9.89 o                         
  -5   9   1         10.46          6.24         7.09 o                         
  -4   9   1         17.94         11.53         7.41 o                         
  -3   9   1         56.83         51.21         7.83 o                         
  -2   9   1        427.29        450.08        16.55 o                         
  -1   9   1         73.24         67.23         8.06 o                         
   0   9   1          0.00          8.16         5.39 o                         
   1   9   1         74.26         61.36         8.30 o                         
   2   9   1         39.92         27.61         6.79 o                         
   3   9   1          2.37         -1.68         5.41 o                         
   4   9   1          7.65          3.42         7.36 o                         
   5   9   1         50.60         55.72         8.65 o                         
   6   9   1          3.23          6.57        10.65 o                         
  -4  10   1         92.35         86.11        14.33 o                         
  -3  10   1         70.69         70.06         9.30 o                         
  -2  10   1         29.36         34.20         7.72 o                         
  -1  10   1         28.09         22.99         8.07 o                         
   0  10   1         49.29         58.70         8.42 o                         
   1  10   1         16.27          5.18         5.91 o                         
   2  10   1        103.16        108.40        10.84 o                         
   3  10   1         41.01         47.14         8.21 o                         
   4  10   1         28.71         17.66         7.25 o                         
 -11   0   2         13.33          3.73         7.57 o                         
 -10   0   2        329.23        346.53        23.03 o                         
  -9   0   2        678.39        757.66        23.39 o                         
  -8   0   2         12.73         14.58         4.88 o                         
  -7   0   2        357.86        312.46         7.44 o                         
  -6   0   2         93.55         79.04         3.65 o                         
  -5   0   2        338.47        290.70         4.98 o                         
  -4   0   2        406.15        323.33         4.53 o                         
  -3   0   2         13.01          5.99         1.31 o                         
  -2   0   2       8268.34       8359.95        47.61 o                         
  -1   0   2       4447.14       4701.67        34.15 o                         
   0   0   2        136.88        127.36         3.16 o                         
   1   0   2       1644.22       1878.89        21.46 o                         
   2   0   2      15328.04      15404.77        90.30 o                         
   3   0   2      10677.73      11128.63        73.25 o                         
   4   0   2       6859.67       7583.05        51.75 o                         
   5   0   2         39.23         18.76         2.11 o                         
   6   0   2        161.65        156.23         5.11 o                         
   7   0   2        624.96        620.40        10.64 o                         
   8   0   2         12.68         16.26         4.48 o                         
   9   0   2        585.42        636.79        18.53 o                         
  10   0   2         24.11         19.94         7.90 o                         
  11   0   2        141.67        145.43        22.43 o                         
 -11   1   2          6.68          4.78         5.44 o                         
 -10   1   2         51.22         46.81         6.65 o                         
  -9   1   2          0.06          1.53         3.97 o                         
  -8   1   2        378.19        345.64         8.62 o                         
  -7   1   2         44.39         35.63         2.59 o                         
  -6   1   2          9.37          8.72         1.61 o                         
  -5   1   2        531.74        511.36         4.98 o                         
  -4   1   2       1875.54       1938.81        10.14 o                         
  -3   1   2       3834.79       3959.68        17.41 o                         
  -2   1   2       1074.40       1099.04         5.88 o                         
  -1   1   2          7.63          4.47         0.83 o                         
   0   1   2        347.05        278.19         2.43 o                         
   1   1   2      25640.65      26599.71       129.19 o                         
   2   1   2       2541.09       2663.50        13.30 o                         
   3   1   2       4378.66       4576.59        23.31 o                         
   4   1   2        496.49        453.05         4.38 o                         
   5   1   2        225.10        209.96         3.44 o                         
   6   1   2        868.81        822.98         9.20 o                         
   7   1   2        162.89        169.20         4.53 o                         
   8   1   2        640.13        644.78        10.77 o                         
   9   1   2         27.41         20.43         3.96 o                         
  10   1   2          0.03          0.96         4.69 o                         
  11   1   2        173.64        180.41        12.05 o                         
 -11   2   2          8.14          1.40         6.67 o                         
 -10   2   2         62.26         54.90         7.24 o                         
  -9   2   2         93.46         84.25         6.45 o                         
  -8   2   2          9.65          5.77         2.81 o                         
  -7   2   2        270.12        258.52         5.51 o                         
  -6   2   2        214.22        182.86         5.58 o                         
  -5   2   2        505.26        446.12         4.92 o                         
  -4   2   2        998.32       1026.69         8.28 o                         
  -3   2   2          3.16          3.55         0.96 o                         
  -2   2   2       1371.55       1564.70         9.31 o                         
  -1   2   2          1.99          1.26         1.02 o                         
   0   2   2       2451.27       2760.12        15.03 o                         
   1   2   2       1287.65       1408.93         8.19 o                         
   2   2   2       1854.07       2053.99        12.10 o                         
   3   2   2         30.60         26.17         1.22 o                         
   4   2   2       2534.23       2815.47        14.81 o                         
   5   2   2        451.93        443.05         6.46 o                         
   6   2   2         94.76         85.23         3.06 o                         
   7   2   2         30.76         33.94         2.66 o                         
   8   2   2          1.17         -3.21         3.21 o                         
   9   2   2         50.72         37.14         5.34 o                         
  10   2   2         25.55         23.07         5.22 o                         
 -10   3   2         91.74         79.34         8.35 o                         
  -9   3   2        304.95        300.76        12.09 o                         
  -8   3   2        556.58        519.65        10.79 o                         
  -7   3   2        107.99         96.75         4.04 o                         
  -6   3   2         12.02         10.37         2.09 o                         
  -5   3   2        227.71        211.69         3.95 o                         
  -4   3   2          0.09          1.89         1.32 o                         
  -3   3   2         26.36         33.16         1.56 o                         
  -2   3   2          0.31          0.78         1.24 o                         
  -1   3   2       1005.25       1045.83         7.59 o                         
   0   3   2        888.11        936.72         6.81 o                         
   1   3   2       1453.18       1485.95         8.30 o                         
   2   3   2         56.65         48.68         1.50 o                         
   3   3   2         27.42         27.26         1.35 o                         
   4   3   2         24.20         17.76         1.79 o                         
   5   3   2        269.35        264.00         4.45 o                         
   6   3   2       1259.27       1239.80        11.61 o                         
   7   3   2         36.53         31.35         2.99 o                         
   8   3   2        169.86        186.86         9.28 o                         
   9   3   2         17.44         20.65         5.34 o                         
  10   3   2         83.62         94.75         8.26 o                         
 -10   4   2         61.22         82.75         9.90 o                         
  -9   4   2        243.72        274.46        13.22 o                         
  -8   4   2        115.05        106.03         7.52 o                         
  -7   4   2        148.38        145.37         6.87 o                         
  -6   4   2         91.32         81.37         4.31 o                         
  -5   4   2       1256.85       1198.89        11.36 o                         
  -4   4   2       1348.79       1322.06        11.02 o                         
  -3   4   2       3362.81       3540.36        23.00 o                         
  -2   4   2       5366.51       5930.42        34.08 o                         
  -1   4   2          1.93          1.35         1.13 o                         
   0   4   2         30.10         28.48         1.44 o                         
   1   4   2        298.55        310.29         3.51 o                         
   2   4   2        274.29        227.68         2.97 o                         
   3   4   2        122.08        104.06         2.81 o                         
   4   4   2        690.09        650.73         7.46 o                         
   5   4   2        175.78        177.66         4.86 o                         
   6   4   2        201.37        189.00         5.84 o                         
   7   4   2        507.33        486.13        10.70 o                         
   8   4   2          9.36          4.46         4.77 o                         
   9   4   2        226.76        201.30        10.71 o                         
  10   4   2          1.02         -0.61         5.09 o                         
 -10   5   2         76.23         60.37         9.73 o                         
  -9   5   2        180.55        166.24         9.94 o                         
  -8   5   2        893.66        920.94        18.74 o                         
  -7   5   2          4.74          5.13         4.08 o                         
  -6   5   2          2.90          2.40         2.93 o                         
  -5   5   2        193.18        196.35         5.56 o                         
  -4   5   2       1133.37       1126.76        10.79 o                         
  -3   5   2       2743.20       2825.97        19.33 o                         
  -2   5   2         27.37         21.43         2.32 o                         
  -1   5   2         17.48         18.48         2.21 o                         
   0   5   2         14.59         16.61         1.92 o                         
   1   5   2       2131.84       2255.64        24.71 o                         
   2   5   2        806.45        855.16         9.60 o                         
   3   5   2       1584.36       1576.49        14.83 o                         
   4   5   2        592.44        574.29         8.53 o                         
   5   5   2        371.66        344.49         7.24 o                         
   6   5   2       1433.65       1527.34        19.57 o                         
   7   5   2        164.06        160.89         7.39 o                         
   8   5   2        537.60        511.54        15.10 o                         
   9   5   2          1.71         10.73         5.88 o                         
  -9   6   2        199.99        210.70        11.37 o                         
  -8   6   2         14.77         13.29         5.02 o                         
  -7   6   2        179.47        175.00        10.75 o                         
  -6   6   2         42.85         40.34         4.91 o                         
  -5   6   2         42.31         43.20         4.55 o                         
  -4   6   2         61.08         56.81         3.72 o                         
  -3   6   2         75.79         67.32         3.63 o                         
  -2   6   2        311.48        307.14         6.40 o                         
  -1   6   2         78.01         79.81         4.11 o                         
   0   6   2         51.51         50.77         4.25 o                         
   1   6   2        443.71        448.96         8.49 o                         
   2   6   2        403.57        354.01         8.56 o                         
   3   6   2         37.45         42.30         3.40 o                         
   4   6   2        876.94        919.36        12.42 o                         
   5   6   2         31.91         28.13         4.12 o                         
   6   6   2         12.55          9.97         4.10 o                         
   7   6   2        439.74        446.96        15.73 o                         
   8   6   2          6.56          2.50         4.87 o                         
   9   6   2        188.73        228.56        13.27 o                         
  -8   7   2          0.76         -1.07         5.53 o                         
  -7   7   2          0.09         -4.88         4.88 o                         
  -6   7   2        113.63        121.63         8.86 o                         
  -5   7   2        341.77        359.48        11.22 o                         
  -4   7   2         66.44         56.69         5.11 o                         
  -3   7   2          0.18         -1.20         2.71 o                         
  -2   7   2        200.23        192.87         7.07 o                         
  -1   7   2         19.64         14.08         3.26 o                         
   0   7   2          3.66          1.98         3.08 o                         
   1   7   2         41.93         38.03         4.90 o                         
   2   7   2          6.76          8.32         3.53 o                         
   3   7   2          7.51          8.35         3.45 o                         
   4   7   2          0.29          4.69         3.36 o                         
   5   7   2          3.94         10.60         3.89 o                         
   6   7   2          2.21         -3.77         3.77 o                         
   7   7   2         18.89         20.71         5.99 o                         
   8   7   2         51.08         53.35         7.83 o                         
  -7   8   2        400.89        460.05        18.62 o                         
  -6   8   2          1.34          3.96         5.33 o                         
  -5   8   2        101.06         81.76         7.17 o                         
  -4   8   2        170.90        162.94        13.98 o                         
  -3   8   2        364.45        361.70        12.40 o                         
  -2   8   2          0.82          0.36         3.64 o                         
  -1   8   2         25.98         37.11         6.09 o                         
   0   8   2        166.89        179.64        10.72 o                         
   1   8   2          7.96         11.01         4.49 o                         
   2   8   2        208.27        160.90        10.68 o                         
   3   8   2         50.34         45.14         7.59 o                         
   4   8   2         34.37         34.93         7.75 o                         
   5   8   2          1.12          2.32         4.08 o                         
   6   8   2         75.75         76.10         8.15 o                         
   7   8   2        346.22        431.79        19.73 o                         
  -6   9   2          2.21          9.63        11.67 o                         
  -5   9   2          4.60          0.80         7.07 o                         
  -4   9   2        190.94        187.49        14.34 o                         
  -3   9   2        373.72        390.45        16.55 o                         
  -2   9   2         35.94         36.78         7.01 o                         
  -1   9   2         82.40         79.87         8.61 o                         
   0   9   2         33.67         27.30         6.50 o                         
   1   9   2        444.90        451.48        16.53 o                         
   2   9   2        445.55        468.21        17.23 o                         
   3   9   2         54.58         46.17         7.74 o                         
   4   9   2         27.32         30.87         6.29 o                         
   5   9   2         56.30         49.96         7.41 o                         
   6   9   2        338.84        391.26        25.52 o                         
  -4  10   2        165.15        185.00        15.93 o                         
  -3  10   2        233.33        241.09        17.16 o                         
  -2  10   2         75.24         74.24         9.18 o                         
  -1  10   2         56.01         53.68         8.55 o                         
   0  10   2          0.44          5.15         6.80 o                         
   1  10   2         25.03         23.10         7.17 o                         
   2  10   2        204.36        252.48        15.32 o                         
   3  10   2          1.20          0.03         6.15 o                         
   4  10   2          9.85          7.51         6.70 o                         
 -11   1   3          1.38          1.36         5.12 o                         
 -10   1   3         36.35         37.58         6.37 o                         
  -9   1   3        265.51        253.33         9.81 o                         
  -8   1   3       1133.37       1150.09        17.66 o                         
  -7   1   3        495.46        503.89         7.09 o                         
  -6   1   3        339.65        318.80         4.58 o                         
  -5   1   3         15.78         18.57         1.32 o                         
  -4   1   3          7.81         12.50         1.05 o                         
  -3   1   3          0.90          6.61         0.88 o                         
  -2   1   3          0.06          2.82         0.94 o                         
  -1   1   3       3127.35       3147.67        15.95 o                         
   0   1   3         22.68         14.86         1.03 o                         
   1   1   3       1954.26       1938.72        10.93 o                         
   2   1   3          5.04          9.33         1.19 o                         
   3   1   3        372.28        324.95         3.86 o                         
   4   1   3       1046.76        992.65         7.10 o                         
   5   1   3         19.22         11.32         1.48 o                         
   6   1   3        805.92        768.80         7.74 o                         
   7   1   3        122.54        117.16         4.21 o                         
   8   1   3        455.99        482.86         9.76 o                         
   9   1   3        150.72        167.98         7.94 o                         
  10   1   3        466.02        520.12        15.10 o                         
 -11   2   3          1.05         -3.01         6.50 o                         
 -10   2   3          7.90          2.61         5.03 o                         
  -9   2   3        295.89        312.07        10.90 o                         
  -8   2   3        581.64        587.08         9.38 o                         
  -7   2   3       3272.60       3331.04        23.30 o                         
  -6   2   3          0.61         -0.86         1.61 o                         
  -5   2   3        518.44        542.01         5.44 o                         
  -4   2   3         43.10         31.99         1.38 o                         
  -3   2   3        189.62        138.64         2.69 o                         
  -2   2   3       6961.75       7001.96        31.27 o                         
  -1   2   3        755.51        708.43         5.25 o                         
   0   2   3       6464.99       6824.56        32.45 o                         
   1   2   3        110.63        127.79         2.19 o                         
   2   2   3        451.95        322.93         3.21 o                         
   3   2   3       4662.27       4795.01        22.73 o                         
   4   2   3       1201.70       1245.67         8.26 o                         
   5   2   3        426.63        425.61         5.15 o                         
   6   2   3         49.84         45.80         2.60 o                         
   7   2   3       1353.34       1315.10        12.61 o                         
   8   2   3         95.42         94.97         6.33 o                         
   9   2   3       1040.53       1060.33        17.74 o                         
  10   2   3         39.72         38.24         5.92 o                         
 -10   3   3          4.55         -2.82         7.47 o                         
  -9   3   3         82.69         78.01         7.57 o                         
  -8   3   3        428.27        438.55         9.89 o                         
  -7   3   3         85.83         69.16         3.56 o                         
  -6   3   3        209.72        200.64         5.99 o                         
  -5   3   3          1.08          0.05         1.39 o                         
  -4   3   3         27.66         20.54         1.35 o                         
  -3   3   3       2377.31       2492.29        14.38 o                         
  -2   3   3         69.25         91.54         2.31 o                         
  -1   3   3       1230.50       1193.64         8.10 o                         
   0   3   3        197.10        216.41         2.91 o                         
   1   3   3       1887.39       2051.70        11.28 o                         
   2   3   3       2589.88       2772.88        16.02 o                         
   3   3   3        999.42        960.63         6.77 o                         
   4   3   3       2465.56       2439.03        15.60 o                         
   5   3   3          9.35         10.32         1.79 o                         
   6   3   3         72.22         82.96         3.28 o                         
   7   3   3         10.54          3.60         2.85 o                         
   8   3   3        530.76        556.64        16.29 o                         
   9   3   3         69.84         86.02         7.64 o                         
  10   3   3        339.95        372.62        14.39 o                         
 -10   4   3         16.99         12.19         7.14 o                         
  -9   4   3         52.72         44.91         7.73 o                         
  -8   4   3        153.86        134.50         8.23 o                         
  -7   4   3        515.15        527.24        10.64 o                         
  -6   4   3          5.71          4.98         2.57 o                         
  -5   4   3        742.05        738.68         8.48 o                         
  -4   4   3        130.51        130.68         3.61 o                         
  -3   4   3         67.61         61.37         2.48 o                         
  -2   4   3        598.64        590.65         6.23 o                         
  -1   4   3        553.91        528.05         5.27 o                         
   0   4   3        281.28        295.27         3.54 o                         
   1   4   3       2039.79       2331.48        14.31 o                         
   2   4   3        100.90        119.99         2.55 o                         
   3   4   3        226.00        223.50         4.14 o                         
   4   4   3        631.36        674.05         7.34 o                         
   5   4   3        240.66        235.16         4.87 o                         
   6   4   3         10.87         13.22         2.79 o                         
   7   4   3        979.26       1004.30        15.57 o                         
   8   4   3          3.25          1.68         4.35 o                         
   9   4   3        266.23        272.85        13.50 o                         
  10   4   3          7.35          5.78         5.51 o                         
 -10   5   3          4.32          5.85         7.00 o                         
  -9   5   3         27.34         24.56         7.00 o                         
  -8   5   3          2.14         -1.32         4.30 o                         
  -7   5   3         10.99          4.39         4.08 o                         
  -6   5   3         24.47         22.80         3.69 o                         
  -5   5   3         31.99         29.32         3.17 o                         
  -4   5   3       1364.66       1373.59        11.86 o                         
  -3   5   3        175.99        155.20         4.24 o                         
  -2   5   3        331.98        326.61         6.20 o                         
  -1   5   3         22.15         23.57         2.36 o                         
   0   5   3         74.80         77.62         2.96 o                         
   1   5   3        631.86        655.02         7.25 o                         
   2   5   3         13.12         11.04         2.00 o                         
   3   5   3       1236.62       1261.68        12.87 o                         
   4   5   3        494.69        516.17         8.20 o                         
   5   5   3        320.49        275.13         7.69 o                         
   6   5   3         25.52         24.24         5.07 o                         
   7   5   3          1.28          2.75         3.52 o                         
   8   5   3          7.92          7.92         5.36 o                         
   9   5   3         14.34         25.17         6.50 o                         
  -9   6   3         62.25         74.94         7.72 o                         
  -8   6   3         47.85         53.59         8.03 o                         
  -7   6   3        270.17        270.74        11.30 o                         
  -6   6   3          1.16          1.57         3.79 o                         
  -5   6   3          0.86         -2.13         3.03 o                         
  -4   6   3         45.68         26.82         3.38 o                         
  -3   6   3       2487.80       2534.43        20.75 o                         
  -2   6   3       2350.40       2491.61        21.05 o                         
  -1   6   3         83.40         80.05         4.21 o                         
   0   6   3          3.38          3.83         2.51 o                         
   1   6   3         34.02         35.73         3.46 o                         
   2   6   3        466.13        459.52         8.44 o                         
   3   6   3         92.30         90.97         4.68 o                         
   4   6   3        278.93        250.84         6.99 o                         
   5   6   3        480.84        468.90        11.85 o                         
   6   6   3         52.83         46.80         5.32 o                         
   7   6   3         18.11          7.52         4.46 o                         
   8   6   3         78.33         84.54         8.64 o                         
   9   6   3         70.50         65.52         9.67 o                         
  -8   7   3        777.99        903.20        22.25 o                         
  -7   7   3          8.02         10.53         5.65 o                         
  -6   7   3         72.93         84.89         7.93 o                         
  -5   7   3          0.22          4.53         3.99 o                         
  -4   7   3        555.82        533.09        12.76 o                         
  -3   7   3       1449.49       1470.20        16.77 o                         
  -2   7   3        304.11        293.28         7.80 o                         
  -1   7   3        410.62        401.70        13.65 o                         
   0   7   3          5.66         -0.49         3.09 o                         
   1   7   3        159.24        154.91         7.11 o                         
   2   7   3        364.94        393.76        12.20 o                         
   3   7   3        996.01        972.71        18.59 o                         
   4   7   3        351.71        343.60        13.70 o                         
   5   7   3         63.37         53.24         5.22 o                         
   6   7   3         22.32         23.63         4.96 o                         
   7   7   3         37.39         34.25         6.21 o                         
   8   7   3        413.21        458.95        18.59 o                         
  -7   8   3        210.47        222.49        14.65 o                         
  -6   8   3          1.62          3.56         5.89 o                         
  -5   8   3         15.65          9.44         5.16 o                         
  -4   8   3          8.61          6.65         5.34 o                         
  -3   8   3        350.82        366.44        12.79 o                         
  -2   8   3        218.86        219.67        11.34 o                         
  -1   8   3        230.83        234.87        10.90 o                         
   0   8   3         83.81         57.83        11.20 o                         
   1   8   3         19.49         30.42         6.45 o                         
   2   8   3        523.35        517.31        22.64 o                         
   3   8   3        192.73        168.43        13.59 o                         
   4   8   3        181.51        168.45        10.37 o                         
   5   8   3         77.44         82.61         6.86 o                         
   6   8   3         97.45         96.18         8.16 o                         
   7   8   3         31.44         29.50         7.01 o                         
  -6   9   3         94.34         88.60        12.65 o                         
  -5   9   3        121.06        136.33        13.57 o                         
  -4   9   3          0.51          0.40         7.15 o                         
  -3   9   3         54.55         67.08         9.81 o                         
  -2   9   3          0.40         -4.21         4.21 o                         
  -1   9   3          0.08          6.14         6.36 o                         
   0   9   3         54.23         54.17         7.61 o                         
   1   9   3          0.02          2.25         5.66 o                         
   2   9   3         15.64          5.89         5.63 o                         
   3   9   3         21.25         20.57         6.67 o                         
   4   9   3        110.15        136.36         9.98 o                         
   5   9   3          2.28         -4.26         5.23 o                         
   6   9   3          3.70         -0.89         7.73 o                         
  -4  10   3         58.32         57.15        10.53 o                         
  -3  10   3         23.26         22.08        11.40 o                         
  -2  10   3        153.63        165.36        12.85 o                         
  -1  10   3         14.00          7.39        11.16 o                         
   0  10   3         26.93         23.54         7.23 o                         
   1  10   3         39.81         48.71         8.29 o                         
   2  10   3         84.14         87.21        10.20 o                         
   3  10   3          6.07         -1.98         6.20 o                         
   4  10   3          4.63          9.99         7.10 o                         
 -11   0   4          3.23         -7.26         7.26 o                         
 -10   0   4        288.35        290.38        17.89 o                         
  -9   0   4          0.05         -0.59         6.50 o                         
  -8   0   4        425.31        398.06        17.12 o                         
  -7   0   4       3117.63       3221.92        32.58 o                         
  -6   0   4        294.80        310.27         6.08 o                         
  -5   0   4         46.68         70.98         3.16 o                         
  -4   0   4         13.04         24.89         1.86 o                         
  -3   0   4       4745.22       4994.41        34.72 o                         
  -2   0   4       9989.43       9857.09        58.50 o                         
  -1   0   4         18.05         13.80         1.43 o                         
   0   0   4       7284.17       7367.90        50.78 o                         
   1   0   4       1135.30       1142.98        10.13 o                         
   2   0   4       6612.48       7764.71        62.07 o                         
   3   0   4        236.52        198.21         4.77 o                         
   4   0   4        127.54        106.31         3.58 o                         
   5   0   4       1157.20       1111.25        12.80 o                         
   6   0   4          7.72         10.24         2.42 o                         
   7   0   4        283.76        222.25         8.26 o                         
   8   0   4        746.59        740.37        16.57 o                         
   9   0   4        698.74        719.94        20.14 o                         
  10   0   4        303.53        320.05        19.02 o                         
 -11   1   4         63.74         52.12         7.18 o                         
 -10   1   4         24.44         26.49         5.87 o                         
  -9   1   4         54.77         56.30         5.70 o                         
  -8   1   4        115.54        109.44         6.52 o                         
  -7   1   4        769.68        769.33         8.82 o                         
  -6   1   4         12.19          9.26         1.67 o                         
  -5   1   4        508.36        467.01         4.55 o                         
  -4   1   4        243.37        203.76         2.76 o                         
  -3   1   4         20.53         35.72         1.29 o                         
  -2   1   4       1253.04       1232.52         7.03 o                         
  -1   1   4      19018.79      19804.28        86.95 o                         
   0   1   4       1095.93       1140.44         6.55 o                         
   1   1   4       5919.95       6220.03        27.98 o                         
   2   1   4         37.61         25.62         1.53 o                         
   3   1   4       1841.42       1861.44        11.80 o                         
   4   1   4       5281.07       5423.36        27.53 o                         
   5   1   4        461.57        467.19         5.47 o                         
   6   1   4        733.32        773.94         8.03 o                         
   7   1   4        275.67        260.54         5.52 o                         
   8   1   4         21.13         12.37         3.71 o                         
   9   1   4        209.35        241.19        14.25 o                         
  10   1   4        319.01        331.22        12.44 o                         
 -11   2   4          9.87         11.98         7.61 o                         
 -10   2   4         50.61         48.05         7.16 o                         
  -9   2   4          3.53         -1.17         4.26 o                         
  -8   2   4          3.40         -2.43         2.43 o                         
  -7   2   4         47.12         42.76         2.95 o                         
  -6   2   4         31.87         29.46         2.27 o                         
  -5   2   4         44.15         40.12         1.97 o                         
  -4   2   4        836.41        910.86         6.18 o                         
  -3   2   4       4349.10       4689.84        21.52 o                         
  -2   2   4         82.76         59.23         1.73 o                         
  -1   2   4        573.62        591.40         4.29 o                         
   0   2   4       2472.95       2854.21        13.40 o                         
   1   2   4       1495.03       1720.98         8.81 o                         
   2   2   4         51.18         70.62         1.76 o                         
   3   2   4        672.11        725.90         5.89 o                         
   4   2   4        100.75         99.25         2.95 o                         
   5   2   4       1409.03       1458.83        10.85 o                         
   6   2   4        173.04        201.91         5.01 o                         
   7   2   4        214.82        202.96         6.10 o                         
   8   2   4          8.95          4.27         3.73 o                         
   9   2   4          0.01          8.15         4.04 o                         
  10   2   4         17.89         20.78         5.25 o                         
 -10   3   4          0.62         -5.70         5.70 o                         
  -9   3   4          4.50         10.21         5.05 o                         
  -8   3   4        165.35        145.43         7.03 o                         
  -7   3   4          2.71          2.99         2.17 o                         
  -6   3   4       1411.02       1398.21        12.65 o                         
  -5   3   4         22.19         19.86         1.79 o                         
  -4   3   4         21.01         17.04         1.33 o                         
  -3   3   4         70.53         59.52         1.90 o                         
  -2   3   4          1.38          3.77         1.37 o                         
  -1   3   4        245.20        239.60         3.06 o                         
   0   3   4        253.90        258.50         2.99 o                         
   1   3   4        102.47        124.04         2.56 o                         
   2   3   4        358.96        395.86         4.87 o                         
   3   3   4        838.63        781.94         6.60 o                         
   4   3   4        954.15        934.24         8.43 o                         
   5   3   4        148.38        139.08         5.26 o                         
   6   3   4         41.68         50.75         3.43 o                         
   7   3   4         72.22         67.81         4.44 o                         
   8   3   4         56.45         55.38         6.15 o                         
   9   3   4         43.15         40.48         5.79 o                         
  10   3   4         69.94         63.94         7.52 o                         
 -10   4   4         69.62         67.04         9.16 o                         
  -9   4   4          3.75          3.15         5.14 o                         
  -8   4   4        165.36        149.68         7.94 o                         
  -7   4   4       1938.93       1878.67        32.60 o                         
  -6   4   4         69.62         62.00         3.92 o                         
  -5   4   4       1467.92       1549.47        15.29 o                         
  -4   4   4         34.74         43.64         2.37 o                         
  -3   4   4          0.76          6.37         1.60 o                         
  -2   4   4       1744.51       1753.51        12.97 o                         
  -1   4   4         27.32         34.29         1.88 o                         
   0   4   4        463.20        459.63         4.23 o                         
   1   4   4         61.57         64.20         1.74 o                         
   2   4   4       1275.28       1425.80         9.46 o                         
   3   4   4       1622.93       1711.87        12.70 o                         
   4   4   4        631.31        634.39         7.35 o                         
   5   4   4       1362.76       1352.54        12.04 o                         
   6   4   4         21.23         15.10         2.98 o                         
   7   4   4          2.34          2.10         3.38 o                         
   8   4   4         19.97         13.96         5.02 o                         
   9   4   4        295.15        331.14        14.92 o                         
  10   4   4         77.48         73.65         8.17 o                         
 -10   5   4          3.30          2.30         7.20 o                         
  -9   5   4         52.88         49.74         7.41 o                         
  -8   5   4        281.16        274.82        11.63 o                         
  -7   5   4         12.29         13.76         4.44 o                         
  -6   5   4        664.35        673.38        10.98 o                         
  -5   5   4        102.25        101.58         4.31 o                         
  -4   5   4         78.27         91.70         4.02 o                         
  -3   5   4        326.82        304.15         5.36 o                         
  -2   5   4        784.16        786.31        11.71 o                         
  -1   5   4       4637.30       4820.53        34.13 o                         
   0   5   4        190.25        195.54         4.90 o                         
   1   5   4        401.49        385.62         5.69 o                         
   2   5   4        167.03        177.91         5.82 o                         
   3   5   4        403.80        379.68         6.69 o                         
   4   5   4        431.10        410.76         8.49 o                         
   5   5   4        735.88        740.59        10.73 o                         
   6   5   4       1023.07       1044.48        15.82 o                         
   7   5   4          0.02         -3.21         3.21 o                         
   8   5   4        279.17        289.40        12.22 o                         
   9   5   4        142.39        153.76        11.83 o                         
  -9   6   4          5.61          3.93         5.15 o                         
  -8   6   4         48.79         34.06         6.01 o                         
  -7   6   4        433.59        464.51        16.95 o                         
  -6   6   4         20.64         27.75         4.95 o                         
  -5   6   4         15.20         15.67         4.02 o                         
  -4   6   4          8.71         11.19         2.94 o                         
  -3   6   4        349.08        318.71         6.83 o                         
  -2   6   4        653.42        634.27         8.80 o                         
  -1   6   4          1.09          0.18         2.26 o                         
   0   6   4        793.97        770.36        11.57 o                         
   1   6   4         22.51         17.53         3.73 o                         
   2   6   4         25.61         21.30         3.18 o                         
   3   6   4         83.19         84.19         4.39 o                         
   4   6   4          0.04          3.48         2.63 o                         
   5   6   4         47.84         38.31         4.48 o                         
   6   6   4         99.12        107.74         7.01 o                         
   7   6   4         76.90         64.81         6.96 o                         
   8   6   4        115.34        112.18        10.37 o                         
  -8   7   4          0.30          2.75         5.71 o                         
  -7   7   4         26.26         26.30         6.97 o                         
  -6   7   4         20.05         19.77         6.25 o                         
  -5   7   4         33.42         18.49         5.00 o                         
  -4   7   4         41.99         34.95         4.96 o                         
  -3   7   4         18.79         19.35         3.15 o                         
  -2   7   4        209.92        215.79         7.13 o                         
  -1   7   4          1.67         -0.23         2.79 o                         
   0   7   4          0.00          2.36         3.16 o                         
   1   7   4        271.23        262.44         9.42 o                         
   2   7   4         36.68         37.77         4.98 o                         
   3   7   4          3.39          7.24         3.29 o                         
   4   7   4          9.36          1.94         4.29 o                         
   5   7   4          2.63          2.33         3.87 o                         
   6   7   4          1.12         -0.11         4.51 o                         
   7   7   4         28.61         31.91         5.86 o                         
   8   7   4         21.56         26.42         7.21 o                         
  -7   8   4        334.07        372.48        27.80 o                         
  -6   8   4         10.43         10.07         6.31 o                         
  -5   8   4        737.49        810.31        29.87 o                         
  -4   8   4         40.67         49.23         7.27 o                         
  -3   8   4         20.88         13.12         4.91 o                         
  -2   8   4       1154.28       1165.22        21.96 o                         
  -1   8   4         48.56         45.76         6.02 o                         
   0   8   4        376.23        354.33        13.51 o                         
   1   8   4          0.64          2.19         4.82 o                         
   2   8   4          7.02          2.25         5.14 o                         
   3   8   4         14.33         12.60         5.88 o                         
   4   8   4         57.80         56.11         6.91 o                         
   5   8   4         45.63         51.03         6.19 o                         
   6   8   4         27.40         36.92         6.33 o                         
   7   8   4         48.26         43.05         7.66 o                         
  -6   9   4        482.45        540.74        33.78 o                         
  -5   9   4          5.98          0.22         7.10 o                         
  -4   9   4         97.25         96.84         9.88 o                         
  -3   9   4        124.77         92.81         9.24 o                         
  -2   9   4        146.61        135.79        10.67 o                         
  -1   9   4        382.56        380.79        15.29 o                         
   0   9   4         10.28          8.20         6.76 o                         
   1   9   4         48.66         25.10         6.79 o                         
   2   9   4          8.14         11.90         6.19 o                         
   3   9   4        580.50        571.93        23.68 o                         
   4   9   4        401.19        427.59        17.74 o                         
   5   9   4         10.65          2.39         5.93 o                         
  -4  10   4          1.05         -3.35         6.74 o                         
  -3  10   4         13.93          9.20         7.57 o                         
  -2  10   4        228.11        248.39        27.21 o                         
  -1  10   4          0.01          8.13         8.46 o                         
   0  10   4         28.91         17.36         6.68 o                         
   1  10   4        102.34         86.76         9.99 o                         
   2  10   4         98.61        109.61        11.62 o                         
   3  10   4        261.25        261.95        16.96 o                         
 -11   1   5        158.77        147.02        10.19 o                         
 -10   1   5         49.96         46.07         6.60 o                         
  -9   1   5          2.65          4.93         3.99 o                         
  -8   1   5         47.36         44.24         4.74 o                         
  -7   1   5        169.42        154.95         4.54 o                         
  -6   1   5       1078.82       1043.09         9.09 o                         
  -5   1   5          7.04          5.79         1.27 o                         
  -4   1   5         49.08         61.78         1.97 o                         
  -3   1   5        197.45        199.68         2.98 o                         
  -2   1   5         27.05         16.75         1.08 o                         
  -1   1   5      12194.00      13033.15        55.98 o                         
   0   1   5        671.04        636.97         4.33 o                         
   1   1   5       9857.22      10228.00        51.44 o                         
   2   1   5       4843.27       5059.39        27.84 o                         
   3   1   5         15.13          5.15         1.35 o                         
   4   1   5        678.41        696.29         6.52 o                         
   5   1   5        112.10        106.58         3.06 o                         
   6   1   5        182.88        184.78         4.50 o                         
   7   1   5         33.27         32.09         2.95 o                         
   8   1   5          0.20         -1.36         3.52 o                         
   9   1   5        101.59         99.12         6.61 o                         
  10   1   5        106.98        104.19         7.95 o                         
 -11   2   5        121.57        104.56        11.57 o                         
 -10   2   5        326.94        344.70        14.71 o                         
  -9   2   5        184.51        177.52        10.01 o                         
  -8   2   5         46.12         43.33         3.93 o                         
  -7   2   5       1523.65       1560.51        13.67 o                         
  -6   2   5        452.67        433.26         5.93 o                         
  -5   2   5       1389.78       1332.95        10.55 o                         
  -4   2   5        114.26        102.54         2.06 o                         
  -3   2   5        627.31        695.02         4.83 o                         
  -2   2   5        327.21        284.09         3.16 o                         
  -1   2   5       3893.71       4351.22        23.10 o                         
   1   2   5       1748.61       1871.49        10.15 o                         
   2   2   5        669.30        639.73         5.49 o                         
   3   2   5         84.92         83.29         2.26 o                         
   4   2   5        304.62        281.81         3.98 o                         
   5   2   5       2813.70       2748.23        17.97 o                         
   6   2   5         23.15         23.77         2.48 o                         
   7   2   5        574.93        616.61         9.98 o                         
   8   2   5         22.51         26.67         4.72 o                         
   9   2   5        248.47        255.77         9.90 o                         
  10   2   5        272.80        272.87        13.18 o                         
 -10   3   5         77.60         79.85         9.04 o                         
  -9   3   5         23.26         20.30         5.09 o                         
  -8   3   5        121.27        113.68         9.44 o                         
  -7   3   5         83.66         77.87         3.78 o                         
  -6   3   5       1872.24       1879.13        15.50 o                         
  -5   3   5        101.02         91.73         3.08 o                         
  -4   3   5       3923.88       4168.48        22.27 o                         
  -3   3   5       3517.88       3846.64        21.50 o                         
  -2   3   5        132.73        133.03         3.02 o                         
  -1   3   5       1445.79       1459.13         9.32 o                         
   0   3   5        312.10        335.16         3.47 o                         
   1   3   5        427.43        381.81         3.33 o                         
   2   3   5          0.01          3.13         0.98 o                         
   3   3   5       1426.00       1396.63        11.29 o                         
   4   3   5       2458.44       2482.24        16.82 o                         
   5   3   5        318.70        304.32         5.26 o                         
   6   3   5       2018.20       2133.38        15.92 o                         
   7   3   5         11.62         11.49         2.99 o                         
   8   3   5         46.53         41.66         5.84 o                         
   9   3   5          7.52         10.13         5.00 o                         
  10   3   5        126.30        119.58        10.38 o                         
 -10   4   5          0.35         -1.25         6.16 o                         
  -9   4   5         15.01         18.13         6.01 o                         
  -8   4   5          0.36          0.05         3.87 o                         
  -7   4   5         21.55         19.68         4.19 o                         
  -6   4   5         26.62         17.49         3.09 o                         
  -5   4   5        115.38        113.24         4.24 o                         
  -4   4   5          0.98         -1.67         1.67 o                         
  -3   4   5         15.39         12.74         1.90 o                         
  -2   4   5          0.20         -1.16         1.35 o                         
  -1   4   5       1152.76       1292.59         9.44 o                         
   0   4   5        226.14        288.82         3.80 o                         
   1   4   5       1498.73       1567.74         9.63 o                         
   2   4   5          8.38          7.70         1.39 o                         
   3   4   5          1.50          3.81         1.64 o                         
   4   4   5        279.49        303.19         5.25 o                         
   5   4   5        257.06        262.83         5.87 o                         
   6   4   5          7.54          7.61         2.50 o                         
   7   4   5        469.43        495.83        12.11 o                         
   8   4   5          0.02         -1.96         4.56 o                         
   9   4   5         64.62         62.05         7.34 o                         
 -10   5   5         71.79         65.74        10.77 o                         
  -9   5   5          4.16          6.82         5.71 o                         
  -8   5   5         31.17         30.54         5.56 o                         
  -7   5   5         58.58         63.98         6.85 o                         
  -6   5   5        178.75        143.48         6.36 o                         
  -5   5   5         89.24         84.92         4.06 o                         
  -4   5   5          2.09          1.99         2.02 o                         
  -3   5   5        213.71        198.61         4.68 o                         
  -2   5   5        699.21        703.13         8.63 o                         
  -1   5   5        272.86        266.49         5.48 o                         
   0   5   5        721.01        737.41         7.84 o                         
   1   5   5          0.16          0.91         1.58 o                         
   2   5   5        276.09        250.69         5.25 o                         
   3   5   5         22.50         13.27         2.48 o                         
   4   5   5        597.53        590.50        10.34 o                         
   5   5   5         17.78         15.78         3.81 o                         
   6   5   5        406.30        387.22        14.73 o                         
   7   5   5         37.50         33.84         4.65 o                         
   8   5   5         48.76         41.96         6.17 o                         
   9   5   5         10.53         16.81         6.62 o                         
  -9   6   5         66.80         57.17         9.70 o                         
  -8   6   5         17.75         17.00         5.27 o                         
  -7   6   5        216.67        201.28         9.87 o                         
  -6   6   5        281.61        241.97        11.06 o                         
  -5   6   5        373.92        372.27        10.45 o                         
  -4   6   5        170.31        167.00         6.27 o                         
  -3   6   5         28.93         16.10         3.18 o                         
  -2   6   5        865.36        831.46        11.10 o                         
  -1   6   5        201.30        182.33         5.94 o                         
   0   6   5       2623.28       2669.55        36.14 o                         
   1   6   5         41.17         36.00         3.11 o                         
   2   6   5        103.59         87.34         4.77 o                         
   3   6   5        248.83        256.29         7.14 o                         
   4   6   5        255.21        260.07         7.77 o                         
   5   6   5        236.12        216.84        10.30 o                         
   6   6   5         46.62         31.23         5.02 o                         
   7   6   5         23.11         27.21         5.09 o                         
   8   6   5          2.64          9.01         7.27 o                         
  -8   7   5          0.15          0.93         6.44 o                         
  -7   7   5          1.52          6.25         5.94 o                         
  -6   7   5        365.53        380.55        15.61 o                         
  -5   7   5         94.56        113.22         8.17 o                         
  -4   7   5        476.40        507.42        12.60 o                         
  -3   7   5         32.43         37.34         4.02 o                         
  -2   7   5       1622.64       1656.57        19.98 o                         
  -1   7   5       3902.26       4020.35        38.04 o                         
   0   7   5          9.55          8.44         3.61 o                         
   1   7   5       2447.84       2503.26        34.80 o                         
   2   7   5         34.45         34.09         5.31 o                         
   3   7   5          0.63          3.92         3.21 o                         
   4   7   5        185.41        205.87         9.63 o                         
   5   7   5         27.45         34.41         5.82 o                         
   6   7   5        544.65        571.13        15.81 o                         
   7   7   5         33.43         26.77         6.03 o                         
   8   7   5          0.03          0.58         7.62 o                         
  -7   8   5        255.53        249.56        20.26 o                         
  -6   8   5        187.73        202.34        15.62 o                         
  -5   8   5         11.86          8.76         5.98 o                         
  -4   8   5          2.29          1.74         5.24 o                         
  -3   8   5          8.97          2.95         4.54 o                         
  -2   8   5        363.94        352.78        12.32 o                         
  -1   8   5          5.38          7.38         3.90 o                         
   0   8   5        218.81        234.93        16.25 o                         
   1   8   5        223.54        203.05        11.86 o                         
   2   8   5        230.19        184.41        11.79 o                         
   3   8   5        125.79        141.98         9.70 o                         
   4   8   5         47.15         37.91         7.26 o                         
   5   8   5        659.19        719.90        17.82 o                         
   6   8   5          9.92          1.75         4.97 o                         
   7   8   5         46.98         32.18         6.54 o                         
  -6   9   5         29.89         25.36        10.63 o                         
  -5   9   5         16.16         23.89        11.27 o                         
  -4   9   5         43.95         49.89         9.20 o                         
  -3   9   5         53.47         51.89         8.10 o                         
  -2   9   5          0.69         -1.12         4.48 o                         
  -1   9   5          0.87          1.29         4.71 o                         
   0   9   5         31.32         32.70         6.92 o                         
   1   9   5          0.18         -3.65         5.22 o                         
   2   9   5         20.75         20.07         6.68 o                         
   3   9   5         11.62         11.99         6.27 o                         
   4   9   5         75.30         71.64         9.27 o                         
   5   9   5          2.98         -3.07         4.92 o                         
  -4  10   5        115.51        113.18        13.19 o                         
  -3  10   5          3.23          8.07         8.45 o                         
  -2  10   5         19.60          9.11         6.67 o                         
  -1  10   5          3.50         -4.21         6.96 o                         
   0  10   5        205.51        245.68        15.00 o                         
   1  10   5         44.47         29.42         7.78 o                         
   2  10   5          3.56         -2.80         6.24 o                         
   3  10   5          2.30         -4.26         6.12 o                         
 -11   0   6        313.02        289.33        18.66 o                         
 -10   0   6        222.93        215.45        15.88 o                         
  -9   0   6        914.12        922.80        26.03 o                         
  -8   0   6         63.13         56.06         5.97 o                         
  -7   0   6         18.42         17.08         3.44 o                         
  -6   0   6        618.67        608.87         9.25 o                         
  -5   0   6        295.66        281.29         5.33 o                         
  -4   0   6         47.80         36.26         2.42 o                         
  -3   0   6         75.02        108.13         3.54 o                         
  -2   0   6       1018.04       1318.02        10.92 o                         
  -1   0   6        942.76       1040.68         9.56 o                         
   0   0   6       8178.61       8476.28        55.85 o                         
   1   0   6        335.87        370.30         5.68 o                         
   2   0   6      11600.03      11891.07        93.80 o                         
   3   0   6       4109.45       4402.94        38.65 o                         
   4   0   6         19.23         25.76         2.72 o                         
   5   0   6       1151.24       1082.42        12.97 o                         
   6   0   6         99.82        108.63         5.01 o                         
   7   0   6       1719.06       1814.34        24.75 o                         
   8   0   6         53.76         65.54        10.46 o                         
   9   0   6         11.18          1.34         9.16 o                         
  10   0   6        280.30        321.15        22.89 o                         
 -11   1   6        124.97        103.93         9.21 o                         
 -10   1   6         69.13         58.42         6.85 o                         
  -9   1   6        143.86        156.24        11.24 o                         
  -8   1   6        111.95        111.03         7.53 o                         
  -7   1   6        810.61        825.17         9.67 o                         
  -6   1   6       1928.73       1966.40        14.52 o                         
  -5   1   6         47.02         47.30         2.02 o                         
  -4   1   6         12.17          3.88         1.11 o                         
  -3   1   6       2083.23       2178.45        12.80 o                         
  -2   1   6       4600.99       5146.46        24.24 o                         
  -1   1   6       1461.65       1460.77         8.01 o                         
   0   1   6        596.01        621.79         4.85 o                         
   1   1   6       2883.82       2713.66        16.05 o                         
   2   1   6        202.26        163.11         3.71 o                         
   3   1   6       2358.82       2604.83        16.87 o                         
   4   1   6         83.75         74.33         2.53 o                         
   5   1   6        186.16        193.76         3.92 o                         
   6   1   6        670.63        665.76         7.69 o                         
   7   1   6        286.79        277.56         6.71 o                         
   8   1   6        158.90        163.77         7.59 o                         
   9   1   6          2.24          2.01         4.11 o                         
  10   1   6          6.03          9.01         5.10 o                         
 -11   2   6         13.28         16.28         8.00 o                         
 -10   2   6         30.40         31.86         7.27 o                         
  -9   2   6          0.40          6.09         4.48 o                         
  -8   2   6          2.62          2.82         2.86 o                         
  -7   2   6        253.88        236.34         5.59 o                         
  -6   2   6        373.44        343.81         5.37 o                         
  -5   2   6         70.47         69.57         2.62 o                         
  -4   2   6         76.43         69.82         1.84 o                         
  -3   2   6        490.25        514.70         4.16 o                         
  -2   2   6       2295.99       2515.33        14.19 o                         
  -1   2   6       5223.75       5816.00        27.20 o                         
   0   2   6        138.46        123.28         2.12 o                         
   1   2   6        178.13        195.71         3.14 o                         
   2   2   6         81.27         83.29         2.29 o                         
   3   2   6        608.04        636.36         5.73 o                         
   4   2   6        338.74        329.29         4.72 o                         
   5   2   6         61.37         70.95         2.87 o                         
   6   2   6         88.52         81.96         3.62 o                         
   7   2   6        283.18        276.23        11.41 o                         
   8   2   6         11.24          7.26         4.02 o                         
   9   2   6         11.41          5.17         4.16 o                         
  10   2   6         19.36         22.14         4.97 o                         
 -10   3   6         58.94         61.85         7.88 o                         
  -9   3   6          0.06         -4.10         4.45 o                         
  -8   3   6        230.00        230.94        10.18 o                         
  -7   3   6          0.00          0.20         2.26 o                         
  -6   3   6        644.38        586.57         7.90 o                         
  -5   3   6        129.01        119.70         3.58 o                         
  -4   3   6       1195.30       1205.80         8.87 o                         
  -3   3   6        412.45        383.01         3.59 o                         
  -2   3   6       1047.00       1188.90         8.44 o                         
  -1   3   6       1319.72       1477.15         9.33 o                         
   0   3   6         25.58         36.13         1.39 o                         
   1   3   6        747.56        767.55         5.66 o                         
   2   3   6        654.15        683.55         5.79 o                         
   3   3   6         25.60         18.51         1.84 o                         
   4   3   6        191.35        173.87         4.44 o                         
   5   3   6        133.31        121.95         3.71 o                         
   6   3   6        223.05        224.31         5.36 o                         
   7   3   6         15.83         11.51         3.63 o                         
   8   3   6        132.13        143.89         8.00 o                         
   9   3   6          1.93         -4.85         4.85 o                         
  10   3   6         46.45         47.69         7.50 o                         
 -10   4   6        239.06        236.86        14.99 o                         
  -9   4   6        201.61        205.64        12.02 o                         
  -8   4   6         57.50         48.58         6.03 o                         
  -7   4   6        200.25        167.71         7.89 o                         
  -6   4   6        606.52        608.13        10.09 o                         
  -5   4   6       1747.46       1703.98        16.57 o                         
  -4   4   6       1945.96       2002.97        16.84 o                         
  -3   4   6        923.09        935.45         8.30 o                         
  -2   4   6       1126.36       1182.45        10.18 o                         
  -1   4   6        176.79        198.86         3.16 o                         
   0   4   6         57.28         37.93         1.63 o                         
   1   4   6         29.65         24.89         1.61 o                         
   2   4   6        592.05        577.30         6.38 o                         
   3   4   6        209.38        193.43         4.36 o                         
   4   4   6        730.12        721.22         8.06 o                         
   5   4   6       1227.97       1198.70        11.52 o                         
   6   4   6        140.36        127.94         5.50 o                         
   7   4   6       1162.66       1236.91        23.78 o                         
   8   4   6         40.39         37.39         5.76 o                         
   9   4   6         24.70         39.11         8.92 o                         
 -10   5   6        477.03        527.42        29.71 o                         
  -9   5   6         35.67         33.50         6.96 o                         
  -8   5   6         42.62         38.75         6.52 o                         
  -7   5   6          4.50         -0.53         3.71 o                         
  -6   5   6        315.57        294.55         8.20 o                         
  -5   5   6         81.65         83.53         4.50 o                         
  -4   5   6       2624.73       2672.36        21.55 o                         
  -3   5   6       1793.11       1923.20        16.30 o                         
  -2   5   6        334.75        311.97         6.54 o                         
  -1   5   6        933.54        958.29        11.44 o                         
   0   5   6        238.84        256.40         5.69 o                         
   1   5   6       2380.85       2387.11        19.37 o                         
   2   5   6        541.70        514.78         7.98 o                         
   3   5   6         21.94         17.62         2.53 o                         
   4   5   6        152.94        145.36         7.17 o                         
   5   5   6        136.45        132.01         6.21 o                         
   6   5   6        170.41        163.58        10.32 o                         
   7   5   6        138.59        144.97         7.71 o                         
   8   5   6        290.96        280.95        11.40 o                         
   9   5   6          5.03         -1.78         5.35 o                         
  -9   6   6        124.75        121.12        10.25 o                         
  -8   6   6         36.27         25.18         5.69 o                         
  -7   6   6          1.99          0.31         4.77 o                         
  -6   6   6         61.10         59.10         5.96 o                         
  -5   6   6         32.91         34.48         4.34 o                         
  -4   6   6          0.31         -2.95         2.95 o                         
  -3   6   6         55.65         58.28         3.88 o                         
  -2   6   6        520.58        504.09         8.70 o                         
  -1   6   6         25.30         26.09         3.25 o                         
   0   6   6        871.39        857.95        11.94 o                         
   1   6   6         46.89         47.75         3.51 o                         
   2   6   6       1483.31       1512.28        18.28 o                         
   3   6   6        473.49        451.34         9.12 o                         
   4   6   6          0.73          1.18         3.41 o                         
   5   6   6        132.29        149.87         9.10 o                         
   6   6   6          6.35          2.82         4.88 o                         
   7   6   6        319.10        325.31        11.91 o                         
   8   6   6         12.76          8.86         6.69 o                         
  -8   7   6         64.98         89.06        10.33 o                         
  -7   7   6         11.93         15.00         6.19 o                         
  -6   7   6          7.99          4.26         5.71 o                         
  -5   7   6          0.57          6.01         4.80 o                         
  -4   7   6         61.74         56.63         5.30 o                         
  -3   7   6         27.97         28.19         3.85 o                         
  -2   7   6        102.33         98.85         5.54 o                         
  -1   7   6        203.00        198.73         9.24 o                         
   0   7   6         12.30          7.57         3.85 o                         
   1   7   6         87.82         91.59         8.14 o                         
   2   7   6         47.55         49.43         6.11 o                         
   3   7   6          1.72         -3.25         3.25 o                         
   4   7   6          0.91          0.10         3.82 o                         
   5   7   6         54.42         48.79         6.77 o                         
   6   7   6         51.96         43.84         6.42 o                         
   7   7   6         18.64         18.59         5.63 o                         
  -7   8   6         14.40          1.19         7.44 o                         
  -6   8   6          0.01          3.37         6.76 o                         
  -5   8   6         16.57         17.78         7.48 o                         
  -4   8   6         16.13          0.57         5.36 o                         
  -3   8   6        140.68        118.32         8.52 o                         
  -2   8   6         37.13         35.93         5.28 o                         
  -1   8   6          6.49         11.29         4.32 o                         
   0   8   6        889.19        930.37        22.47 o                         
   1   8   6        547.92        544.08        17.33 o                         
   2   8   6         88.98         89.81         9.22 o                         
   3   8   6         36.01         32.70         6.19 o                         
   4   8   6         79.88         80.53         7.98 o                         
   5   8   6         59.85         56.97         7.63 o                         
   6   8   6         70.68         74.11         7.63 o                         
  -6   9   6        329.76        373.62        21.34 o                         
  -5   9   6        377.60        390.27        26.67 o                         
  -4   9   6        863.03        893.12        27.98 o                         
  -3   9   6        260.87        255.07        13.27 o                         
  -2   9   6         41.76         41.06         6.34 o                         
  -1   9   6        244.39        220.77        11.82 o                         
   0   9   6        113.65        117.67        10.30 o                         
   1   9   6        564.49        568.06        19.12 o                         
   2   9   6         33.69         39.15         7.46 o                         
   3   9   6          2.65         -4.42         5.63 o                         
   4   9   6         50.67         57.81        11.16 o                         
   5   9   6         20.91         22.62         8.36 o                         
  -4  10   6         72.89         74.56        27.52 o                         
  -3  10   6        186.82        180.03        15.77 o                         
  -2  10   6          7.08          8.84         6.00 o                         
  -1  10   6        127.33        132.41        11.57 o                         
   0  10   6         60.02         55.13         8.91 o                         
   1  10   6         14.46         23.62         7.22 o                         
   2  10   6        258.99        253.78        15.53 o                         
   3  10   6         58.51         50.07         8.75 o                         
 -11   1   7         33.38         28.28         7.34 o                         
 -10   1   7        141.44        120.96         8.82 o                         
  -9   1   7        215.05        212.94         9.54 o                         
  -8   1   7       1172.61       1207.78        17.49 o                         
  -7   1   7         14.25         13.01         2.44 o                         
  -6   1   7          4.66          9.33         1.93 o                         
  -5   1   7        130.58        131.48         3.16 o                         
  -4   1   7        350.34        328.05         3.85 o                         
  -3   1   7         89.26         77.32         2.15 o                         
  -2   1   7         68.17         62.16         1.77 o                         
  -1   1   7       2089.22       2286.93        13.01 o                         
   0   1   7       2450.14       2688.04        15.38 o                         
   1   1   7         24.19         11.71         1.51 o                         
   2   1   7        965.22        994.15         8.57 o                         
   3   1   7       2149.31       2205.52        14.82 o                         
   4   1   7        468.77        469.90         5.65 o                         
   5   1   7         46.34         36.13         2.40 o                         
   6   1   7        223.07        206.57         5.12 o                         
   7   1   7         75.12         89.29         4.44 o                         
   8   1   7        466.35        462.31        11.38 o                         
   9   1   7         48.81         49.55         5.65 o                         
  10   1   7          0.10          6.20         5.23 o                         
 -11   2   7         43.92         33.35         8.88 o                         
 -10   2   7        349.32        338.18        14.53 o                         
  -9   2   7        712.13        736.35        16.39 o                         
  -8   2   7        141.62        123.37         6.70 o                         
  -7   2   7        602.27        591.45         8.15 o                         
  -6   2   7         75.86         71.37         3.28 o                         
  -5   2   7       1216.96       1178.49        10.19 o                         
  -4   2   7       1307.78       1346.40        10.09 o                         
  -3   2   7        600.36        560.82         4.23 o                         
  -2   2   7       1369.59       1330.65         8.08 o                         
  -1   2   7        195.41        221.51         2.63 o                         
   0   2   7       1804.08       1878.23        11.03 o                         
   1   2   7        132.05        176.27         2.99 o                         
   2   2   7       2064.05       2064.46        13.58 o                         
   3   2   7       3659.67       3645.63        22.06 o                         
   4   2   7        898.49        912.70         8.43 o                         
   5   2   7        174.96        142.17         4.14 o                         
   6   2   7         89.75         83.48         3.73 o                         
   7   2   7       1347.69       1426.63        21.82 o                         
   8   2   7        261.01        265.51        10.34 o                         
   9   2   7        229.70        197.49         9.03 o                         
  10   2   7         14.97         13.67         4.83 o                         
 -10   3   7        166.06        164.29        11.07 o                         
  -9   3   7        336.08        327.89        12.41 o                         
  -8   3   7        279.64        302.17        11.67 o                         
  -7   3   7        107.63        105.24         5.10 o                         
  -6   3   7        276.94        250.85         5.55 o                         
  -5   3   7        457.47        444.79         6.18 o                         
  -4   3   7       1740.68       1723.78        13.32 o                         
  -3   3   7       2330.02       2402.93        13.16 o                         
  -2   3   7        327.39        341.88         4.08 o                         
  -1   3   7       1186.32       1309.38         8.77 o                         
   0   3   7       1076.56       1272.96         7.88 o                         
   1   3   7          2.22         17.08         1.28 o                         
   2   3   7       1555.65       1532.66        10.34 o                         
   3   3   7        245.26        242.46         4.09 o                         
   4   3   7        239.86        244.13         4.97 o                         
   5   3   7        114.28        102.87         3.67 o                         
   6   3   7         76.13         71.72         3.87 o                         
   7   3   7         58.12         59.03         5.13 o                         
   8   3   7        762.23        801.28        15.68 o                         
   9   3   7         76.50         74.95         7.42 o                         
 -10   4   7        158.68        163.25        10.98 o                         
  -9   4   7        169.66        159.46         9.75 o                         
  -8   4   7         62.94         62.13         6.53 o                         
  -7   4   7         34.87         22.05         5.05 o                         
  -6   4   7        238.63        204.55         6.79 o                         
  -5   4   7         13.92         16.22         3.16 o                         
  -4   4   7          8.00          9.10         2.28 o                         
  -3   4   7       1274.41       1356.76        11.26 o                         
  -2   4   7         14.57         20.31         1.87 o                         
  -1   4   7        167.41        202.76         3.12 o                         
   0   4   7        698.06        698.62         6.41 o                         
   1   4   7        171.80        157.30         3.44 o                         
   2   4   7         13.77         12.36         1.74 o                         
   3   4   7       1014.05       1036.12         9.92 o                         
   4   4   7       1057.46       1025.06        12.20 o                         
   5   4   7         46.10         37.12         2.77 o                         
   6   4   7          0.08         -1.62         2.29 o                         
   7   4   7         19.14         17.19         4.54 o                         
   8   4   7          2.33         -0.91         4.19 o                         
   9   4   7         68.70         71.34         7.73 o                         
 -10   5   7         22.31         25.78         7.09 o                         
  -9   5   7         37.36         25.39         6.61 o                         
  -8   5   7          0.05          0.67         4.45 o                         
  -7   5   7         29.13         33.31         4.89 o                         
  -6   5   7        198.39        177.57         7.45 o                         
  -5   5   7        115.98         99.90         5.20 o                         
  -4   5   7        403.23        394.89         7.00 o                         
  -3   5   7        855.53        859.22        10.22 o                         
  -2   5   7        294.96        296.74         5.85 o                         
  -1   5   7         52.71         48.94         3.15 o                         
   0   5   7        408.23        421.57         6.17 o                         
   1   5   7        562.27        602.66         7.31 o                         
   2   5   7          6.70          9.31         2.32 o                         
   3   5   7        350.85        305.49         6.78 o                         
   4   5   7         13.59         12.37         2.82 o                         
   5   5   7          5.84          4.54         3.37 o                         
   6   5   7          0.07         -3.04         3.04 o                         
   7   5   7         84.01         81.23         6.74 o                         
   8   5   7          2.37          5.73         4.46 o                         
   9   5   7          2.93          3.46         5.51 o                         
  -9   6   7        477.06        490.55        17.02 o                         
  -8   6   7         20.36         17.75         6.10 o                         
  -7   6   7        212.21        212.13        12.38 o                         
  -6   6   7          1.46         -0.78         3.79 o                         
  -5   6   7         29.21         23.66         6.48 o                         
  -4   6   7        347.72        338.91         8.17 o                         
  -3   6   7        293.54        273.36         9.06 o                         
  -2   6   7       1725.17       1770.14        18.99 o                         
  -1   6   7        264.18        246.21         7.91 o                         
   0   6   7        618.01        610.36        12.01 o                         
   1   6   7        139.60        129.57         5.17 o                         
   2   6   7       2068.36       2157.19        23.47 o                         
   3   6   7        312.96        274.76         9.54 o                         
   4   6   7        176.92        194.01        12.14 o                         
   5   6   7        242.00        228.48        11.00 o                         
   6   6   7          2.80         -2.27         4.19 o                         
   7   6   7        724.83        766.96        17.84 o                         
   8   6   7         18.50         12.78         6.22 o                         
  -8   7   7        585.74        712.04        25.15 o                         
  -7   7   7         39.96         42.32        12.12 o                         
  -6   7   7         60.14         72.30         8.62 o                         
  -5   7   7         60.82         75.35        13.74 o                         
  -4   7   7        356.76        374.26        13.49 o                         
  -3   7   7        238.88        274.94         8.97 o                         
  -2   7   7        157.55        167.23         6.99 o                         
  -1   7   7          0.68         -2.13         2.81 o                         
   0   7   7         40.45         32.12         5.63 o                         
   1   7   7       1382.95       1398.59        25.06 o                         
   2   7   7         80.89         77.97         9.23 o                         
   3   7   7        502.85        458.32        14.10 o                         
   4   7   7          0.06          7.75         4.71 o                         
   5   7   7        237.26        239.21        13.32 o                         
   6   7   7        191.68        217.79        11.26 o                         
   7   7   7          6.55          1.86         6.45 o                         
  -7   8   7         50.79         58.92        10.32 o                         
  -6   8   7          5.48          9.67         7.57 o                         
  -5   8   7        157.59        152.08        19.11 o                         
  -4   8   7        353.10        366.31        21.02 o                         
  -3   8   7        109.00        103.54         7.59 o                         
  -2   8   7        143.74        147.00         8.50 o                         
  -1   8   7          2.32         -3.62         3.73 o                         
   0   8   7        187.67        166.45        11.14 o                         
   1   8   7         28.45         21.29         6.41 o                         
   2   8   7       1054.03       1042.47        24.63 o                         
   3   8   7        255.11        247.40        12.48 o                         
   4   8   7         29.78         12.95         5.85 o                         
   5   8   7         91.24         91.19        10.58 o                         
   6   8   7         16.32         15.32         5.78 o                         
  -6   9   7          1.43         14.97         8.25 o                         
  -5   9   7         51.63         53.35        12.89 o                         
  -4   9   7         15.45         18.20         9.72 o                         
  -3   9   7         21.29         13.41         5.51 o                         
  -2   9   7          0.14          2.95         4.75 o                         
  -1   9   7          3.20          1.67         4.96 o                         
   0   9   7         18.35         29.79         8.34 o                         
   1   9   7         51.37         52.46         8.17 o                         
   2   9   7         92.52         82.51         9.59 o                         
   3   9   7         52.70         38.99         7.85 o                         
   4   9   7         16.57         24.10         6.49 o                         
   5   9   7         33.16         27.14         7.24 o                         
  -3  10   7         45.44         46.41         8.57 o                         
  -2  10   7        183.74        200.30        15.06 o                         
  -1  10   7          8.99         14.16         6.76 o                         
   0  10   7          0.43         -2.84         6.15 o                         
   1  10   7          2.94          4.66         6.69 o                         
   2  10   7        129.09        149.35        12.65 o                         
 -11   0   8         46.21         44.48        10.42 o                         
 -10   0   8         32.01         29.73         8.56 o                         
  -9   0   8       1073.25       1134.21        29.36 o                         
  -8   0   8        200.36        190.90        10.97 o                         
  -7   0   8       2999.52       3142.66        32.56 o                         
  -6   0   8       1937.87       1944.23        20.49 o                         
  -5   0   8        562.30        566.56         8.98 o                         
  -4   0   8        104.61        113.93         4.28 o                         
  -3   0   8        441.56        413.48         5.48 o                         
  -2   0   8       3423.90       3382.37        28.11 o                         
  -1   0   8         16.86         16.68         1.82 o                         
   0   0   8        368.82        436.49         6.45 o                         
   1   0   8       2563.48       2865.44        22.94 o                         
   2   0   8       2490.43       2562.08        26.74 o                         
   3   0   8        342.13        313.06        10.42 o                         
   4   0   8        614.50        579.95        12.49 o                         
   5   0   8          1.65          4.46         2.60 o                         
   6   0   8         69.49         58.75         4.15 o                         
   7   0   8        390.71        423.52        17.40 o                         
   8   0   8       1050.19       1073.65        24.07 o                         
   9   0   8        402.65        451.01        20.31 o                         
  10   0   8        179.92        192.98        16.03 o                         
 -11   1   8        177.60        184.96        12.52 o                         
 -10   1   8        228.11        227.89        12.66 o                         
  -9   1   8          0.35          0.53         3.58 o                         
  -8   1   8        897.41        922.35        14.51 o                         
  -7   1   8        278.62        273.15         5.89 o                         
  -6   1   8        290.39        289.47         5.19 o                         
  -5   1   8         26.91         31.61         2.09 o                         
  -4   1   8       2897.89       3075.95        17.89 o                         
  -3   1   8        431.91        375.49         3.57 o                         
  -2   1   8       1697.01       1788.69        10.04 o                         
  -1   1   8         54.96         31.18         1.65 o                         
   0   1   8          0.38          0.10         1.16 o                         
   1   1   8         17.87         13.03         1.54 o                         
   2   1   8          0.40          0.26         1.45 o                         
   3   1   8       1498.22       1469.00        11.01 o                         
   4   1   8        219.87        222.17         4.64 o                         
   5   1   8        242.79        245.70         5.06 o                         
   6   1   8          2.40          2.29         2.07 o                         
   7   1   8         12.81         14.66         3.37 o                         
   8   1   8        724.30        753.33        19.50 o                         
   9   1   8        441.36        498.79        13.53 o                         
  10   1   8         32.62         39.43         6.73 o                         
 -11   2   8         27.74         32.90         8.92 o                         
 -10   2   8          0.39         -1.28         5.66 o                         
  -9   2   8         17.38         19.19         5.09 o                         
  -8   2   8         94.96         80.27         5.98 o                         
  -7   2   8        132.80        121.04         4.64 o                         
  -6   2   8         44.80         51.21         3.10 o                         
  -5   2   8        282.82        273.24         5.22 o                         
  -4   2   8        186.47        154.69         3.94 o                         
  -3   2   8        252.51        252.26         2.84 o                         
  -2   2   8         24.31         17.82         1.23 o                         
  -1   2   8         65.13         54.97         1.81 o                         
   0   2   8         80.30         84.15         2.38 o                         
   1   2   8        683.69        740.18         6.69 o                         
   2   2   8       1313.26       1374.67        11.03 o                         
   3   2   8        104.74        108.79         3.20 o                         
   4   2   8         49.88         39.04         2.36 o                         
   5   2   8         26.52         25.63         2.54 o                         
   6   2   8        167.55        160.57         4.98 o                         
   7   2   8        144.87        136.41         7.38 o                         
   8   2   8         12.08          8.69         4.27 o                         
   9   2   8          1.97          8.54         4.33 o                         
 -10   3   8         61.48         59.47         7.31 o                         
  -9   3   8        162.36        158.59         9.46 o                         
  -8   3   8        145.44        128.30         8.06 o                         
  -7   3   8         14.53          9.24         3.37 o                         
  -6   3   8        161.84        149.41         5.55 o                         
  -5   3   8          1.01          3.34         1.95 o                         
  -4   3   8         10.00          3.35         1.67 o                         
  -3   3   8       2036.25       2217.76        14.67 o                         
  -2   3   8         17.10         10.05         1.56 o                         
  -1   3   8        493.57        525.86         5.17 o                         
   0   3   8        515.08        556.93         4.91 o                         
   1   3   8        296.66        296.31         3.64 o                         
   2   3   8        274.59        281.12         4.02 o                         
   3   3   8        729.52        733.12         7.83 o                         
   4   3   8        952.60        959.73         9.99 o                         
   5   3   8        210.75        214.53         5.33 o                         
   6   3   8          0.01         -2.38         2.38 o                         
   7   3   8          1.59          5.46         3.60 o                         
   8   3   8        158.03        155.99         7.88 o                         
   9   3   8          5.82          1.65         5.06 o                         
 -10   4   8         31.42         36.98         6.79 o                         
  -9   4   8        292.58        315.49        12.93 o                         
  -8   4   8          6.27         -1.00         4.27 o                         
  -7   4   8        523.48        502.19        13.07 o                         
  -6   4   8          3.39          8.22         3.06 o                         
  -5   4   8         60.49         49.31         3.93 o                         
  -4   4   8        561.94        568.80         8.45 o                         
  -3   4   8        815.21        786.62         8.10 o                         
  -2   4   8       4840.04       4965.68        30.59 o                         
  -1   4   8        236.66        242.67         3.82 o                         
   0   4   8         16.59         25.25         1.78 o                         
   1   4   8         45.39         54.27         2.54 o                         
   2   4   8       1288.62       1259.35        11.07 o                         
   3   4   8       1771.54       1762.45        16.11 o                         
   4   4   8        238.10        233.94         5.30 o                         
   5   4   8        163.56        181.30         5.61 o                         
   6   4   8          9.61          2.53         2.95 o                         
   7   4   8        106.30        111.59         7.28 o                         
   8   4   8          0.36         -2.14         4.15 o                         
   9   4   8        314.92        330.09        13.95 o                         
  -9   5   8        167.93        164.81        10.65 o                         
  -8   5   8        855.60        861.41        20.40 o                         
  -7   5   8          3.37          1.37         4.23 o                         
  -6   5   8        191.14        223.52         9.27 o                         
  -5   5   8        219.80        194.32         7.57 o                         
  -4   5   8        122.67        117.60         4.87 o                         
  -3   5   8        454.75        476.74         7.99 o                         
  -2   5   8       1069.27       1041.07        12.69 o                         
  -1   5   8       2030.27       2101.20        20.05 o                         
   0   5   8         41.17         50.91         2.82 o                         
   1   5   8        102.89        100.77         3.74 o                         
   2   5   8        369.94        392.81         7.35 o                         
   3   5   8        761.47        748.18        11.89 o                         
   4   5   8       1004.51        982.02        13.85 o                         
   5   5   8          7.49          7.40         3.54 o                         
   6   5   8         44.11         42.57         6.35 o                         
   7   5   8          4.06          5.73         4.30 o                         
   8   5   8        433.87        435.53        13.37 o                         
  -9   6   8        367.58        424.64        19.32 o                         
  -8   6   8         32.84         24.26         6.32 o                         
  -7   6   8        121.56        120.24        10.15 o                         
  -6   6   8         52.47         45.47         5.53 o                         
  -5   6   8          7.84          7.68         3.68 o                         
  -4   6   8         90.36         82.17         6.95 o                         
  -3   6   8        492.27        499.10        10.06 o                         
  -2   6   8        876.42        894.93        13.79 o                         
  -1   6   8         41.38         37.21         3.50 o                         
   0   6   8         15.71         16.02         3.01 o                         
   1   6   8         31.02         27.30         3.11 o                         
   2   6   8        159.80        154.16         7.50 o                         
   3   6   8         93.75         81.75         5.53 o                         
   4   6   8          0.51          0.48         5.66 o                         
   5   6   8          6.78         12.68         4.87 o                         
   6   6   8         99.21        107.20         8.10 o                         
   7   6   8          9.85         14.88         7.57 o                         
   8   6   8         15.10         27.43         6.80 o                         
  -8   7   8          8.46          9.97         7.17 o                         
  -7   7   8         10.12         16.59        11.34 o                         
  -6   7   8          2.54          6.96         6.51 o                         
  -5   7   8          2.30          2.37         5.39 o                         
  -4   7   8         24.66         32.28         7.66 o                         
  -3   7   8         32.85         19.47         4.58 o                         
  -2   7   8         19.21         19.68         3.93 o                         
  -1   7   8        236.59        251.76         7.94 o                         
   0   7   8         28.98         22.18         5.32 o                         
   1   7   8         55.46         51.28         6.13 o                         
   2   7   8        344.81        314.66        11.96 o                         
   3   7   8         44.79         27.44         5.77 o                         
   4   7   8         29.29         17.77         5.30 o                         
   5   7   8         17.75         13.97         5.32 o                         
   6   7   8         69.54         58.17         7.09 o                         
   7   7   8         15.97         16.77         5.82 o                         
  -7   8   8        355.89        374.41        21.51 o                         
  -6   8   8         11.70         17.93         8.09 o                         
  -5   8   8         21.06         28.14         7.80 o                         
  -4   8   8         40.13         37.40         9.77 o                         
  -3   8   8         51.72         54.80         5.99 o                         
  -2   8   8        203.19        214.58        10.07 o                         
  -1   8   8          0.22         -3.39         3.62 o                         
   0   8   8         53.51         54.62         7.42 o                         
   1   8   8          0.92          0.56         6.32 o                         
   2   8   8        519.78        513.21        16.04 o                         
   3   8   8        419.31        419.50        14.76 o                         
   4   8   8          5.92         -2.30         7.64 o                         
   5   8   8          1.40         -1.91         5.96 o                         
   6   8   8          4.96          2.63         5.19 o                         
  -5   9   8          2.54         16.08        14.86 o                         
  -4   9   8          2.89         11.19         8.93 o                         
  -3   9   8        485.64        528.84        16.24 o                         
  -2   9   8          6.15         -0.25         5.05 o                         
  -1   9   8        401.09        400.73        17.87 o                         
   0   9   8         55.26         39.48         7.70 o                         
   1   9   8         25.14         11.47         6.51 o                         
   2   9   8        142.70        130.62        15.53 o                         
   3   9   8        228.53        235.40        14.95 o                         
   4   9   8        378.28        409.79        18.71 o                         
  -3  10   8         46.15         56.53         9.10 o                         
  -2  10   8        471.21        514.59        17.54 o                         
  -1  10   8          0.39         -4.91         6.18 o                         
   0  10   8         16.00         17.62         6.93 o                         
   1  10   8         84.44         79.76        10.00 o                         
   2  10   8        142.58        154.63        13.02 o                         
 -11   1   9         59.67         61.28         8.49 o                         
 -10   1   9          0.52          0.64         5.51 o                         
  -9   1   9          4.61         -0.36         3.90 o                         
  -8   1   9        335.89        329.42         8.75 o                         
  -7   1   9        226.48        211.19         5.59 o                         
  -6   1   9       1651.45       1660.79        13.74 o                         
  -5   1   9         37.20         35.34         2.23 o                         
  -4   1   9        137.70        146.33         3.20 o                         
  -3   1   9       2176.38       2349.99        13.21 o                         
  -2   1   9          4.86          1.95         1.10 o                         
  -1   1   9       2032.04       2036.39        12.34 o                         
   0   1   9        368.85        352.03         4.01 o                         
   1   1   9        460.38        456.38         5.00 o                         
   2   1   9         35.19         36.13         2.22 o                         
   3   1   9         20.40         16.11         1.81 o                         
   4   1   9        144.75        130.53         4.25 o                         
   5   1   9         15.06         15.85         2.30 o                         
   6   1   9         55.60         60.38         3.84 o                         
   7   1   9         16.91         14.87         3.85 o                         
   8   1   9        463.71        482.13        13.61 o                         
   9   1   9        196.15        204.79        10.05 o                         
 -10   2   9          7.60          3.15         5.39 o                         
  -9   2   9         99.50         88.72         9.51 o                         
  -8   2   9         19.20         20.22         4.36 o                         
  -7   2   9       1778.50       1825.38        18.02 o                         
  -6   2   9         13.98          9.51         2.26 o                         
  -5   2   9        858.35        854.89         9.43 o                         
  -4   2   9          0.24          2.16         1.56 o                         
  -3   2   9        133.93        117.59         3.58 o                         
  -2   2   9       5393.62       5593.52        28.56 o                         
  -1   2   9        216.44        241.92         3.18 o                         
   0   2   9        760.57        704.11         6.10 o                         
   1   2   9          2.04          3.46         1.34 o                         
   2   2   9        449.76        398.11         5.42 o                         
   3   2   9        595.78        555.16         6.54 o                         
   4   2   9       1734.16       1715.36        13.30 o                         
   5   2   9        902.19        966.88        10.90 o                         
   6   2   9          0.02         -2.76         2.89 o                         
   7   2   9         36.37         44.99         5.15 o                         
   8   2   9          9.01          2.77         4.36 o                         
   9   2   9        372.75        403.86        12.98 o                         
 -10   3   9        235.41        241.48        12.06 o                         
  -9   3   9         66.55         74.98         7.31 o                         
  -8   3   9        550.19        530.17        13.89 o                         
  -7   3   9        170.39        176.44         7.32 o                         
  -6   3   9       1147.60       1169.79        12.71 o                         
  -5   3   9        267.32        244.19         5.56 o                         
  -4   3   9          0.60         -1.59         1.59 o                         
  -3   3   9        928.45        901.52         7.94 o                         
  -2   3   9        221.19        188.26         3.66 o                         
  -1   3   9        864.62        833.28         6.02 o                         
   0   3   9        528.30        544.21         5.38 o                         
   1   3   9        274.43        288.39         3.88 o                         
   2   3   9        302.02        292.01         4.28 o                         
   3   3   9        531.07        473.59         6.80 o                         
   4   3   9       3195.09       3291.30        24.33 o                         
   5   3   9        203.98        187.58         5.59 o                         
   6   3   9        496.34        484.94        14.07 o                         
   7   3   9         71.15         66.13         6.03 o                         
   8   3   9        110.51        107.69         7.02 o                         
   9   3   9         48.52         48.19         6.45 o                         
 -10   4   9          0.35         -0.56         5.24 o                         
  -9   4   9         79.91         68.98         7.23 o                         
  -8   4   9         16.10         14.59         5.02 o                         
  -7   4   9        153.38        144.25        10.28 o                         
  -6   4   9         21.94         21.92         3.57 o                         
  -5   4   9        303.92        300.65         8.12 o                         
  -4   4   9       1085.93       1048.32        12.67 o                         
  -3   4   9         61.36         57.14         2.51 o                         
  -2   4   9        575.98        530.97         6.28 o                         
  -1   4   9        285.43        286.13         4.79 o                         
   0   4   9       1181.75       1222.31        10.05 o                         
   1   4   9          7.94          8.63         1.76 o                         
   2   4   9        489.38        475.97         6.97 o                         
   3   4   9         72.49         67.54         3.22 o                         
   4   4   9          1.52          2.00         1.93 o                         
   5   4   9         44.29         40.57         3.48 o                         
   6   4   9          0.01          7.31         3.84 o                         
   7   4   9          8.56          4.46         4.13 o                         
   8   4   9         98.78        109.10         7.77 o                         
   9   4   9          9.18         21.21         5.94 o                         
  -9   5   9          4.47         -0.23         5.09 o                         
  -8   5   9          0.23         -0.40         4.68 o                         
  -7   5   9         69.45         62.45         6.38 o                         
  -6   5   9         50.63         26.34         4.21 o                         
  -5   5   9        463.59        420.92         9.82 o                         
  -4   5   9          3.47          3.11         2.92 o                         
  -3   5   9          8.14          8.98         2.63 o                         
  -2   5   9         10.57         11.09         2.61 o                         
  -1   5   9        370.77        398.57         6.49 o                         
   0   5   9        127.59        125.73         4.24 o                         
   1   5   9         96.78         96.94         3.82 o                         
   2   5   9        269.19        251.64         6.70 o                         
   3   5   9        245.70        248.71         7.11 o                         
   4   5   9        292.89        296.33        10.59 o                         
   5   5   9         25.47         18.07         4.29 o                         
   6   5   9         61.40         56.73         5.66 o                         
   7   5   9          0.17         -3.06         3.93 o                         
   8   5   9         20.11         24.09         5.43 o                         
  -9   6   9         46.47         58.92         8.19 o                         
  -8   6   9         59.69         59.67         7.73 o                         
  -7   6   9        256.32        287.23        18.10 o                         
  -6   6   9        317.15        336.38        11.45 o                         
  -5   6   9         13.18         19.32         4.52 o                         
  -4   6   9        181.33        186.70         8.66 o                         
  -3   6   9        304.21        290.35         8.15 o                         
  -2   6   9        112.31        112.55         5.64 o                         
  -1   6   9        189.69        181.48         7.82 o                         
   0   6   9       1043.23       1035.76        13.81 o                         
   1   6   9        171.19        157.31         5.79 o                         
   2   6   9        176.33        167.34         6.79 o                         
   3   6   9        564.89        569.52        13.30 o                         
   4   6   9        122.58        129.87        10.34 o                         
   5   6   9        301.99        314.87        15.38 o                         
   6   6   9        296.36        285.73        12.28 o                         
   7   6   9          2.54          2.98         5.44 o                         
  -8   7   9        325.95        348.19        18.08 o                         
  -7   7   9         89.96         77.18        25.00 o                         
  -6   7   9        643.57        711.99        26.82 o                         
  -5   7   9        337.99        394.17        15.28 o                         
  -4   7   9          0.36          1.93         4.48 o                         
  -3   7   9        285.93        282.47        10.54 o                         
  -2   7   9         20.14         19.18         3.99 o                         
  -1   7   9       1444.30       1458.59        21.17 o                         
   0   7   9          1.93          2.47         4.16 o                         
   1   7   9        142.00        127.39         8.42 o                         
   2   7   9         38.70         32.62         5.82 o                         
   3   7   9        431.59        427.97        20.12 o                         
   4   7   9        744.74        736.49        18.22 o                         
   5   7   9         25.27         23.51         6.00 o                         
   6   7   9          1.17          2.35         4.98 o                         
   7   7   9         46.96         35.15         7.49 o                         
  -7   8   9        117.34        115.07        12.95 o                         
  -6   8   9         31.00         41.56         9.47 o                         
  -5   8   9        232.01        228.50        21.72 o                         
  -4   8   9         11.63          0.01         4.92 o                         
  -3   8   9         79.04         72.56         7.55 o                         
  -2   8   9        320.67        313.37        11.67 o                         
  -1   8   9          0.40          4.38         3.93 o                         
   0   8   9        324.11        318.85        16.01 o                         
   1   8   9         12.49         22.54         6.20 o                         
   2   8   9          2.35          1.58         4.82 o                         
   3   8   9         71.37         71.15         7.67 o                         
   4   8   9         91.97         87.42         9.88 o                         
   5   8   9        194.69        200.31        13.80 o                         
   6   8   9        100.98        118.23         9.55 o                         
  -5   9   9         53.51         46.11        12.81 o                         
  -4   9   9         20.49         24.54         9.20 o                         
  -3   9   9          7.35         10.37         5.42 o                         
  -2   9   9         55.40         60.50         6.32 o                         
  -1   9   9        159.14        133.72        11.18 o                         
   0   9   9         52.00         55.45         8.55 o                         
   1   9   9         40.38         31.71         9.57 o                         
   2   9   9         56.96         61.42         8.88 o                         
   3   9   9         31.66         26.27         7.55 o                         
   4   9   9         60.69         56.84         9.26 o                         
  -3  10   9         40.30         43.56         9.82 o                         
  -2  10   9         39.86         47.84         8.61 o                         
  -1  10   9          6.38         -1.90         6.23 o                         
   0  10   9         63.28         47.23         8.75 o                         
   1  10   9         10.37         19.73         7.39 o                         
 -11   0  10        180.68        208.83        30.14 o                         
 -10   0  10        218.34        246.88        20.73 o                         
  -9   0  10         17.02         10.84         5.79 o                         
  -8   0  10        160.28        150.83        10.27 o                         
  -7   0  10        489.81        465.13        15.67 o                         
  -6   0  10         49.16         57.11         4.04 o                         
  -5   0  10       3119.42       3199.20        29.35 o                         
  -4   0  10       3744.08       4033.72        34.58 o                         
  -3   0  10       2425.12       2585.36        20.49 o                         
  -2   0  10       4313.81       4572.41        34.94 o                         
  -1   0  10       2043.03       2225.18        19.03 o                         
   0   0  10       4387.31       4272.37        32.87 o                         
   1   0  10         87.86        110.77         3.83 o                         
   2   0  10        597.55        602.69         9.83 o                         
   3   0  10         18.53         18.48         3.15 o                         
   4   0  10       1335.24       1348.54        20.44 o                         
   5   0  10        200.61        192.76         6.96 o                         
   6   0  10         54.11         59.89         5.61 o                         
   7   0  10        149.73        133.26        11.73 o                         
   8   0  10          1.45         -0.96         6.71 o                         
   9   0  10        247.99        222.29        18.77 o                         
 -11   1  10        187.20        182.41        12.60 o                         
 -10   1  10        502.15        531.81        17.14 o                         
  -9   1  10         20.37         21.88         4.70 o                         
  -8   1  10        281.60        267.62         9.87 o                         
  -7   1  10        963.68        974.40        12.35 o                         
  -6   1  10       1746.13       1765.62        15.11 o                         
  -5   1  10       1102.40       1102.64        10.13 o                         
  -4   1  10        271.36        277.76         4.40 o                         
  -3   1  10        106.34        127.85         2.69 o                         
  -2   1  10        221.51        211.62         3.19 o                         
  -1   1  10       1276.89       1278.22         8.90 o                         
   0   1  10        158.98        163.72         3.04 o                         
   1   1  10        396.85        352.07         4.39 o                         
   2   1  10         21.72         11.00         1.77 o                         
   3   1  10        118.74        106.62         3.36 o                         
   4   1  10        697.74        632.36         8.29 o                         
   5   1  10          1.80          2.06         2.07 o                         
   6   1  10        435.26        458.80         9.28 o                         
   7   1  10          7.57          3.15         3.87 o                         
   8   1  10          3.92         -3.15         4.23 o                         
   9   1  10         86.04         83.62         7.32 o                         
 -10   2  10        109.02        100.07         9.56 o                         
  -9   2  10         15.17         12.63         5.19 o                         
  -8   2  10          4.17          4.27         3.51 o                         
  -7   2  10        188.40        176.15         5.95 o                         
  -6   2  10        161.96        134.09         4.57 o                         
  -5   2  10        245.89        235.67         5.26 o                         
  -4   2  10        398.47        377.29         6.39 o                         
  -3   2  10         74.65         83.85         2.63 o                         
  -2   2  10        769.14        842.76         6.84 o                         
  -1   2  10       1172.81       1277.73         8.53 o                         
   0   2  10         91.06        111.02         2.72 o                         
   1   2  10       1701.96       1820.15        12.79 o                         
   2   2  10        369.67        338.85         5.24 o                         
   3   2  10        324.53        331.91         5.29 o                         
   4   2  10        111.28         88.75         3.53 o                         
   5   2  10        132.57        125.62         4.65 o                         
   6   2  10          2.68          4.09         3.43 o                         
   7   2  10          0.02         -2.07         3.67 o                         
   8   2  10         36.64         28.40         5.30 o                         
   9   2  10          4.87          7.43         5.02 o                         
 -10   3  10          2.63          2.18         5.43 o                         
  -9   3  10          0.04          0.44         4.72 o                         
  -8   3  10          6.77          4.30         4.56 o                         
  -7   3  10        165.17        151.88         9.14 o                         
  -6   3  10        635.17        598.26         8.95 o                         
  -5   3  10         47.20         36.63         2.90 o                         
  -4   3  10         70.03         68.74         3.03 o                         
  -3   3  10         51.44         56.63         2.42 o                         
  -2   3  10        206.28        228.33         3.92 o                         
  -1   3  10       1176.52       1205.94         8.61 o                         
   0   3  10       1303.88       1306.04        10.16 o                         
   1   3  10        166.00        162.43         3.38 o                         
   2   3  10          8.65          8.05         1.64 o                         
   3   3  10         77.37         75.35         3.33 o                         
   4   3  10          4.69          1.68         2.13 o                         
   5   3  10         93.86         75.46         4.79 o                         
   6   3  10        410.66        414.80        10.25 o                         
   7   3  10        127.10        130.08         7.92 o                         
   8   3  10         55.35         45.38         5.64 o                         
   9   3  10          7.26          7.98         4.65 o                         
 -10   4  10         59.52         56.22         7.60 o                         
  -9   4  10        171.98        193.44        10.69 o                         
  -8   4  10         12.76         16.75         5.15 o                         
  -7   4  10        435.31        453.76        14.50 o                         
  -6   4  10         35.37         40.03         4.18 o                         
  -5   4  10       1223.30       1235.30        14.85 o                         
  -4   4  10        668.69        686.86        10.16 o                         
  -3   4  10        104.45        104.89         3.75 o                         
  -2   4  10          0.13         -1.64         1.64 o                         
  -1   4  10       1042.06       1066.50         9.14 o                         
   0   4  10       2543.27       2638.88        18.06 o                         
   1   4  10        151.26        129.44         4.14 o                         
   2   4  10          0.16          0.64         1.93 o                         
   3   4  10        711.81        708.27         9.35 o                         
   4   4  10        222.45        205.35         5.87 o                         
   5   4  10       1574.70       1647.53        19.03 o                         
   6   4  10          1.48          3.46         3.89 o                         
   7   4  10        415.04        432.39        14.85 o                         
   8   4  10          2.46          1.78         4.45 o                         
  -9   5  10          0.56          1.63         5.21 o                         
  -8   5  10        106.13         88.19         8.53 o                         
  -7   5  10         90.88         69.97         6.81 o                         
  -6   5  10        947.62        970.06        22.61 o                         
  -5   5  10        512.43        504.84        11.86 o                         
  -4   5  10         15.79         12.13         3.31 o                         
  -3   5  10        507.68        486.23         9.08 o                         
  -2   5  10         97.62        101.82         4.73 o                         
  -1   5  10       1401.99       1429.51        14.11 o                         
   0   5  10        100.48        116.94         4.52 o                         
   1   5  10       1132.80       1146.76        13.25 o                         
   2   5  10         87.11         87.08         4.29 o                         
   3   5  10         44.54         37.84         3.63 o                         
   4   5  10        664.99        694.78        14.36 o                         
   5   5  10          5.91          1.49         4.78 o                         
   6   5  10        494.03        473.60        18.49 o                         
   7   5  10          0.47          0.27         4.60 o                         
   8   5  10         11.75          0.11         4.88 o                         
  -9   6  10          8.08          8.94         6.46 o                         
  -8   6  10          1.50         -4.74         4.74 o                         
  -7   6  10        102.82        118.16         8.49 o                         
  -6   6  10          3.94          0.47         4.31 o                         
  -5   6  10        497.46        487.27        13.92 o                         
  -4   6  10          0.65          0.09         4.13 o                         
  -3   6  10          5.27          5.36         3.23 o                         
  -2   6  10         93.22         63.38         4.71 o                         
  -1   6  10        142.43        133.57         5.86 o                         
   0   6  10       2353.68       2355.44        27.76 o                         
   1   6  10         87.62         79.41         4.75 o                         
   2   6  10         42.67         43.61         4.20 o                         
   3   6  10         50.03         37.85         8.46 o                         
   4   6  10          3.60         -1.49         4.45 o                         
   5   6  10          6.92          8.10         5.08 o                         
   6   6  10         41.65         45.97         7.03 o                         
   7   6  10         14.80          7.45         6.93 o                         
  -8   7  10          1.08         -1.52         7.81 o                         
  -7   7  10         53.33         55.71        11.46 o                         
  -6   7  10          3.03         -4.92         5.45 o                         
  -5   7  10         35.44         43.72         7.48 o                         
  -4   7  10          7.96          5.96         6.16 o                         
  -3   7  10         21.64         11.81         4.29 o                         
  -2   7  10          2.04          4.54         3.29 o                         
  -1   7  10         11.69         11.38         3.66 o                         
   0   7  10         25.31         26.23         6.37 o                         
   1   7  10        112.05        107.81         9.22 o                         
   2   7  10        218.43        198.78        11.21 o                         
   3   7  10         94.14         97.02         9.19 o                         
   4   7  10          9.95          2.10         5.03 o                         
   5   7  10         26.68         17.65         5.89 o                         
   6   7  10         23.25         21.71         5.99 o                         
  -7   8  10         21.46         26.44         8.97 o                         
  -6   8  10          9.74          6.42         7.45 o                         
  -5   8  10        159.17        161.14        12.69 o                         
  -4   8  10          9.45         13.62         5.25 o                         
  -3   8  10          0.14         -1.87         4.47 o                         
  -2   8  10        173.44        162.61         8.47 o                         
  -1   8  10         18.90         18.74         5.53 o                         
   0   8  10        825.86        814.84        42.11 o                         
   1   8  10        234.14        253.18        14.20 o                         
   2   8  10         71.46         54.99         8.88 o                         
   3   8  10         13.37         13.00         6.60 o                         
   4   8  10         23.54         28.27         7.55 o                         
   5   8  10        401.26        461.07        23.76 o                         
  -5   9  10         59.23         77.78        14.92 o                         
  -4   9  10         42.20         46.20         9.38 o                         
  -3   9  10         20.49         24.70         6.35 o                         
  -2   9  10         33.93         37.93         5.75 o                         
  -1   9  10        433.97        457.63        18.09 o                         
   0   9  10        139.11        144.54        11.76 o                         
   1   9  10        190.96        190.08        13.50 o                         
   2   9  10         13.00         11.09         6.91 o                         
   3   9  10         38.86         35.38         8.25 o                         
   4   9  10        317.72        316.49        17.79 o                         
  -2  10  10         91.05         94.33        15.07 o                         
  -1  10  10         29.55         23.40        10.61 o                         
   0  10  10        258.46        250.37        15.80 o                         
 -10   1  11        263.90        265.99        15.46 o                         
  -9   1  11         12.27         14.82         5.17 o                         
  -8   1  11         64.39         60.10         5.14 o                         
  -7   1  11        186.28        169.76         7.85 o                         
  -6   1  11         66.89         62.85         3.66 o                         
  -5   1  11          2.24          0.37         1.77 o                         
  -4   1  11        817.30        825.94         7.98 o                         
  -3   1  11         28.81         31.63         1.81 o                         
  -2   1  11        162.82        161.57         3.28 o                         
  -1   1  11       4135.45       4305.00        23.04 o                         
   0   1  11        632.17        607.96         5.80 o                         
   1   1  11       1859.45       1837.45        12.58 o                         
   2   1  11       1043.43       1050.45         9.96 o                         
   3   1  11         99.87         98.41         3.59 o                         
   4   1  11        176.71        198.61         5.16 o                         
   5   1  11        340.84        333.09         6.27 o                         
   6   1  11        329.55        335.55         9.63 o                         
   7   1  11          7.57         11.58         4.44 o                         
   8   1  11         32.43         23.79         6.46 o                         
   9   1  11          0.12          1.98         4.82 o                         
 -10   2  11        173.68        184.69        11.21 o                         
  -9   2  11        702.08        724.17        16.93 o                         
  -8   2  11          8.03          5.02         3.57 o                         
  -7   2  11          8.30          8.72         2.79 o                         
  -6   2  11        167.40        162.16         5.18 o                         
  -5   2  11       2412.17       2434.05        19.42 o                         
  -4   2  11       1983.93       2050.56        18.08 o                         
  -3   2  11        173.18        153.89         3.46 o                         
  -2   2  11        244.89        272.70         3.82 o                         
  -1   2  11          1.53          4.03         1.21 o                         
   0   2  11       3918.23       4007.58        23.12 o                         
   1   2  11       1689.67       1726.17        12.57 o                         
   2   2  11        836.20        814.34        10.42 o                         
   3   2  11        142.68        137.49         3.99 o                         
   4   2  11          5.12          9.74         2.38 o                         
   5   2  11        559.75        525.27         9.14 o                         
   6   2  11          0.61         -1.99         3.45 o                         
   7   2  11        879.70        934.81        17.25 o                         
   8   2  11         40.13         41.03         6.21 o                         
   9   2  11          6.94          9.91         5.25 o                         
 -10   3  11        358.26        334.13        15.20 o                         
  -9   3  11         58.96         52.81         6.84 o                         
  -8   3  11          3.40         -1.35         4.23 o                         
  -7   3  11        591.06        550.75        11.55 o                         
  -6   3  11       1163.08       1151.24        13.03 o                         
  -5   3  11       1611.30       1608.68        15.94 o                         
  -4   3  11       1363.89       1365.35        12.20 o                         
  -3   3  11          7.27          8.45         1.73 o                         
  -2   3  11       1046.00       1042.18         9.32 o                         
  -1   3  11        251.34        222.55         3.84 o                         
   0   3  11        223.54        239.62         3.91 o                         
   1   3  11       2501.87       2475.53        16.74 o                         
   2   3  11        401.73        393.92         6.11 o                         
   3   3  11        190.14        168.07         4.60 o                         
   4   3  11         93.75         78.35         3.79 o                         
   5   3  11        285.89        283.56         9.05 o                         
   6   3  11       1049.53       1100.68        18.06 o                         
   7   3  11         28.42         24.43         5.30 o                         
   8   3  11         91.46         78.94         6.47 o                         
 -10   4  11        138.81        152.88        10.52 o                         
  -9   4  11        131.09        138.99         9.50 o                         
  -8   4  11          2.17          6.36         4.91 o                         
  -7   4  11          9.48          3.64         3.92 o                         
  -6   4  11          1.46         -0.12         3.46 o                         
  -5   4  11        285.31        295.88         7.59 o                         
  -4   4  11         15.28         16.93         2.98 o                         
  -3   4  11         88.45         82.10         3.41 o                         
  -2   4  11         37.10         35.67         2.44 o                         
  -1   4  11        695.70        705.50         7.61 o                         
   0   4  11        859.10        824.10         8.95 o                         
   1   4  11        354.22        341.10         6.10 o                         
   2   4  11        132.36        121.59         4.35 o                         
   3   4  11         79.86         69.14         3.69 o                         
   4   4  11          0.00          0.15         2.78 o                         
   5   4  11         92.98         89.60         6.61 o                         
   6   4  11         43.92         37.14         6.85 o                         
   7   4  11          1.23          6.17         5.11 o                         
   8   4  11          0.01          2.84         4.55 o                         
  -9   5  11          3.11         -4.04         5.19 o                         
  -8   5  11          9.01         12.82         5.19 o                         
  -7   5  11         11.36          4.49         4.63 o                         
  -6   5  11        121.38        121.53         7.82 o                         
  -5   5  11        206.78        211.98         9.27 o                         
  -4   5  11          0.41         -1.52         3.43 o                         
  -3   5  11       2147.41       2215.94        23.85 o                         
  -2   5  11        198.76        176.48         6.45 o                         
  -1   5  11        895.23        885.20        10.72 o                         
   0   5  11          4.16          6.60         2.26 o                         
   1   5  11         52.78         57.94         3.56 o                         
   2   5  11          0.48          3.65         2.93 o                         
   3   5  11         22.21         27.50         5.03 o                         
   4   5  11        119.94        104.81         6.87 o                         
   5   5  11          9.75          0.10         4.37 o                         
   6   5  11        134.19        134.65         9.55 o                         
   7   5  11          2.57          3.88         5.03 o                         
   8   5  11          8.25         -2.49         5.11 o                         
  -8   6  11         45.16         38.70         7.00 o                         
  -7   6  11         11.53          1.16         4.72 o                         
  -6   6  11         34.02         17.25         5.40 o                         
  -5   6  11        451.42        454.69        13.97 o                         
  -4   6  11        488.78        502.09        16.42 o                         
  -3   6  11          2.21          3.38         3.76 o                         
  -2   6  11         27.65         24.05         3.59 o                         
  -1   6  11        245.02        220.29         7.52 o                         
   0   6  11        583.58        626.72        15.04 o                         
   1   6  11          1.25          0.15         2.51 o                         
   2   6  11        319.53        329.08         8.61 o                         
   3   6  11         11.83         19.39         4.96 o                         
   4   6  11          8.53          8.54         4.86 o                         
   5   6  11        572.55        604.75        23.72 o                         
   6   6  11         70.92         83.65         9.48 o                         
   7   6  11        183.36        172.77        11.94 o                         
  -8   7  11          8.81         14.70        11.33 o                         
  -7   7  11         17.59          0.68         6.29 o                         
  -6   7  11         49.89         44.44         7.94 o                         
  -5   7  11        235.24        242.75        14.30 o                         
  -4   7  11         33.11         35.93         6.93 o                         
  -3   7  11        121.05        112.71         8.29 o                         
  -2   7  11          0.09          0.03         3.54 o                         
  -1   7  11         96.40         97.87         6.90 o                         
   0   7  11         27.55         15.89         5.20 o                         
   1   7  11       1411.08       1402.09        25.13 o                         
   2   7  11        417.21        375.74        14.82 o                         
   3   7  11         77.40         61.23         7.96 o                         
   4   7  11         18.66         11.38         5.42 o                         
   5   7  11         33.37         34.53         6.60 o                         
   6   7  11        707.53        781.61        27.66 o                         
  -6   8  11         22.19         11.72         7.88 o                         
  -5   8  11        482.08        520.14        18.61 o                         
  -4   8  11        506.78        541.86        16.16 o                         
  -3   8  11         13.16          8.76         5.28 o                         
  -2   8  11         57.58         47.59         6.66 o                         
  -1   8  11          3.63          1.51         4.82 o                         
   0   8  11        160.43        171.01        12.27 o                         
   1   8  11         18.98         14.80         6.38 o                         
   2   8  11          5.44          1.83         5.13 o                         
   3   8  11         23.51         22.88         7.01 o                         
   4   8  11         24.83         19.64         7.25 o                         
   5   8  11        168.53        192.59        13.79 o                         
  -5   9  11          8.34          7.08         8.01 o                         
  -4   9  11          6.17          4.10         7.20 o                         
  -3   9  11         34.78         35.97         6.28 o                         
  -2   9  11         13.38          7.37         5.28 o                         
  -1   9  11          1.36          3.24         5.38 o                         
   0   9  11          4.33          0.35         6.15 o                         
   1   9  11         10.64         15.95         6.97 o                         
   2   9  11        103.18         96.05        10.54 o                         
   3   9  11         26.26         22.64         7.88 o                         
 -10   0  12          8.31         13.17         9.92 o                         
  -9   0  12       2296.54       2523.16        48.50 o                         
  -8   0  12          0.39         -3.53         5.89 o                         
  -7   0  12        811.62        782.91        16.50 o                         
  -6   0  12          4.36          0.30         3.59 o                         
  -5   0  12        218.17        225.01         6.86 o                         
  -4   0  12        596.14        552.72         9.30 o                         
  -3   0  12       1544.85       1591.92        15.84 o                         
  -2   0  12        387.52        354.42         6.43 o                         
  -1   0  12         53.95         71.95         3.42 o                         
   0   0  12       2325.66       2517.29        23.35 o                         
   1   0  12       2338.54       2389.67        21.44 o                         
   2   0  12       1422.77       1373.72        17.85 o                         
   3   0  12        364.45        369.82        10.76 o                         
   4   0  12       1108.79       1158.92        16.74 o                         
   5   0  12        235.26        198.82         9.47 o                         
   6   0  12          2.10         -6.84         6.84 o                         
   7   0  12       1422.68       1618.64        45.48 o                         
   8   0  12         56.28         40.84        11.08 o                         
   9   0  12         20.62         19.82         8.26 o                         
 -10   1  12        185.47        177.94        10.79 o                         
  -9   1  12          0.13         -1.24         4.04 o                         
  -8   1  12        792.55        815.38        14.93 o                         
  -7   1  12          7.08          5.66         3.44 o                         
  -6   1  12          4.93          1.05         2.25 o                         
  -5   1  12        443.51        447.27         6.76 o                         
  -4   1  12        985.41        988.12         9.47 o                         
  -3   1  12       4205.81       4282.93        25.07 o                         
  -2   1  12        123.03         98.65         2.78 o                         
  -1   1  12        231.67        200.71         3.97 o                         
   0   1  12        863.36        886.56         7.53 o                         
   1   1  12       1752.19       1691.10        12.13 o                         
   2   1  12         31.11         17.94         2.17 o                         
   3   1  12        174.63        168.79         4.66 o                         
   4   1  12          0.99          1.41         2.10 o                         
   5   1  12        208.86        191.65         7.43 o                         
   6   1  12        747.02        772.41        15.58 o                         
   7   1  12        135.89        152.99         8.86 o                         
   8   1  12        153.49        154.83        13.31 o                         
   9   1  12          7.65         12.89         5.63 o                         
 -10   2  12          0.23         -1.36         5.61 o                         
  -9   2  12         89.77        102.03         8.02 o                         
  -8   2  12          8.07          5.46         3.70 o                         
  -7   2  12          0.53         -3.10         3.10 o                         
  -6   2  12        416.58        418.15         8.25 o                         
  -5   2  12        164.85        162.95         5.40 o                         
  -4   2  12       1054.11       1025.37        10.78 o                         
  -3   2  12         47.68         45.37         2.45 o                         
  -2   2  12        935.06        884.40         7.33 o                         
  -1   2  12         20.98         18.24         1.68 o                         
   0   2  12        234.54        211.80         4.15 o                         
   1   2  12        254.30        227.08         4.19 o                         
   2   2  12         39.93         31.86         2.55 o                         
   3   2  12        326.02        309.02         5.51 o                         
   4   2  12         62.31         60.95         3.74 o                         
   5   2  12        426.74        389.53        10.72 o                         
   6   2  12          1.37         -3.16         3.48 o                         
   7   2  12         24.66         21.31         4.89 o                         
   8   2  12         15.64          4.78         4.72 o                         
 -10   3  12         81.33         87.66         8.42 o                         
  -9   3  12          1.65         -3.78         4.68 o                         
  -8   3  12         17.98         13.93         4.65 o                         
  -7   3  12        166.44        164.19         7.84 o                         
  -6   3  12          0.25          1.01         3.48 o                         
  -5   3  12         33.36         17.16         2.71 o                         
  -4   3  12        453.66        435.34         6.87 o                         
  -3   3  12        818.81        812.96         9.36 o                         
  -2   3  12          0.01          0.02         1.58 o                         
  -1   3  12          4.82          4.10         1.55 o                         
   0   3  12          5.20          2.91         1.55 o                         
   1   3  12        367.62        348.51         5.23 o                         
   2   3  12       1126.73       1133.97        11.81 o                         
   3   3  12         17.11         17.21         2.45 o                         
   4   3  12         25.93         33.39         3.43 o                         
   5   3  12          0.02          2.17         3.66 o                         
   6   3  12         13.69         13.95         4.28 o                         
   7   3  12          9.86          6.29         4.12 o                         
   8   3  12        172.33        178.53         8.96 o                         
  -9   4  12        214.73        246.18        12.20 o                         
  -8   4  12         10.41          7.81         5.15 o                         
  -7   4  12         16.54         29.22         4.94 o                         
  -6   4  12          1.44          2.52         3.57 o                         
  -5   4  12       1162.42       1158.89        15.61 o                         
  -4   4  12       1927.99       2027.58        22.65 o                         
  -3   4  12        125.15        117.39         4.78 o                         
  -2   4  12        166.02        168.30         4.45 o                         
  -1   4  12        242.50        250.38         5.02 o                         
   0   4  12         14.05         12.25         2.11 o                         
   1   4  12        163.03        174.37         4.94 o                         
   2   4  12       1184.64       1203.40        12.82 o                         
   3   4  12        310.09        301.84         6.67 o                         
   4   4  12        122.13        113.28         6.27 o                         
   5   4  12          6.67          6.28         4.14 o                         
   6   4  12         30.19         25.74         6.40 o                         
   7   4  12        462.81        489.29        14.55 o                         
   8   4  12         79.77         88.95         8.12 o                         
  -9   5  12         16.43          7.70         5.66 o                         
  -8   5  12        398.72        407.12        14.27 o                         
  -7   5  12          5.78          2.89         4.60 o                         
  -6   5  12          7.95          4.90         5.28 o                         
  -5   5  12        228.33        210.68        13.25 o                         
  -4   5  12        736.72        728.85        14.79 o                         
  -3   5  12       1014.17       1065.43        14.23 o                         
  -2   5  12        141.72        139.65         6.84 o                         
  -1   5  12        217.45        228.50         5.94 o                         
   0   5  12        127.72        129.90         7.24 o                         
   1   5  12       2447.52       2462.25        22.81 o                         
   2   5  12       1111.09       1084.09        16.86 o                         
   3   5  12        116.31        118.62         6.64 o                         
   4   5  12        210.93        209.07        10.78 o                         
   5   5  12         18.45          6.34         5.01 o                         
   6   5  12        373.46        407.05        17.56 o                         
   7   5  12         23.84         24.68         7.33 o                         
  -8   6  12          0.71         -4.61         4.98 o                         
  -7   6  12        220.64        223.56        16.53 o                         
  -6   6  12          0.00         -3.51         4.59 o                         
  -5   6  12        118.74        119.07         9.18 o                         
  -4   6  12        230.36        252.97        17.35 o                         
  -3   6  12          0.03          5.75         3.97 o                         
  -2   6  12         11.98          3.31         3.66 o                         
  -1   6  12        744.59        714.81        12.66 o                         
   0   6  12         27.16         31.52         4.33 o                         
   1   6  12         90.48         91.42         5.36 o                         
   2   6  12        189.99        156.31         8.14 o                         
   3   6  12         23.74         16.18         5.02 o                         
   4   6  12        171.88        170.19        13.50 o                         
   5   6  12         61.90         64.01         7.47 o                         
   6   6  12          8.04          0.60         6.14 o                         
   7   6  12        118.82        131.69        11.66 o                         
  -7   7  12          2.98          4.19         9.20 o                         
  -6   7  12         33.56         30.63         7.27 o                         
  -5   7  12         18.86         14.05         6.41 o                         
  -4   7  12         46.61         54.41         7.88 o                         
  -3   7  12          4.48          3.43         4.15 o                         
  -2   7  12          2.69          0.86         3.72 o                         
  -1   7  12          3.04         -4.21         4.21 o                         
   0   7  12         25.33         29.17         5.62 o                         
   1   7  12         21.73         18.15         6.08 o                         
   2   7  12         28.05         27.70         6.67 o                         
   3   7  12          3.39          1.41         5.36 o                         
   4   7  12         73.76         81.09         9.79 o                         
   5   7  12         60.16         62.42         8.65 o                         
   6   7  12         22.75         13.51         6.77 o                         
  -6   8  12         33.36         33.00         8.08 o                         
  -5   8  12         44.75         37.62         7.93 o                         
  -4   8  12          0.05          6.87         5.81 o                         
  -3   8  12         22.44         21.01         5.36 o                         
  -2   8  12          0.20         -3.82         3.82 o                         
  -1   8  12          2.14         -1.57         4.93 o                         
   0   8  12        222.61        256.88        14.36 o                         
   1   8  12         92.78         88.54        11.50 o                         
   2   8  12        147.68        141.59        11.59 o                         
   3   8  12        375.42        418.44        19.03 o                         
   4   8  12          0.06         -2.14         7.83 o                         
  -4   9  12        278.33        296.51        23.25 o                         
  -3   9  12        322.07        322.74        13.81 o                         
  -2   9  12          0.51         -4.96         4.96 o                         
  -1   9  12         14.96         11.17         6.26 o                         
   0   9  12          1.53          2.82         6.24 o                         
   1   9  12        569.38        642.64        21.52 o                         
   2   9  12        366.07        386.11        27.30 o                         
   3   9  12        158.93        137.35        14.44 o                         
 -10   1  13        106.01        108.72         9.69 o                         
  -9   1  13          5.76          7.75         4.63 o                         
  -8   1  13        889.57        892.35        15.29 o                         
  -7   1  13         60.91         61.66         5.03 o                         
  -6   1  13        571.28        564.78        11.88 o                         
  -5   1  13        160.64        134.97         4.39 o                         
  -4   1  13         37.12         35.79         2.51 o                         
  -3   1  13       1230.21       1259.39        10.57 o                         
  -2   1  13        178.54        178.46         3.99 o                         
  -1   1  13        579.02        538.36         6.00 o                         
   0   1  13        163.76        143.95         3.58 o                         
   1   1  13        760.70        723.57         7.82 o                         
   2   1  13       1113.47       1049.19        11.01 o                         
   3   1  13        194.15        191.99         5.46 o                         
   4   1  13          7.88          9.46         2.37 o                         
   5   1  13         36.19         32.86         4.89 o                         
   6   1  13         10.38          1.42         3.87 o                         
   7   1  13         16.37          4.94         4.54 o                         
   8   1  13        281.17        316.01        12.95 o                         
 -10   2  13          1.12         -2.94         5.85 o                         
  -9   2  13        230.96        212.53        11.07 o                         
  -8   2  13         43.85         43.88         5.01 o                         
  -7   2  13        343.91        346.61         9.54 o                         
  -6   2  13         76.38         65.16         4.10 o                         
  -5   2  13          0.25          2.21         2.25 o                         
  -4   2  13        520.06        503.73         7.78 o                         
  -3   2  13        696.69        681.15         7.66 o                         
  -2   2  13       1065.08       1063.57         8.49 o                         
  -1   2  13        162.02        172.43         3.93 o                         
   0   2  13         12.82          9.23         1.79 o                         
   1   2  13        667.96        683.34         7.73 o                         
   2   2  13       1535.45       1484.19        13.74 o                         
   3   2  13       1457.83       1440.55        12.85 o                         
   4   2  13        374.20        359.23         8.42 o                         
   5   2  13        534.96        556.48        12.94 o                         
   6   2  13          6.83         -0.29         3.81 o                         
   7   2  13        536.29        563.69        16.62 o                         
   8   2  13         70.35         75.42         7.49 o                         
 -10   3  13         28.19         28.48         6.55 o                         
  -9   3  13         15.67         12.21         5.57 o                         
  -8   3  13        446.00        426.80        13.41 o                         
  -7   3  13         69.17         75.39         6.27 o                         
  -6   3  13        296.95        274.70         9.21 o                         
  -5   3  13        152.18        153.90         5.33 o                         
  -4   3  13        251.20        240.91         6.01 o                         
  -3   3  13       5165.32       5365.13        33.25 o                         
  -2   3  13         20.22         19.84         2.25 o                         
  -1   3  13       1519.24       1485.84        12.43 o                         
   0   3  13         65.43         64.17         2.80 o                         
   1   3  13        890.87        871.88         8.76 o                         
   2   3  13       1111.52       1058.09        11.63 o                         
   3   3  13        896.58        907.80        10.93 o                         
   4   3  13        812.02        889.44        16.16 o                         
   5   3  13         12.13         10.81         4.23 o                         
   6   3  13         11.80          7.86         4.17 o                         
   7   3  13          3.87          1.99         4.10 o                         
   8   3  13         73.61         79.44         7.12 o                         
  -9   4  13          9.05          9.24         5.73 o                         
  -8   4  13         46.00         49.20         6.72 o                         
  -7   4  13        112.96        120.47         7.65 o                         
  -6   4  13         92.63         79.81         8.12 o                         
  -5   4  13         40.48         29.88         3.96 o                         
  -4   4  13        401.35        364.69         8.74 o                         
  -3   4  13         31.33         30.25         3.15 o                         
  -2   4  13          0.17         -1.90         1.90 o                         
  -1   4  13        339.91        315.73         5.71 o                         
   0   4  13         14.03          7.65         2.31 o                         
   1   4  13         46.92         48.67         3.25 o                         
   2   4  13        268.95        253.20         6.12 o                         
   3   4  13        506.11        513.59        11.02 o                         
   4   4  13        100.32         90.44         5.95 o                         
   5   4  13         54.15         42.55         5.59 o                         
   6   4  13         44.90         34.88         6.74 o                         
   7   4  13         87.01         72.37         7.43 o                         
  -9   5  13         28.27         25.62         6.54 o                         
  -8   5  13        114.85        132.99         9.51 o                         
  -7   5  13         52.91         48.77         6.46 o                         
  -6   5  13         33.14         25.49         5.83 o                         
  -5   5  13          0.72          3.89         4.33 o                         
  -4   5  13         81.40         75.92         6.84 o                         
  -3   5  13          6.59         11.37         3.70 o                         
  -2   5  13          7.62          9.03         2.78 o                         
  -1   5  13         61.27         58.86         3.82 o                         
   0   5  13        780.81        783.28        17.48 o                         
   1   5  13         30.46         25.17         3.95 o                         
   2   5  13         35.34         22.24         3.92 o                         
   3   5  13          7.25          1.37         3.95 o                         
   4   5  13          1.76          1.43         5.97 o                         
   5   5  13         28.30         24.05         6.75 o                         
   6   5  13         15.23          9.92         6.53 o                         
   7   5  13          6.76          5.34         6.08 o                         
  -8   6  13         20.86         19.42         6.47 o                         
  -7   6  13        493.51        544.70        32.04 o                         
  -6   6  13        170.17        175.14        10.54 o                         
  -5   6  13         41.54         30.25         6.86 o                         
  -4   6  13        222.74        229.13        28.24 o                         
  -3   6  13         27.98         21.81         5.16 o                         
  -2   6  13        357.19        348.94        12.20 o                         
  -1   6  13        102.89        113.49         8.59 o                         
   0   6  13        128.24        110.15        10.57 o                         
   1   6  13          3.79         -2.77         4.53 o                         
   2   6  13        274.15        284.27        15.19 o                         
   3   6  13        244.55        245.48        12.88 o                         
   4   6  13         63.19         56.96         7.12 o                         
   5   6  13        105.05        126.15         9.77 o                         
   6   6  13          8.00          7.66         6.68 o                         
  -7   7  13        113.69         98.12        10.71 o                         
  -6   7  13        150.76        140.80        11.97 o                         
  -5   7  13         19.82          9.64         6.42 o                         
  -4   7  13        317.66        313.13        18.87 o                         
  -3   7  13        301.17        335.50        14.70 o                         
  -2   7  13         12.24          3.11         3.87 o                         
  -1   7  13        488.67        506.14        22.57 o                         
   0   7  13        137.83        116.02         8.73 o                         
   1   7  13        205.40        206.72        16.42 o                         
   2   7  13        115.83        116.57        10.69 o                         
   3   7  13         58.52         56.41        11.44 o                         
   4   7  13        158.47        163.74        10.63 o                         
   5   7  13         26.84         19.40         6.32 o                         
  -6   8  13          7.08          8.31         6.86 o                         
  -5   8  13         42.11         42.05         9.53 o                         
  -4   8  13         67.45         57.04         7.66 o                         
  -3   8  13          4.04         -3.46         4.84 o                         
  -2   8  13        174.27        175.28        10.36 o                         
  -1   8  13          1.75          4.56         5.34 o                         
   0   8  13          7.97         -1.99         5.72 o                         
   1   8  13          6.09          5.84         7.44 o                         
   2   8  13         25.62         19.09         8.91 o                         
   3   8  13         12.33         19.55         7.22 o                         
   4   8  13        128.09        129.92        11.96 o                         
  -4   9  13          0.05         -5.70         7.20 o                         
  -3   9  13         35.81         28.95         7.71 o                         
  -2   9  13          9.95          7.13         6.83 o                         
  -1   9  13         55.14         61.75         8.19 o                         
   0   9  13         21.09         11.06         7.02 o                         
   1   9  13         41.91         37.41         9.94 o                         
   2   9  13         97.75        123.53        14.10 o                         
 -10   0  14          0.08          0.25         7.11 o                         
  -9   0  14        133.94        112.92        11.72 o                         
  -8   0  14         60.35         44.40         8.30 o                         
  -7   0  14       1775.20       1842.69        32.91 o                         
  -6   0  14        773.64        810.91        20.10 o                         
  -5   0  14        728.27        718.69        12.65 o                         
  -4   0  14         14.28         10.09         2.77 o                         
  -3   0  14          5.67          5.77         2.52 o                         
  -2   0  14       1820.16       1867.41        19.64 o                         
  -1   0  14          6.17          7.07         3.80 o                         
   0   0  14       3660.50       3702.48        30.98 o                         
   1   0  14        425.60        428.71         7.83 o                         
   2   0  14        238.22        213.29         8.01 o                         
   3   0  14       1434.05       1401.38        18.93 o                         
   4   0  14         38.73         27.49         5.00 o                         
   5   0  14        659.04        693.68        27.98 o                         
   6   0  14         20.08         21.02         6.83 o                         
   7   0  14        392.81        385.68        17.88 o                         
   8   0  14        321.97        357.18        20.01 o                         
 -10   1  14         47.31         53.02         7.90 o                         
  -9   1  14         20.60         10.51         4.98 o                         
  -8   1  14        636.76        660.87        13.72 o                         
  -7   1  14        130.22        121.52         6.67 o                         
  -6   1  14       1379.30       1425.11        17.91 o                         
  -5   1  14        806.63        834.69        10.33 o                         
  -4   1  14        222.74        211.05         6.14 o                         
  -3   1  14        222.04        219.59         4.75 o                         
  -2   1  14         87.20         93.34         3.23 o                         
  -1   1  14       2073.93       1989.70        14.03 o                         
   0   1  14          0.08         -0.77         1.48 o                         
   1   1  14         13.87         10.94         1.96 o                         
   2   1  14        546.57        538.76         7.85 o                         
   3   1  14        233.17        232.33         5.80 o                         
   4   1  14          0.70          1.88         2.89 o                         
   5   1  14        449.64        433.91        11.86 o                         
   6   1  14          8.92         10.73         4.78 o                         
   7   1  14          5.15          7.61         4.80 o                         
   8   1  14        275.40        276.02        12.57 o                         
 -10   2  14         11.87         17.32         6.73 o                         
  -9   2  14         36.63         34.94         5.66 o                         
  -8   2  14          1.02         -3.00         3.64 o                         
  -7   2  14        223.55        234.66         8.69 o                         
  -6   2  14        282.21        273.78         7.77 o                         
  -5   2  14         11.08          9.47         2.50 o                         
  -4   2  14         10.45          5.31         2.30 o                         
  -3   2  14        248.84        225.14         4.96 o                         
  -2   2  14         15.75         12.31         1.88 o                         
  -1   2  14          8.17          5.93         1.76 o                         
   0   2  14        125.77        118.45         3.70 o                         
   1   2  14          1.19          3.00         1.85 o                         
   2   2  14          5.73          1.21         2.04 o                         
   3   2  14        225.83        219.92         7.98 o                         
   4   2  14         24.54         22.85         3.94 o                         
   5   2  14        177.03        179.74         9.64 o                         
   6   2  14          5.82         -2.11         4.08 o                         
   7   2  14         74.20         75.31         7.18 o                         
   8   2  14         57.24         65.35         7.42 o                         
  -9   3  14          3.28         -0.95         5.00 o                         
  -8   3  14        230.30        254.75        10.67 o                         
  -7   3  14          8.71          6.44         4.20 o                         
  -6   3  14         12.30         14.59         4.00 o                         
  -5   3  14          0.48          1.14         2.56 o                         
  -4   3  14         11.11          9.71         2.44 o                         
  -3   3  14         39.27         46.08         3.12 o                         
  -2   3  14        267.50        259.77         5.34 o                         
  -1   3  14        272.08        266.30         5.93 o                         
   0   3  14        351.07        340.93         5.65 o                         
   1   3  14          0.01         -1.77         1.77 o                         
   2   3  14         20.17         19.54         2.77 o                         
   3   3  14        132.42        123.29         6.76 o                         
   4   3  14        167.59        166.46         9.59 o                         
   5   3  14          1.63          5.97         4.61 o                         
   6   3  14         86.23         92.38         8.29 o                         
   7   3  14         40.37         28.91         5.19 o                         
   8   3  14         10.58          8.13         5.22 o                         
  -9   4  14          6.21          2.20         5.49 o                         
  -8   4  14         80.85         78.28         7.05 o                         
  -7   4  14        415.99        383.56        11.81 o                         
  -6   4  14          3.15         -2.67         3.70 o                         
  -5   4  14         36.41         31.74         5.27 o                         
  -4   4  14         71.40         67.18         4.91 o                         
  -3   4  14        392.96        375.52         7.66 o                         
  -2   4  14       1875.40       1958.53        16.37 o                         
  -1   4  14          1.50          3.57         2.15 o                         
   0   4  14        475.74        496.64        10.26 o                         
   1   4  14         49.13         48.66         3.36 o                         
   2   4  14        215.60        194.47         7.75 o                         
   3   4  14       1121.11       1106.31        16.99 o                         
   4   4  14         90.30         94.76         7.18 o                         
   5   4  14       1381.01       1521.95        24.14 o                         
   6   4  14        105.64        101.39         8.78 o                         
   7   4  14         10.10         13.94         5.11 o                         
  -8   5  14        352.12        396.34        14.83 o                         
  -7   5  14         69.62         61.88         7.59 o                         
  -6   5  14        647.85        668.88        21.96 o                         
  -5   5  14        121.79        142.62         9.26 o                         
  -4   5  14         53.88         60.93         6.53 o                         
  -3   5  14        498.16        505.17        11.48 o                         
  -2   5  14         28.15         22.02         3.76 o                         
  -1   5  14       1058.57       1057.02        14.81 o                         
   0   5  14        170.07        174.21         7.94 o                         
   1   5  14        217.28        185.43         8.44 o                         
   2   5  14         15.20         16.63         4.36 o                         
   3   5  14        219.64        227.09        12.37 o                         
   4   5  14        523.85        488.20        14.71 o                         
   5   5  14         97.24         73.22         9.01 o                         
   6   5  14         25.05         18.60         7.23 o                         
   7   5  14         21.40         26.51         7.22 o                         
  -8   6  14         18.94         28.40         7.05 o                         
  -7   6  14        267.31        277.55        13.83 o                         
  -6   6  14        122.81        131.00        13.65 o                         
  -5   6  14         73.43         80.37         8.99 o                         
  -4   6  14          7.61          8.81         5.17 o                         
  -3   6  14          2.87         10.79         4.91 o                         
  -2   6  14        401.99        377.92        11.06 o                         
  -1   6  14         55.92         43.34         6.43 o                         
   0   6  14        154.16        152.85        10.35 o                         
   1   6  14         11.11          4.66         4.74 o                         
   2   6  14          0.28          4.79         4.28 o                         
   3   6  14         96.58         71.44         7.30 o                         
   4   6  14         65.22         68.57         7.74 o                         
   5   6  14         88.29        100.39        15.67 o                         
   6   6  14          0.06         -6.27         6.27 o                         
  -7   7  14         36.34         47.63         8.94 o                         
  -6   7  14          7.12         16.62         7.29 o                         
  -5   7  14         17.69         11.78         6.46 o                         
  -4   7  14         59.24         42.54         6.66 o                         
  -3   7  14          8.32         11.21         5.29 o                         
  -2   7  14         18.94          9.63         4.93 o                         
  -1   7  14         37.91         33.70         5.93 o                         
   0   7  14         94.92         72.61         8.53 o                         
   1   7  14          3.38          9.72         6.99 o                         
   2   7  14         46.85         27.51         8.17 o                         
   3   7  14         11.91         15.55         7.98 o                         
   4   7  14         28.24         28.62         6.54 o                         
   5   7  14         15.76         24.93         6.78 o                         
  -5   8  14          0.92         -3.53         6.07 o                         
  -4   8  14         83.52         76.68        10.61 o                         
  -3   8  14         36.39         40.87         6.97 o                         
  -2   8  14        325.69        363.58        17.31 o                         
  -1   8  14         16.36         10.16         5.56 o                         
   0   8  14        165.21        159.72        13.70 o                         
   1   8  14         20.85         26.84         8.72 o                         
   2   8  14         88.74         87.49        11.75 o                         
   3   8  14         46.50         68.06        11.43 o                         
  -3   9  14         78.42         92.55        14.14 o                         
  -2   9  14         26.57         25.22        12.08 o                         
  -1   9  14        404.23        437.64        16.79 o                         
   0   9  14         41.97         48.57        14.95 o                         
   1   9  14          0.35          3.52         7.61 o                         
 -10   1  15         88.07         95.75         9.67 o                         
  -9   1  15          4.14          5.46         5.02 o                         
  -8   1  15         16.87         15.19         4.58 o                         
  -7   1  15          0.05         -2.68         3.65 o                         
  -6   1  15         55.69         54.35         6.15 o                         
  -5   1  15         66.43         70.75         3.74 o                         
  -4   1  15        326.36        318.68         6.06 o                         
  -3   1  15          9.84          5.47         1.96 o                         
  -2   1  15        116.38        103.62         3.61 o                         
  -1   1  15       1525.79       1530.64        12.08 o                         
   0   1  15        530.11        503.58         6.30 o                         
   1   1  15        773.77        780.96         8.63 o                         
   2   1  15         60.31         61.93         4.30 o                         
   3   1  15         80.91         80.48         4.24 o                         
   4   1  15         57.00         46.19         4.84 o                         
   5   1  15         49.49         38.60         5.30 o                         
   6   1  15        172.31        184.15         9.31 o                         
   7   1  15         50.18         47.96         6.56 o                         
   8   1  15         11.03          9.42         5.50 o                         
 -10   2  15          9.02         14.52         7.55 o                         
  -9   2  15         77.20         80.62         7.28 o                         
  -8   2  15          0.79         -3.84         3.84 o                         
  -7   2  15        814.12        759.97        16.06 o                         
  -6   2  15        543.70        536.29        11.50 o                         
  -5   2  15        332.22        327.49         7.35 o                         
  -4   2  15          0.15         -0.05         2.22 o                         
  -3   2  15         40.86         36.43         2.91 o                         
  -2   2  15       1924.95       2044.81        19.92 o                         
  -1   2  15         40.07         36.37         2.43 o                         
   0   2  15       3410.06       3479.46        24.43 o                         
   1   2  15        601.93        579.44        11.83 o                         
   2   2  15         21.51         26.56         2.70 o                         
   3   2  15        406.70        383.31         9.60 o                         
   4   2  15         39.97         41.76         5.08 o                         
   5   2  15       1392.24       1496.60        29.41 o                         
   6   2  15          4.99          3.87         4.55 o                         
   7   2  15        103.21        113.24         8.70 o                         
   8   2  15         16.31          8.81        12.25 o                         
  -9   3  15         16.78          6.12         5.48 o                         
  -8   3  15         93.73         86.00         7.20 o                         
  -7   3  15         78.62         70.08         6.32 o                         
  -6   3  15        348.21        347.59        12.79 o                         
  -5   3  15        433.03        443.85         9.46 o                         
  -4   3  15         84.80         75.93         4.13 o                         
  -3   3  15        194.34        173.38         5.51 o                         
  -2   3  15          5.80          6.02         2.28 o                         
  -1   3  15        879.51        893.57        10.25 o                         
   0   3  15         15.59          8.27         2.20 o                         
   1   3  15        698.58        673.18        10.08 o                         
   2   3  15         90.36        103.41         5.81 o                         
   3   3  15          5.63          3.46         3.33 o                         
   4   3  15        877.14        894.83        18.72 o                         
   5   3  15        133.27        118.87        14.01 o                         
   6   3  15        805.53        869.03        20.30 o                         
   7   3  15         20.28         11.31         5.39 o                         
  -9   4  15        131.39        131.74         9.66 o                         
  -8   4  15         11.44          6.93         4.82 o                         
  -7   4  15         19.90         14.07         4.74 o                         
  -6   4  15        239.83        233.22        10.05 o                         
  -5   4  15          5.56          5.26         4.29 o                         
  -4   4  15         27.07         23.78         3.89 o                         
  -3   4  15          0.58          2.73         2.72 o                         
  -2   4  15        987.55        971.24        11.55 o                         
  -1   4  15        166.40        161.55         5.45 o                         
   0   4  15        340.06        342.94         7.28 o                         
   1   4  15          0.00          3.20         3.17 o                         
   2   4  15         88.73         92.86         7.12 o                         
   3   4  15         24.39         22.72         4.19 o                         
   4   4  15         84.18         91.12         7.90 o                         
   5   4  15        473.12        474.62        13.55 o                         
   6   4  15          1.82          1.28         5.68 o                         
   7   4  15         15.25         18.09         5.41 o                         
  -8   5  15         53.81         40.53         7.58 o                         
  -7   5  15         33.06         26.05         6.39 o                         
  -6   5  15        393.22        413.83        14.52 o                         
  -5   5  15        225.02        214.50        16.48 o                         
  -4   5  15         77.21         70.08         7.09 o                         
  -3   5  15         24.92         16.55         5.79 o                         
  -2   5  15        155.02        146.00         7.86 o                         
  -1   5  15        124.90        125.60         6.87 o                         
   0   5  15        119.34        125.25         9.62 o                         
   1   5  15         50.08         28.42         5.40 o                         
   2   5  15         18.01         11.51         4.21 o                         
   3   5  15        177.49        174.60        11.71 o                         
   4   5  15         43.24         47.04         5.94 o                         
   5   5  15          7.72          6.74         6.37 o                         
   6   5  15         56.88         37.27         8.20 o                         
  -7   6  15        469.63        503.98        17.07 o                         
  -6   6  15         47.33         49.32        11.37 o                         
  -5   6  15        263.17        245.25        14.30 o                         
  -4   6  15        171.86        153.98        11.33 o                         
  -3   6  15         55.17         55.77         8.38 o                         
  -2   6  15        246.80        280.97        20.36 o                         
  -1   6  15         41.07         30.06         6.06 o                         
   0   6  15        332.24        326.11        13.91 o                         
   1   6  15         69.50         60.27         6.66 o                         
   2   6  15          8.25          4.28         5.32 o                         
   3   6  15          6.30          4.68         5.28 o                         
   4   6  15         29.71         28.90         6.40 o                         
   5   6  15        261.96        271.33        15.71 o                         
  -6   7  15        998.72       1144.36        28.76 o                         
  -5   7  15        168.92        176.20        13.04 o                         
  -4   7  15        150.96        149.47        11.52 o                         
  -3   7  15          0.22         -1.61         4.81 o                         
  -2   7  15          0.33         -4.57         5.40 o                         
  -1   7  15        514.41        498.02        17.01 o                         
   0   7  15          0.84         -6.87         6.87 o                         
   1   7  15        220.65        209.84        29.10 o                         
   2   7  15         88.42        114.65        12.44 o                         
   3   7  15          7.26         12.40         6.86 o                         
   4   7  15         55.92         51.03         7.38 o                         
  -5   8  15         58.00         69.23         9.82 o                         
  -4   8  15         33.74         25.29         6.77 o                         
  -3   8  15         10.73         13.65         7.15 o                         
  -2   8  15         33.17         35.67         7.77 o                         
  -1   8  15         17.18          0.92         6.17 o                         
   0   8  15        140.79        130.61        13.54 o                         
   1   8  15        106.03         81.08        11.58 o                         
   2   8  15         40.25         47.23        10.14 o                         
   3   8  15        131.65        154.97        17.91 o                         
  -1   9  15          6.90         18.74         8.68 o                         
 -10   0  16          5.51          0.51         7.58 o                         
  -9   0  16        163.06        143.48        13.61 o                         
  -8   0  16         37.45         17.25         7.70 o                         
  -7   0  16        368.27        364.88        16.76 o                         
  -6   0  16        270.54        263.67        15.02 o                         
  -5   0  16        575.46        573.40        15.60 o                         
  -4   0  16        514.98        484.41        10.60 o                         
  -3   0  16        888.77        894.06        14.16 o                         
  -2   0  16         16.70          7.83         2.96 o                         
  -1   0  16         32.22         31.14         3.73 o                         
   0   0  16       1442.25       1394.51        15.92 o                         
   1   0  16       1154.36       1095.18        18.42 o                         
   2   0  16        602.52        640.77        12.41 o                         
   3   0  16        495.22        498.84        31.30 o                         
   4   0  16         52.73         69.21         8.61 o                         
   5   0  16        254.72        294.31        15.76 o                         
   6   0  16          4.71          1.27         6.18 o                         
   7   0  16        336.46        410.46        19.36 o                         
  -9   1  16         13.60         12.35         5.93 o                         
  -8   1  16        105.31         91.12         7.20 o                         
  -7   1  16         20.93         22.43         4.71 o                         
  -6   1  16        233.20        230.23         9.13 o                         
  -5   1  16        638.75        647.54        11.33 o                         
  -4   1  16        481.36        482.23         7.48 o                         
  -3   1  16       1596.10       1614.49        14.42 o                         
  -2   1  16         28.91         29.15         2.53 o                         
  -1   1  16          9.66          7.59         2.04 o                         
   0   1  16        490.62        445.78         6.44 o                         
   1   1  16        689.48        709.47         8.61 o                         
   2   1  16        118.24        108.26         4.26 o                         
   3   1  16         11.49         14.00         3.46 o                         
   4   1  16        698.26        654.69        15.79 o                         
   5   1  16         36.13         32.14         6.76 o                         
   6   1  16        584.49        585.30        14.93 o                         
   7   1  16          6.04          4.74         5.11 o                         
  -9   2  16         22.65         10.46         5.45 o                         
  -8   2  16          6.63          0.38         3.99 o                         
  -7   2  16          5.55          4.93         3.78 o                         
  -6   2  16         57.37         48.57         4.82 o                         
  -5   2  16        283.78        278.45         8.63 o                         
  -4   2  16        986.69        978.00        11.59 o                         
  -3   2  16         33.08         35.57         3.35 o                         
  -2   2  16        174.70        164.01         5.47 o                         
  -1   2  16         23.26         21.09         2.52 o                         
   0   2  16        366.62        348.48         6.91 o                         
   1   2  16        267.84        258.97         5.74 o                         
   2   2  16          0.76          0.06         2.50 o                         
   3   2  16          7.16          5.77         3.44 o                         
   4   2  16          0.66         -3.75         3.75 o                         
   5   2  16        120.68        106.04         8.41 o                         
   6   2  16          2.63          1.97         5.11 o                         
   7   2  16         69.16         65.19         7.58 o                         
  -9   3  16         34.76         47.66         6.45 o                         
  -8   3  16         56.23         57.47         6.41 o                         
  -7   3  16         21.56         22.25         5.01 o                         
  -6   3  16         77.11         69.98         6.19 o                         
  -5   3  16         92.88         90.44         6.48 o                         
  -4   3  16         81.64         82.43         5.02 o                         
  -3   3  16          7.93          6.81         2.68 o                         
  -2   3  16        178.59        160.52         5.42 o                         
  -1   3  16        282.32        287.96         6.19 o                         
   0   3  16          6.59          3.98         2.23 o                         
   1   3  16        367.93        379.96        10.09 o                         
   2   3  16          1.18         -3.05         3.34 o                         
   3   3  16         24.63         17.28         4.96 o                         
   4   3  16          4.69          4.87         4.45 o                         
   5   3  16          0.32         -0.41         4.56 o                         
   6   3  16        217.89        216.51        11.88 o                         
   7   3  16         17.09          7.70         5.52 o                         
  -9   4  16         86.86         91.48         8.82 o                         
  -8   4  16          9.34          9.83         5.11 o                         
  -7   4  16        262.51        267.34        11.29 o                         
  -6   4  16        312.53        289.64        11.94 o                         
  -5   4  16        437.04        436.32        14.13 o                         
  -4   4  16        487.75        510.23        15.30 o                         
  -3   4  16        146.65        139.12         6.18 o                         
  -2   4  16         56.73         51.85         3.89 o                         
  -1   4  16         91.62         82.33         5.25 o                         
   0   4  16       1065.14       1034.20        16.17 o                         
   1   4  16        112.65        104.15         7.61 o                         
   2   4  16        409.65        385.35        15.64 o                         
   3   4  16         19.22         18.26         5.01 o                         
   4   4  16          2.91          6.82         4.42 o                         
   5   4  16        413.13        420.13        14.07 o                         
   6   4  16         13.16         12.57         5.36 o                         
  -8   5  16        491.73        541.88        17.93 o                         
  -7   5  16        114.91        124.45        10.00 o                         
  -6   5  16        457.31        481.38        17.70 o                         
  -5   5  16        307.36        305.32        13.06 o                         
  -4   5  16        186.20        193.36        10.67 o                         
  -3   5  16        356.26        354.39        12.63 o                         
  -2   5  16          5.98          4.57         3.99 o                         
  -1   5  16        729.54        731.38        30.18 o                         
   0   5  16        289.32        293.82        14.57 o                         
   1   5  16        304.02        321.71        12.56 o                         
   2   5  16         14.23          6.19         4.64 o                         
   3   5  16        240.74        226.96        12.39 o                         
   4   5  16         48.94         34.51         6.50 o                         
   5   5  16         32.75         36.32         7.71 o                         
   6   5  16        552.37        559.17        20.74 o                         
  -7   6  16         18.14         28.68         6.96 o                         
  -6   6  16         89.48        102.11        10.68 o                         
  -5   6  16          9.81          8.29         8.17 o                         
  -4   6  16          0.55          0.23         5.64 o                         
  -3   6  16         51.73         68.05        14.90 o                         
  -2   6  16          2.35         -2.18         5.48 o                         
  -1   6  16          2.42         -0.66         4.87 o                         
   0   6  16        430.61        412.90        15.43 o                         
   1   6  16         91.61        103.11         8.47 o                         
   2   6  16         98.75         76.35         8.65 o                         
   3   6  16         46.13         36.00         6.61 o                         
   4   6  16          0.00          9.10         5.43 o                         
   5   6  16         47.65         39.85         8.36 o                         
  -6   7  16          1.84          3.18         9.49 o                         
  -5   7  16          9.41         13.20         6.88 o                         
  -4   7  16          0.33         -1.34         7.35 o                         
  -3   7  16         44.65         33.88         6.89 o                         
  -2   7  16        103.08         87.98        10.85 o                         
  -1   7  16         50.01         58.46         8.03 o                         
   0   7  16         68.95         56.47         8.39 o                         
   1   7  16          8.95          9.03         7.22 o                         
   2   7  16          3.70          8.05         7.91 o                         
   3   7  16         59.10         47.77        10.07 o                         
   4   7  16         18.46         18.10         6.40 o                         
  -4   8  16         72.34         65.84         9.60 o                         
  -3   8  16          1.16          4.41         7.01 o                         
  -2   8  16        149.62        133.21        13.76 o                         
  -1   8  16         89.37         89.15        10.04 o                         
   0   8  16        368.37        401.78        35.21 o                         
   1   8  16        118.09        116.49        19.74 o                         
   2   8  16        169.11        211.19        16.98 o                         
  -9   1  17         19.91         24.53         6.03 o                         
  -8   1  17        361.09        363.61        14.93 o                         
  -7   1  17        170.48        171.76         8.62 o                         
  -6   1  17         26.36         23.51         4.52 o                         
  -5   1  17         44.68         46.92         4.68 o                         
  -4   1  17          3.51          2.62         2.71 o                         
  -3   1  17         60.02         54.65         3.40 o                         
  -2   1  17         37.42         39.53         2.94 o                         
  -1   1  17         74.53         77.26         3.50 o                         
   0   1  17        175.24        166.15         4.94 o                         
   1   1  17        935.42        940.59        10.60 o                         
   2   1  17        504.10        505.10         9.79 o                         
   3   1  17         77.06         74.76         5.95 o                         
   4   1  17         23.92         20.51         5.22 o                         
   5   1  17         35.66         38.83         5.57 o                         
   6   1  17        223.98        247.00        11.21 o                         
   7   1  17          9.40          9.74         5.32 o                         
  -9   2  17        236.20        266.51        16.45 o                         
  -8   2  17          1.75          6.99         4.53 o                         
  -7   2  17         55.62         43.44         6.32 o                         
  -6   2  17          0.84         -2.00         3.68 o                         
  -5   2  17        116.35        117.70         6.44 o                         
  -4   2  17        831.69        905.28        14.42 o                         
  -3   2  17        553.08        547.01         9.45 o                         
  -2   2  17       1428.74       1386.60        17.09 o                         
  -1   2  17        167.98        147.47         5.16 o                         
   0   2  17        482.05        452.79        10.03 o                         
   1   2  17        426.02        390.49         8.01 o                         
   2   2  17       1257.35       1313.41        16.48 o                         
   3   2  17       1113.19       1130.16        18.92 o                         
   4   2  17          0.14         -1.35         3.70 o                         
   5   2  17         15.42         15.07         5.65 o                         
   6   2  17         38.26         42.77         7.02 o                         
   7   2  17        290.92        312.33        14.85 o                         
  -9   3  17         95.47        100.67         8.19 o                         
  -8   3  17        132.28        134.87        10.32 o                         
  -7   3  17          6.19          2.39         4.48 o                         
  -6   3  17        227.63        208.20         9.45 o                         
  -5   3  17        468.15        461.22        12.91 o                         
  -4   3  17         38.74         37.57         5.42 o                         
  -3   3  17        603.13        595.92        14.17 o                         
  -2   3  17        141.23        139.31         6.06 o                         
  -1   3  17         55.28         63.34         4.17 o                         
   0   3  17        179.61        170.88         6.40 o                         
   1   3  17        289.14        288.86         8.94 o                         
   2   3  17        160.85        163.74         7.96 o                         
   3   3  17        521.58        493.00        15.24 o                         
   4   3  17         21.45         30.27         5.75 o                         
   5   3  17         24.48         25.11         5.93 o                         
   6   3  17        397.64        417.90        15.66 o                         
  -8   4  17         10.99          6.85         5.32 o                         
  -7   4  17        159.22        155.89        10.46 o                         
  -6   4  17         57.21         50.74         6.50 o                         
  -5   4  17          0.45          5.34         4.83 o                         
  -4   4  17         66.86         53.55         7.36 o                         
  -3   4  17         12.33         16.08         4.95 o                         
  -2   4  17        171.69        172.16         8.36 o                         
  -1   4  17         23.52         34.42         5.89 o                         
   0   4  17        314.04        319.94         9.47 o                         
   1   4  17        113.53        115.57         8.18 o                         
   2   4  17        193.79        169.24        10.78 o                         
   3   4  17        217.84        222.75        10.20 o                         
   4   4  17        123.26        122.92         9.35 o                         
   5   4  17         11.92          7.42         4.89 o                         
   6   4  17          1.79         -1.75         5.03 o                         
  -8   5  17         21.91         14.19         6.69 o                         
  -7   5  17          0.06         -2.62         5.46 o                         
  -6   5  17          0.55         10.55         5.56 o                         
  -5   5  17        109.83        115.33         9.37 o                         
  -4   5  17        167.77        166.24        10.26 o                         
  -3   5  17        451.67        463.01        14.16 o                         
  -2   5  17          5.18          4.56         5.06 o                         
  -1   5  17         51.07         40.78         6.59 o                         
   0   5  17         25.34         20.55         5.09 o                         
   1   5  17         12.67          3.63         8.86 o                         
   2   5  17         77.42         76.93        10.09 o                         
   3   5  17         14.60          3.02         4.98 o                         
   4   5  17         10.28          8.07         5.34 o                         
   5   5  17          6.42          3.61         5.64 o                         
  -7   6  17         60.25         54.30         8.71 o                         
  -6   6  17         21.78         18.45         7.21 o                         
  -5   6  17        473.62        518.36        19.05 o                         
  -4   6  17        359.57        387.83        17.59 o                         
  -3   6  17        330.46        322.04        15.99 o                         
  -2   6  17        381.24        372.47        41.50 o                         
  -1   6  17          2.72         -0.20         5.01 o                         
   0   6  17         80.67         84.27         8.57 o                         
   1   6  17         49.50         55.19         7.72 o                         
   2   6  17        114.29        123.58         9.42 o                         
   3   6  17        177.40        182.87        12.58 o                         
   4   6  17         27.69         38.27         8.04 o                         
  -5   7  17         95.88        109.06        11.26 o                         
  -4   7  17        164.22        175.81        19.41 o                         
  -3   7  17        364.59        366.68        20.83 o                         
  -2   7  17         39.52         28.55         8.41 o                         
  -1   7  17        132.69        146.86        13.34 o                         
   0   7  17        366.96        347.80        16.00 o                         
   1   7  17         45.03         23.63         9.02 o                         
   2   7  17        103.58        104.16        15.09 o                         
   3   7  17         60.22         63.17        11.00 o                         
  -3   8  17        165.44        127.24        16.77 o                         
  -2   8  17        295.93        330.93        18.27 o                         
  -1   8  17         29.91          8.42         9.64 o                         
   0   8  17         47.29         39.89         9.92 o                         
   1   8  17          0.43          4.08         7.76 o                         
  -9   0  18       1012.85       1127.99        32.40 o                         
  -8   0  18          1.85          2.39         6.76 o                         
  -7   0  18       1120.88       1169.92        30.83 o                         
  -6   0  18        373.89        365.26        14.43 o                         
  -5   0  18          8.29          2.95         4.83 o                         
  -4   0  18        172.27        169.85        10.38 o                         
  -3   0  18        765.62        815.38        16.54 o                         
  -2   0  18       2515.15       2580.11        33.64 o                         
  -1   0  18         42.50         29.33         4.05 o                         
   0   0  18        128.18        115.11         7.17 o                         
   1   0  18        312.41        257.30        11.77 o                         
   2   0  18        205.16        202.28        12.43 o                         
   3   0  18        566.42        668.26        25.76 o                         
   4   0  18         42.66         41.15         8.08 o                         
   5   0  18         10.97         11.79         6.70 o                         
   6   0  18         82.24         79.34        12.37 o                         
  -9   1  18         85.46         74.56         8.37 o                         
  -8   1  18        376.41        412.00        14.55 o                         
  -7   1  18         54.45         44.86         5.69 o                         
  -6   1  18         17.37         13.23         4.31 o                         
  -5   1  18         46.60         42.82         5.02 o                         
  -4   1  18          9.94         12.41         3.20 o                         
  -3   1  18         66.45         55.92         4.36 o                         
  -2   1  18          0.22         -1.82         2.76 o                         
  -1   1  18        351.64        328.28         7.00 o                         
   0   1  18          0.39         -0.20         2.44 o                         
   1   1  18         68.38         72.35         4.95 o                         
   2   1  18         97.91         82.67         6.04 o                         
   3   1  18        126.92        129.88        11.12 o                         
   4   1  18        856.05        887.26        19.41 o                         
   5   1  18         17.12         25.09         5.26 o                         
   6   1  18        144.01        136.68        10.12 o                         
  -9   2  18          0.02         -1.91         6.74 o                         
  -8   2  18         17.97          6.37         4.62 o                         
  -7   2  18          6.65          9.05         4.46 o                         
  -6   2  18         35.32         26.44         4.76 o                         
  -5   2  18          8.61          8.76         3.77 o                         
  -4   2  18         13.92          8.98         3.90 o                         
  -3   2  18         66.61         61.13         5.41 o                         
  -2   2  18        930.66        957.20        14.88 o                         
  -1   2  18         92.53         90.68         5.09 o                         
   0   2  18          2.52          1.89         2.86 o                         
   1   2  18         96.77         82.59         6.45 o                         
   2   2  18        111.88        118.67         7.21 o                         
   3   2  18          0.05          1.06         4.29 o                         
   4   2  18          5.83          8.50         4.36 o                         
   5   2  18          0.21         -4.41         4.41 o                         
   6   2  18          1.58         10.68         5.82 o                         
  -8   3  18         68.91         71.72         7.67 o                         
  -7   3  18         41.18         50.57         6.26 o                         
  -6   3  18          5.03          4.85         4.67 o                         
  -5   3  18         37.19         36.76         5.24 o                         
  -4   3  18         19.78          5.87         3.92 o                         
  -3   3  18         65.24         72.08         5.79 o                         
  -2   3  18         88.36         83.52         6.98 o                         
  -1   3  18         53.48         49.55         4.49 o                         
   0   3  18          2.49          4.09         3.35 o                         
   1   3  18        574.59        524.69        11.71 o                         
   2   3  18         76.77         63.43         6.34 o                         
   3   3  18        210.60        217.23        10.73 o                         
   4   3  18         66.95         64.35         7.05 o                         
   5   3  18         32.13         29.13         6.40 o                         
   6   3  18          6.86          9.74         5.49 o                         
  -8   4  18         44.71         30.81         6.70 o                         
  -7   4  18        480.39        512.16        16.58 o                         
  -6   4  18         20.87         17.60         5.52 o                         
  -5   4  18         81.18         88.01         8.21 o                         
  -4   4  18        669.77        691.72        25.20 o                         
  -3   4  18        225.51        256.43        11.96 o                         
  -2   4  18       1422.76       1518.83        25.00 o                         
  -1   4  18         77.10         80.64         7.55 o                         
   0   4  18          6.19         -0.49         4.25 o                         
   1   4  18         30.29         18.27         5.29 o                         
   2   4  18        301.13        331.42        14.77 o                         
   3   4  18        386.16        425.29        17.24 o                         
   4   4  18         23.37          8.49         5.60 o                         
   5   4  18         30.00         21.19         6.45 o                         
  -7   5  18          2.04          3.40         7.45 o                         
  -6   5  18         44.97         64.19         7.98 o                         
  -5   5  18          6.70          8.30         6.90 o                         
  -4   5  18         64.99         64.78         7.39 o                         
  -3   5  18        383.58        407.53        14.94 o                         
  -2   5  18          8.85         -0.33         8.67 o                         
  -1   5  18         84.70         78.51         9.90 o                         
   0   5  18         22.69         17.84         5.37 o                         
   1   5  18         75.06         67.90         7.37 o                         
   2   5  18        268.77        258.60        12.37 o                         
   3   5  18        221.29        231.55        12.13 o                         
   4   5  18        293.56        303.95        15.43 o                         
   5   5  18          4.55          2.28         5.75 o                         
  -6   6  18        168.30        172.40        15.60 o                         
  -5   6  18         19.99         26.01         7.59 o                         
  -4   6  18          3.06         -4.95         5.64 o                         
  -3   6  18         81.98         79.54         9.37 o                         
  -2   6  18        242.48        285.61        21.98 o                         
  -1   6  18         20.80         23.69         7.75 o                         
   0   6  18         13.95         10.32         6.09 o                         
   1   6  18         57.10         50.95         8.12 o                         
   2   6  18         37.60         53.43         7.39 o                         
   3   6  18         97.25        109.78        10.67 o                         
   4   6  18         36.13         20.64         8.83 o                         
  -5   7  18         12.16          9.14         7.41 o                         
  -4   7  18         60.87         60.28         9.39 o                         
  -3   7  18         68.70         79.20        13.69 o                         
  -2   7  18          1.95          8.81         7.68 o                         
  -1   7  18         11.36         23.83         8.31 o                         
   0   7  18         19.03         13.38         7.96 o                         
   1   7  18         92.16        104.46        12.63 o                         
   2   7  18          0.00         -6.56         6.81 o                         
  -1   8  18         50.42         49.78        14.31 o                         
  -9   1  19          0.19         -3.57         5.25 o                         
  -8   1  19        239.30        236.97        11.88 o                         
  -7   1  19        125.15        124.13         7.97 o                         
  -6   1  19         81.20         86.44         6.60 o                         
  -5   1  19         32.75         35.61         6.59 o                         
  -4   1  19         42.92         39.60         4.76 o                         
  -3   1  19        137.78        144.19         8.49 o                         
  -2   1  19         38.61         40.53         4.55 o                         
  -1   1  19        469.05        449.28         9.52 o                         
   0   1  19         27.03         21.12         3.78 o                         
   1   1  19         13.19         13.52         4.82 o                         
   2   1  19          1.49         -1.28         3.90 o                         
   3   1  19        309.11        314.02        11.50 o                         
   4   1  19        701.34        716.46        16.19 o                         
   5   1  19          0.73         -4.36         4.36 o                         
   6   1  19          2.84          3.44         5.63 o                         
  -8   2  19         34.28         46.15         6.15 o                         
  -7   2  19        525.74        556.93        18.64 o                         
  -6   2  19        191.22        187.31         9.08 o                         
  -5   2  19         19.00         24.82         5.06 o                         
  -4   2  19         32.76         30.48         4.80 o                         
  -3   2  19         52.27         42.97         6.01 o                         
  -2   2  19        601.22        630.59        14.01 o                         
  -1   2  19         79.02         68.69         6.86 o                         
   0   2  19        293.10        280.39         9.83 o                         
   1   2  19          0.77         -3.57         3.57 o                         
   2   2  19         66.38         76.94         6.84 o                         
   3   2  19        125.27        129.11         7.97 o                         
   4   2  19         43.07         46.35         5.93 o                         
   5   2  19        183.36        192.75        12.36 o                         
   6   2  19         33.64         38.82         7.19 o                         
  -8   3  19         60.06         50.14         7.18 o                         
  -7   3  19          9.69          7.31         5.17 o                         
  -6   3  19         96.02         92.67         7.93 o                         
  -5   3  19          0.16          0.05         3.92 o                         
  -4   3  19         74.55         66.15         5.95 o                         
  -3   3  19        428.51        438.92        14.80 o                         
  -2   3  19         40.01         47.32         5.91 o                         
  -1   3  19        831.03        875.83        20.69 o                         
   0   3  19        171.72        156.66         9.10 o                         
   1   3  19          6.59          5.98         4.15 o                         
   2   3  19         93.58         80.71         7.11 o                         
   3   3  19        256.28        278.70        13.91 o                         
   4   3  19       1355.92       1487.76        27.13 o                         
   5   3  19          0.14         -2.02         5.61 o                         
  -7   4  19          6.07         -1.78         5.22 o                         
  -6   4  19         10.72          6.13         5.68 o                         
  -5   4  19         26.48         35.84         6.63 o                         
  -4   4  19         57.40         46.29         7.84 o                         
  -3   4  19         84.24         84.30         7.78 o                         
  -2   4  19        169.30        179.62         9.77 o                         
  -1   4  19         14.82          2.96         5.12 o                         
   0   4  19         16.44         16.10         4.61 o                         
   1   4  19         15.72          1.06         4.52 o                         
   2   4  19          7.52          7.82         5.65 o                         
   3   4  19         33.99         38.84         7.33 o                         
   4   4  19         40.55         30.49         6.73 o                         
   5   4  19         17.52         17.48         6.43 o                         
  -7   5  19         13.97         13.29         6.51 o                         
  -6   5  19         30.77         19.38         6.45 o                         
  -5   5  19          0.01         -0.01         5.97 o                         
  -4   5  19          1.03         -3.43         4.90 o                         
  -3   5  19         16.90         19.95         5.86 o                         
  -2   5  19         32.72         29.37        10.12 o                         
  -1   5  19        132.96        185.38        19.40 o                         
   0   5  19         25.06         22.89         5.66 o                         
   1   5  19          6.28          6.06         5.13 o                         
   2   5  19         64.86         59.35         7.34 o                         
   3   5  19          9.15          2.03         7.59 o                         
   4   5  19         41.24         50.36         8.44 o                         
  -6   6  19         33.76         19.97         8.16 o                         
  -5   6  19        295.55        300.10        16.96 o                         
  -4   6  19          4.36         -3.85         6.22 o                         
  -3   6  19         24.15         21.30         9.92 o                         
  -2   6  19        749.22        825.77        32.33 o                         
  -1   6  19         18.85         18.61         7.68 o                         
   0   6  19         76.92         74.37         9.15 o                         
   1   6  19         34.66         43.97         7.99 o                         
   2   6  19          7.31         10.08         6.54 o                         
   3   6  19         54.45         68.97         8.69 o                         
  -4   7  19          6.54          8.08         7.07 o                         
  -3   7  19        152.68        165.75        22.02 o                         
  -2   7  19         35.59         55.97        14.17 o                         
  -1   7  19        787.83        842.71        27.64 o                         
   0   7  19         81.67         84.70         8.92 o                         
   1   7  19          0.02          2.73         7.68 o                         
  -8   0  20         96.90        101.53        16.92 o                         
  -7   0  20        645.05        764.36        29.46 o                         
  -6   0  20        146.91        141.29        15.66 o                         
  -5   0  20        447.84        462.21        15.55 o                         
  -4   0  20         43.16         34.30         6.33 o                         
  -3   0  20        182.15        188.27        10.84 o                         
  -2   0  20          1.12          0.52         5.13 o                         
  -1   0  20        191.10        181.50        12.18 o                         
   0   0  20        761.44        732.83        55.44 o                         
   1   0  20        210.05        181.89        36.74 o                         
   2   0  20         48.06         39.62        17.20 o                         
   3   0  20         15.40         19.80         6.83 o                         
   4   0  20         34.67         38.36         8.05 o                         
   5   0  20        426.69        479.91        20.21 o                         
  -8   1  20        280.81        277.11        16.39 o                         
  -7   1  20          0.30         -4.84         4.84 o                         
  -6   1  20        943.16        962.46        17.84 o                         
  -5   1  20         88.32         72.69         6.21 o                         
  -4   1  20         16.52          9.56         4.43 o                         
  -3   1  20        132.40        128.43         7.02 o                         
  -2   1  20         78.43         79.64         6.09 o                         
  -1   1  20        644.09        664.10        13.07 o                         
   0   1  20        105.23         84.47         7.89 o                         
   1   1  20         27.91         19.23         5.52 o                         
   2   1  20         19.00         20.80         5.18 o                         
   3   1  20          6.97         11.39         4.59 o                         
   4   1  20        208.92        222.19        11.92 o                         
   5   1  20         33.70         37.15         6.07 o                         
  -8   2  20         16.09         32.27         6.89 o                         
  -7   2  20         20.02         17.49         5.15 o                         
  -6   2  20         32.98         18.04         5.47 o                         
  -5   2  20         19.04         13.36         4.69 o                         
  -4   2  20         28.77         28.34         5.15 o                         
  -3   2  20         48.81         49.20         5.72 o                         
  -2   2  20         66.51         56.83         5.94 o                         
  -1   2  20          2.68          2.59         4.95 o                         
   0   2  20          2.08          8.11         5.52 o                         
   1   2  20          2.51         -1.47         4.11 o                         
   2   2  20         16.63          7.64         4.77 o                         
   3   2  20         87.89         84.54         7.68 o                         
   4   2  20         27.18         27.37         5.43 o                         
   5   2  20         23.25          8.68         5.77 o                         
  -8   3  20         10.11         12.59         7.39 o                         
  -7   3  20         23.57         15.61         6.44 o                         
  -6   3  20         28.17         22.65         5.67 o                         
  -5   3  20        141.82        135.29        11.05 o                         
  -4   3  20         14.04         13.99         4.47 o                         
  -3   3  20         29.94         33.92         6.16 o                         
  -2   3  20          0.21          1.72         4.27 o                         
  -1   3  20        229.90        255.21        13.05 o                         
   0   3  20          3.27          2.56         4.38 o                         
   1   3  20        306.98        293.11        11.59 o                         
   2   3  20          7.40          8.30         4.46 o                         
   3   3  20         80.43         80.98         8.80 o                         
   4   3  20        353.58        363.61        14.55 o                         
   5   3  20          1.92          3.70         5.89 o                         
  -7   4  20         72.58         85.07        11.84 o                         
  -6   4  20         58.85         56.62         8.73 o                         
  -5   4  20        496.47        531.53        27.97 o                         
  -4   4  20        277.24        292.35        13.48 o                         
  -3   4  20         19.28         22.40         6.63 o                         
  -2   4  20        167.36        162.57        10.87 o                         
  -1   4  20          5.30          9.48         5.47 o                         
   0   4  20        206.71        212.77        10.88 o                         
   1   4  20         16.58         14.68         5.38 o                         
   2   4  20          9.17         14.65         6.20 o                         
   3   4  20         67.95         67.05         8.79 o                         
   4   4  20         35.51         33.82         8.01 o                         
  -6   5  20        249.98        259.33        14.20 o                         
  -5   5  20         93.77         76.24         8.35 o                         
  -4   5  20         14.50         18.56         6.08 o                         
  -3   5  20         17.83         19.37         6.51 o                         
  -2   5  20        102.84        110.24        14.48 o                         
  -1   5  20       1032.53       1106.38        37.24 o                         
   0   5  20        107.63        106.62         9.90 o                         
   1   5  20        105.05         86.05         8.37 o                         
   2   5  20          0.76         -4.91         4.91 o                         
   3   5  20         37.06         33.90         7.90 o                         
  -5   6  20         99.43        100.19        10.90 o                         
  -4   6  20         62.96         76.50         9.71 o                         
  -3   6  20          4.97         -2.29         8.93 o                         
  -2   6  20         93.76         86.69        15.00 o                         
  -1   6  20         22.33         40.20        10.97 o                         
   0   6  20         45.66         51.22         8.57 o                         
   1   6  20          1.58          5.94         6.44 o                         
   2   6  20         89.14         78.49         8.70 o                         
  -2   7  20          9.41         24.31        10.98 o                         
  -1   7  20         99.40        100.71        15.41 o                         
   0   7  20         16.01         14.03         7.00 o                         
  -8   1  21          2.22          5.24         5.61 o                         
  -7   1  21          9.76         18.78         5.65 o                         
  -6   1  21        170.51        187.01         9.36 o                         
  -5   1  21         95.00         88.58         7.64 o                         
  -4   1  21         39.59         31.85         5.45 o                         
  -3   1  21         20.22         15.64         4.14 o                         
  -2   1  21          4.40          0.97         4.21 o                         
  -1   1  21        277.45        276.21        10.40 o                         
   0   1  21         55.59         41.90         6.49 o                         
   1   1  21        455.95        446.80        23.51 o                         
   2   1  21        242.92        220.02        12.24 o                         
   3   1  21          2.54          2.23         4.73 o                         
   4   1  21          6.21          5.24         4.85 o                         
   5   1  21          0.47         -2.12         4.73 o                         
  -7   2  21         31.76         42.99         6.48 o                         
  -6   2  21        127.50        118.04         8.45 o                         
  -5   2  21        440.43        463.44        16.99 o                         
  -4   2  21        437.41        472.17        15.06 o                         
  -3   2  21         35.67         34.75         5.60 o                         
  -2   2  21         36.81         28.87         5.57 o                         
  -1   2  21         19.09          7.19         5.42 o                         
   0   2  21        502.78        529.55        14.46 o                         
   1   2  21         60.65         52.32         7.06 o                         
   2   2  21         89.45         82.64         7.55 o                         
   3   2  21         20.95         23.49         6.01 o                         
   4   2  21         54.54         56.67         7.39 o                         
   5   2  21        545.46        618.14        18.42 o                         
  -7   3  21        118.61        133.86        10.67 o                         
  -6   3  21         96.89        115.88        12.30 o                         
  -5   3  21        218.21        220.39        11.08 o                         
  -4   3  21         84.78         78.04         6.66 o                         
  -3   3  21        224.94        211.61        11.13 o                         
  -2   3  21        248.06        238.28        12.98 o                         
  -1   3  21        290.41        315.40        14.90 o                         
   0   3  21         17.65         14.09         5.22 o                         
   1   3  21        291.49        282.37        12.68 o                         
   2   3  21         39.61         28.86         6.10 o                         
   3   3  21         16.45          4.79         5.57 o                         
   4   3  21         26.99          8.43         5.90 o                         
  -6   4  21          4.08         -0.12         7.01 o                         
  -5   4  21          7.54          7.91         5.87 o                         
  -4   4  21          3.63         -0.15         5.38 o                         
  -3   4  21          5.14          9.91         5.91 o                         
  -2   4  21         59.87         59.40         7.80 o                         
  -1   4  21         25.91         26.24         6.79 o                         
   0   4  21        153.68        142.53        12.47 o                         
   1   4  21         51.64         46.59         6.82 o                         
   2   4  21         33.64         29.24         7.43 o                         
   3   4  21          8.02          0.40         6.23 o                         
   4   4  21          0.54        -11.56        14.59 o                         
  -5   5  21         54.34         54.30         8.05 o                         
  -4   5  21         81.78         89.18         8.82 o                         
  -3   5  21         42.86         39.44        20.23 o                         
  -2   5  21         36.43         36.84        11.09 o                         
  -1   5  21          0.41          8.44         8.65 o                         
   0   5  21         14.37          8.45         7.08 o                         
   1   5  21         82.68         77.98         9.08 o                         
   2   5  21          0.36         -5.03         5.03 o                         
   3   5  21         12.73         16.30        13.44 o                         
  -4   6  21        236.28        226.60        16.86 o                         
  -3   6  21         69.32         61.17        13.39 o                         
  -2   6  21          4.07         17.31        12.11 o                         
  -1   6  21         12.84          1.80         8.92 o                         
   0   6  21        272.12        334.31        24.74 o                         
   1   6  21        215.80        243.84        16.88 o                         
  -7   0  22         16.05         47.20         9.66 o                         
  -6   0  22         12.66          8.65        12.22 o                         
  -5   0  22        913.65        980.05        28.33 o                         
  -4   0  22        318.00        338.18        15.26 o                         
  -3   0  22          9.97         -3.04         5.53 o                         
  -2   0  22        165.54        155.51        12.15 o                         
  -1   0  22        339.16        363.84        23.23 o                         
   0   0  22         74.75         68.12        15.28 o                         
   1   0  22        152.51        142.34        27.94 o                         
   2   0  22         71.46         82.29        18.17 o                         
   3   0  22        346.25        385.68        21.89 o                         
   4   0  22         27.35         20.66        17.45 o                         
  -7   1  22          4.86         -1.73         5.22 o                         
  -6   1  22          5.71          4.10         7.28 o                         
  -5   1  22         47.82         47.49         6.26 o                         
  -4   1  22        833.40        890.55        18.42 o                         
  -3   1  22        467.95        444.89        16.51 o                         
  -2   1  22        205.45        193.30         8.92 o                         
  -1   1  22          7.59          1.05         4.91 o                         
   0   1  22         22.36         28.40         7.16 o                         
   1   1  22        395.33        409.49        21.85 o                         
   2   1  22        269.59        279.29        14.26 o                         
   3   1  22          0.03         -4.79         4.79 o                         
   4   1  22          8.09          7.69         5.83 o                         
  -7   2  22         64.56         74.51         7.76 o                         
  -6   2  22         40.41         32.13         6.09 o                         
  -5   2  22         99.00         94.61         7.96 o                         
  -4   2  22         39.33         43.17         7.52 o                         
  -3   2  22          3.32          1.12         4.43 o                         
  -2   2  22          0.18          3.00         4.48 o                         
  -1   2  22          1.97         -1.68         5.00 o                         
   0   2  22         14.86          9.52         5.39 o                         
   1   2  22          0.87          2.76         5.10 o                         
   2   2  22          7.62          2.21         5.28 o                         
   3   2  22          0.01         -4.65         4.65 o                         
   4   2  22          3.01          7.66         7.12 o                         
  -6   3  22         22.97         28.42         7.05 o                         
  -5   3  22         48.50         39.11         6.41 o                         
  -4   3  22         56.76         53.29         7.17 o                         
  -3   3  22        133.60        140.56         9.83 o                         
  -2   3  22         25.58         17.95         6.33 o                         
  -1   3  22          0.08          2.17         6.54 o                         
   0   3  22         14.74         17.74         6.09 o                         
   1   3  22         74.58         63.71         7.39 o                         
   2   3  22         13.86         20.44         6.98 o                         
   3   3  22        115.94         97.49        10.92 o                         
  -6   4  22        159.78        189.01        16.01 o                         
  -5   4  22         14.94         11.37         6.16 o                         
  -4   4  22        514.07        590.09        19.63 o                         
  -3   4  22          3.74          3.91         6.00 o                         
  -2   4  22        207.08        218.06        12.98 o                         
  -1   4  22         43.70         44.17         7.51 o                         
   0   4  22        231.79        248.74        16.47 o                         
   1   4  22         51.91         52.10         9.48 o                         
   2   4  22        106.91         89.23        16.53 o                         
   3   4  22         10.26          3.51         6.77 o                         
  -5   5  22         23.51         25.60        14.59 o                         
  -4   5  22        320.75        330.67        23.08 o                         
  -3   5  22        500.45        572.41        41.70 o                         
  -2   5  22         19.67         16.71         9.59 o                         
  -1   5  22          1.91         10.64         9.37 o                         
   0   5  22          0.04          4.15         8.05 o                         
   1   5  22        316.02        376.37        35.91 o                         
   2   5  22        201.07        178.62        29.17 o                         
  -2   6  22         18.16         13.13        10.35 o                         
  -1   6  22         34.71         39.21        23.67 o                         
  -6   1  23         80.93         71.18        10.48 o                         
  -5   1  23         20.69         22.25         5.38 o                         
  -4   1  23        327.96        374.36        13.53 o                         
  -3   1  23        321.63        334.98        20.95 o                         
  -2   1  23          2.76          1.85         4.21 o                         
  -1   1  23         21.25         16.61         6.67 o                         
   0   1  23         58.99         56.78         7.55 o                         
   1   1  23         69.91         74.05         8.32 o                         
   2   1  23         64.33         57.39         8.62 o                         
   3   1  23         25.41         22.54         8.09 o                         
  -6   2  23          0.35          0.59         5.23 o                         
  -5   2  23         26.56         21.31         5.66 o                         
  -4   2  23        353.94        393.43        13.47 o                         
  -3   2  23          0.61         -1.07         4.30 o                         
  -2   2  23        208.85        211.71        12.70 o                         
  -1   2  23          4.10         -4.58         6.21 o                         
   0   2  23          8.89          2.49         6.37 o                         
   1   2  23          0.51          5.28         5.47 o                         
   2   2  23        336.66        345.40        15.61 o                         
   3   2  23        255.89        246.05        14.05 o                         
  -6   3  23         40.78         42.41         7.68 o                         
  -5   3  23         78.73         80.43        10.59 o                         
  -4   3  23        178.25        171.27        11.10 o                         
  -3   3  23        815.18        881.25        20.76 o                         
  -2   3  23         12.40         12.87         6.20 o                         
  -1   3  23        165.93        175.06        12.12 o                         
   0   3  23         41.22         32.02         7.04 o                         
   1   3  23        320.84        364.22        16.12 o                         
   2   3  23        119.55        126.84        12.89 o                         
   3   3  23         37.12         32.88         8.99 o                         
  -5   4  23          3.27          1.15         6.51 o                         
  -4   4  23         69.80         63.07         9.57 o                         
  -3   4  23          0.98         -1.77         6.05 o                         
  -2   4  23         16.56         27.66         7.07 o                         
  -1   4  23          6.25          2.35         7.67 o                         
   0   4  23          0.06         -4.13         6.33 o                         
   1   4  23          1.78         -2.13         6.91 o                         
   2   4  23         66.01         63.81        10.54 o                         
  -3   5  23         90.14         89.86        19.40 o                         
  -2   5  23          9.93         12.01        10.18 o                         
  -1   5  23        101.03         99.09        25.60 o                         
   0   5  23          4.96          4.71         7.38 o                         
  -6   0  24         20.51         22.42        13.92 o                         
  -5   0  24        159.64        176.84        32.34 o                         
  -4   0  24          8.81         13.87         9.63 o                         
  -3   0  24        378.18        385.97        18.09 o                         
  -2   0  24        963.75       1022.29        46.02 o                         
  -1   0  24         10.87         -2.57        12.39 o                         
   0   0  24         54.33         56.33        14.17 o                         
   1   0  24          2.34         -0.20         7.27 o                         
   2   0  24        199.80        189.68        17.89 o                         
   3   0  24        324.40        373.86        24.61 o                         
  -6   1  24        180.08        206.82        12.63 o                         
  -5   1  24          3.63          2.37         4.92 o                         
  -4   1  24          4.99          0.37         4.74 o                         
  -3   1  24        317.88        331.63        14.37 o                         
  -2   1  24         24.26         17.65         5.60 o                         
  -1   1  24        137.37        116.55        10.01 o                         
   0   1  24         75.40         62.73         9.64 o                         
   1   1  24         17.30         16.14         6.18 o                         
   2   1  24         84.31         78.73         9.11 o                         
  -5   2  24         60.94         64.62         7.77 o                         
  -4   2  24         67.89         80.40         7.64 o                         
  -3   2  24         25.24         14.14         5.76 o                         
  -2   2  24         96.11         75.88        12.91 o                         
  -1   2  24         18.09          8.19         7.87 o                         
   0   2  24          7.18          8.80         7.08 o                         
   1   2  24          2.07         -0.89         6.49 o                         
   2   2  24         22.66         16.74         6.58 o                         
  -5   3  24         25.03         26.90         6.73 o                         
  -4   3  24         26.52         25.23         6.47 o                         
  -3   3  24         90.86         82.01         9.49 o                         
  -2   3  24         20.48         28.88         7.29 o                         
  -1   3  24        101.93         94.73        11.48 o                         
   0   3  24         14.66         28.34         7.83 o                         
   1   3  24          2.82          2.38         6.76 o                         
  -3   4  24          5.20          9.48         6.40 o                         
  -2   4  24        253.91        294.39        15.66 o                         
  -1   4  24          0.12         -6.96         6.96 o                         
   0   4  24        202.45        211.98        16.08 o                         
  -5   1  25         74.68         84.96         8.08 o                         
  -4   1  25         14.38         12.73         5.81 o                         
  -3   1  25         18.50          9.66         6.22 o                         
  -2   1  25         54.23         49.42        10.34 o                         
  -1   1  25        208.57        202.75        13.14 o                         
   0   1  25         33.26         37.29        14.17 o                         
   1   1  25         30.30         34.18         7.45 o                         
  -4   2  25        116.16        125.51         9.20 o                         
  -3   2  25        145.02        130.14        10.42 o                         
  -2   2  25        463.77        510.26        21.34 o                         
  -1   2  25          1.15          1.96         6.88 o                         
   0   2  25        381.02        389.27        20.51 o                         
   1   2  25         54.51         60.46        10.48 o                         
  -3   3  25         33.70         38.75         8.01 o                         
  -2   3  25         48.87         43.67         8.19 o                         
  -1   3  25        177.66        203.60        15.57 o                         
   0   3  25          1.47         -0.20         6.83 o                         
  -3   0  26        127.06        132.60        16.15 o                         
  -2   0  26         66.73         74.12        13.05 o                         
  -1   0  26         60.51         64.73        12.63 o                         
   0   0  26        673.95        691.92        30.16 o                         
  -3   1  26          6.96          5.40         5.54 o                         
  -2   1  26         21.32         30.24         8.45 o                         
  -1   1  26        242.34        237.61        16.42 o                         
                                                                                
